# Supplementary material for: Differential profile of protein expression on human keratocytes treated with autologous serum and plasma rich in growth factors (PRGF)
Source: PLoS One. 2018 Oct 12;13(10):e0205073. doi: 10.1371/journal.pone.0205073 (PMC6193583; doi:10.1371/journal.pone.0205073)
Supplement: S1 File — Tables A through D. Differential protein expression data. (XLSX) [file pone.0205073.s001.xlsx]

## Sheet: Table A
C vs PRGF												Normalized abundance						Raw abundance						Spectral counts
												C			T1			C			T1			C
Accession	Peptide count	Peptides used for quantitation	Confidence score	Anova (p)	Av C	Av T1	T1/C	AV Control	AV T1	T1/C	Description	T1_C_B	T1_C_C	T1_C_D	T1_T1_B	T1_T1_C	T1_T1_D	T1_C_B	T1_C_C	T1_C_D	T1_T1_B	T1_T1_C	T1_T1_D	T1_C_B
ALBU_HUMAN	45	44	4197.13	2.09367e-06	2.58582e+07	2.63413e+09	101.869	2.58582e+07	2.63413e+09	101.869	Serum albumin OS=Homo sapiens GN=ALB PE=1 SV=2	2.63233e+07	2.89976e+07	2.22536e+07	2.24235e+09	2.70002e+09	2.96004e+09	2.60739e+07	1.48165e+07	2.28865e+07	2.43415e+09	2.70002e+09	4.02508e+09	3
TRFE_HUMAN	28	27	2104.6	9.44307e-06	6.32318e+06	1.00717e+08	15.9283	6.32318e+06	1.00717e+08	15.9283	Serotransferrin OS=Homo sapiens GN=TF PE=1 SV=3	5.97348e+06	6.63224e+06	6.36381e+06	8.29053e+07	1.09193e+08	1.10054e+08	5.91689e+06	3.38878e+06	6.54481e+06	8.99966e+07	1.09193e+08	1.49652e+08	0
PLEC_HUMAN	26	26	1563.94	0.000196347	1.39607e+07	7.94427e+06	0.569046	1.39607e+07	7.94427e+06	0.569046	Plectin OS=Homo sapiens GN=PLEC PE=1 SV=3	1.38566e+07	1.45847e+07	1.34408e+07	8.04488e+06	7.41264e+06	8.37529e+06	1.37253e+07	7.45211e+06	1.38231e+07	8.733e+06	7.41264e+06	1.13888e+07	23
CO3_HUMAN	17	17	1287.6	6.71341e-05	1.92874e+06	3.4258e+07	17.7618	1.92874e+06	3.4258e+07	17.7618	Complement C3 OS=Homo sapiens GN=C3 PE=1 SV=2	1.91874e+06	2.42733e+06	1.44016e+06	2.95692e+07	3.51498e+07	3.80551e+07	1.90056e+06	1.24025e+06	1.48113e+06	3.20984e+07	3.51498e+07	5.17476e+07	0
A2MG_HUMAN	17	17	1210.19	0.000303769	3.39854e+06	2.29768e+07	6.76078	3.39854e+06	2.29768e+07	6.76078	Alpha-2-macroglobulin OS=Homo sapiens GN=A2M PE=1 SV=3	3.25366e+06	4.32638e+06	2.61558e+06	2.15341e+07	2.08233e+07	2.65729e+07	3.22284e+06	2.21058e+06	2.68997e+06	2.3376e+07	2.08233e+07	3.6134e+07	0
MYH9_HUMAN	13	13	956.02	0.000405489	6.59354e+06	9.87697e+06	1.49798	6.59354e+06	9.87697e+06	1.49798	Myosin-9 OS=Homo sapiens GN=MYH9 PE=1 SV=4	6.64599e+06	6.3615e+06	6.77314e+06	9.27879e+06	1.00118e+07	1.03403e+07	6.58303e+06	3.25044e+06	6.96579e+06	1.00724e+07	1.00118e+07	1.40608e+07	8
FINC_HUMAN	12	12	788.05	0.000325064	3.32898e+06	8.65922e+06	2.60116	3.32898e+06	8.65922e+06	2.60116	Fibronectin OS=Homo sapiens GN=FN1 PE=1 SV=4	3.44718e+06	2.98529e+06	3.55448e+06	8.29259e+06	7.92692e+06	9.75814e+06	3.41452e+06	1.52535e+06	3.65558e+06	9.00189e+06	7.92692e+06	1.32692e+07	5
APOA1_HUMAN	10	10	816	3.4904e-05	3.61419e+06	4.67561e+07	12.9368	3.61419e+06	4.67561e+07	12.9368	Apolipoprotein A-I OS=Homo sapiens GN=APOA1 PE=1 SV=1	3.76212e+06	3.75334e+06	3.32711e+06	3.68148e+07	4.83175e+07	5.5136e+07	3.72648e+06	1.91778e+06	3.42174e+06	3.99637e+07	4.83175e+07	7.49742e+07	0
KPYM_HUMAN	9	9	470.73	0.00115955	2.42573e+07	1.23399e+07	0.50871	2.42573e+07	1.23399e+07	0.50871	Pyruvate kinase PKM OS=Homo sapiens GN=PKM PE=1 SV=4	2.42473e+07	2.7192e+07	2.13326e+07	1.30418e+07	1.13772e+07	1.26008e+07	2.40176e+07	1.38939e+07	2.19393e+07	1.41573e+07	1.13772e+07	1.71346e+07	11
VIME_HUMAN	8	8	478.04	1.98525e-05	4.94299e+07	2.01585e+07	0.40782	4.94299e+07	2.01585e+07	0.40782	Vimentin OS=Homo sapiens GN=VIM PE=1 SV=4	5.06465e+07	5.16479e+07	4.59952e+07	1.96282e+07	2.03105e+07	2.05367e+07	5.01667e+07	2.63897e+07	4.73034e+07	2.13071e+07	2.03105e+07	2.7926e+07	7
ANXA1_HUMAN	8	8	567.13	2.16508e-05	2.08009e+07	8.73369e+06	0.41987	2.08009e+07	8.73369e+06	0.41987	Annexin A1 OS=Homo sapiens GN=ANXA1 PE=1 SV=2	2.07312e+07	2.08273e+07	2.08442e+07	9.40857e+06	8.41542e+06	8.37707e+06	2.05348e+07	1.06418e+07	2.14371e+07	1.02133e+07	8.41542e+06	1.13912e+07	9
A1AT_HUMAN	8	8	485.56	0.000128097	572730	1.56714e+07	27.3626	572730	1.56714e+07	27.3626	Alpha-1-antitrypsin OS=Homo sapiens GN=SERPINA1 PE=1 SV=3	564930	740487	412772	1.26567e+07	1.3706e+07	2.06514e+07	559578	378355	424512	1.37393e+07	1.3706e+07	2.80819e+07	0
ANXA2_HUMAN	8	8	759.16	0.00358926	7.62779e+07	4.90787e+07	0.64342	7.62779e+07	4.90787e+07	0.64342	Annexin A2 OS=Homo sapiens GN=ANXA2 PE=1 SV=2	7.22008e+07	8.65364e+07	7.00965e+07	5.16905e+07	4.84159e+07	4.71298e+07	7.15168e+07	4.42162e+07	7.20902e+07	5.61118e+07	4.84159e+07	6.40874e+07	10
VTDB_HUMAN	7	7	458.34	4.50601e-05	209200	9.56325e+06	45.7133	209200	9.56325e+06	45.7133	Vitamin D-binding protein OS=Homo sapiens GN=GC PE=1 SV=1	262611	153201	211790	7.48235e+06	1.15854e+07	9.622e+06	260123	78278.5	217814	8.12235e+06	1.15854e+07	1.30841e+07	0
ENPL_HUMAN	7	7	482.36	0.000352215	8.2827e+06	3.12564e+06	0.37737	8.2827e+06	3.12564e+06	0.37737	Endoplasmin OS=Homo sapiens GN=HSP90B1 PE=1 SV=1	7.7333e+06	9.7098e+06	7.40498e+06	3.23424e+06	3.07931e+06	3.06337e+06	7.66004e+06	4.96127e+06	7.6156e+06	3.51088e+06	3.07931e+06	4.16558e+06	8
ATPB_HUMAN	7	7	413.1	0.000435476	1.25033e+07	7.25103e+06	0.57993	1.25033e+07	7.25103e+06	0.57993	ATP synthase subunit beta, mitochondrial OS=Homo sapiens GN=ATP5B PE=1 SV=3	1.20258e+07	1.3149e+07	1.23351e+07	7.89779e+06	6.93452e+06	6.92077e+06	1.19119e+07	6.71852e+06	1.26859e+07	8.57333e+06	6.93452e+06	9.4109e+06	8
IGKC_HUMAN	6	6	567.74	5.68976e-06	3.29048e+06	1.70077e+08	51.6877	3.29048e+06	1.70077e+08	51.6877	Ig kappa chain C region OS=Homo sapiens GN=IGKC PE=1 SV=1	2.9893e+06	3.36342e+06	3.51872e+06	1.34065e+08	1.86152e+08	1.90015e+08	2.96098e+06	1.71856e+06	3.6188e+06	1.45532e+08	1.86152e+08	2.58384e+08	0
CFAH_HUMAN	6	6	338.39	4.56794e-05	332715	2.74037e+06	8.23637	332715	2.74037e+06	8.23637	Complement factor H OS=Homo sapiens GN=CFH PE=1 SV=4	299017	322599	376530	2.40534e+06	3.22484e+06	2.59091e+06	296185	164833	387240	2.61108e+06	3.22484e+06	3.52314e+06	0
IGHM_HUMAN	6	6	366.64	0.000382959	551339	6.80902e+06	12.35	551339	6.80902e+06	12.35	Ig mu chain C region OS=Homo sapiens GN=IGHM PE=1 SV=3	439619	535587	678810	4.86362e+06	6.28437e+06	9.27907e+06	435455	273660	698117	5.27963e+06	6.28437e+06	1.26177e+07	0
PROF1_HUMAN	6	6	379.25	0.000948619	2.6207e+07	1.19222e+07	0.454926	2.6207e+07	1.19222e+07	0.454926	Profilin-1 OS=Homo sapiens GN=PFN1 PE=1 SV=2	2.4729e+07	2.77027e+07	2.61892e+07	1.00181e+07	1.25471e+07	1.32015e+07	2.44947e+07	1.41548e+07	2.69341e+07	1.0875e+07	1.25471e+07	1.79515e+07	7
APOB_HUMAN	6	6	345.9	0.00096373	159228	1.72166e+06	10.8125	159228	1.72166e+06	10.8125	Apolipoprotein B-100 OS=Homo sapiens GN=APOB PE=1 SV=2	161075	94393.6	222216	1.56542e+06	1.43804e+06	2.16152e+06	159549	48230.8	228536	1.69932e+06	1.43804e+06	2.93924e+06	0
PDIA3_HUMAN	6	6	425.27	0.00142876	6.38202e+06	2.96586e+06	0.46472	6.38202e+06	2.96586e+06	0.46472	Protein disulfide-isomerase A3 OS=Homo sapiens GN=PDIA3 PE=1 SV=4	5.39105e+06	7.08681e+06	6.66821e+06	3.25329e+06	2.73535e+06	2.90893e+06	5.33998e+06	3.62104e+06	6.85787e+06	3.53156e+06	2.73535e+06	3.95558e+06	8
ANXA6_HUMAN	6	6	568.33	0.00150521	5.29809e+06	2.87253e+06	0.542183	5.29809e+06	2.87253e+06	0.542183	Annexin A6 OS=Homo sapiens GN=ANXA6 PE=1 SV=3	5.0799e+06	6.02942e+06	4.78493e+06	2.9789e+06	2.97652e+06	2.66218e+06	5.03178e+06	3.08076e+06	4.92103e+06	3.2337e+06	2.97652e+06	3.62005e+06	7
DHE3_HUMAN	6	6	336.11	0.00504804	3.62873e+06	1.82027e+06	0.501627	3.62873e+06	1.82027e+06	0.501627	Glutamate dehydrogenase 1, mitochondrial OS=Homo sapiens GN=GLUD1 PE=1 SV=2	3.62479e+06	4.14702e+06	3.11437e+06	2.11045e+06	1.81665e+06	1.5337e+06	3.59045e+06	2.11894e+06	3.20296e+06	2.29097e+06	1.81665e+06	2.08554e+06	6
HEMO_HUMAN	5	5	413.45	2.44391e-06	647848	2.28469e+07	35.2658	647848	2.28469e+07	35.2658	Hemopexin OS=Homo sapiens GN=HPX PE=1 SV=2	626436	693001	624108	1.94565e+07	2.31971e+07	2.5887e+07	620502	354092	641860	2.11207e+07	2.31971e+07	3.52014e+07	0
HPT_HUMAN	6	5	454.8	9.56273e-06	1.10536e+06	2.84224e+07	25.7132	1.10536e+06	2.84224e+07	25.7132	Haptoglobin OS=Homo sapiens GN=HP PE=1 SV=1	986744	1.04094e+06	1.2884e+06	2.47821e+07	2.76378e+07	3.28472e+07	977396	531871	1.32504e+06	2.69018e+07	2.76378e+07	4.46659e+07	1
IGHG1_HUMAN	9	5	761.68	4.24823e-05	4.3459e+06	1.33231e+08	30.6568	4.3459e+06	1.33231e+08	30.6568	Ig gamma-1 chain C region OS=Homo sapiens GN=IGHG1 PE=1 SV=1	4.87006e+06	4.52982e+06	3.63781e+06	1.09813e+08	1.13378e+08	1.76503e+08	4.82392e+06	2.31453e+06	3.74128e+06	1.19206e+08	1.13378e+08	2.4001e+08	0
5NTD_HUMAN	5	5	324.28	0.000181887	2.04608e+06	3.63197e+06	1.77508	2.04608e+06	3.63197e+06	1.77508	5'-nucleotidase OS=Homo sapiens GN=NT5E PE=1 SV=1	2.1578e+06	2.05589e+06	1.92456e+06	3.71733e+06	3.43629e+06	3.7423e+06	2.13736e+06	1.05047e+06	1.9793e+06	4.03529e+06	3.43629e+06	5.0888e+06	5
PPIA_HUMAN	5	5	338.71	0.00032058	1.76536e+07	8.08815e+06	0.458159	1.76536e+07	8.08815e+06	0.458159	Peptidyl-prolyl cis-trans isomerase A OS=Homo sapiens GN=PPIA PE=1 SV=2	1.66072e+07	1.98399e+07	1.65137e+07	8.19401e+06	8.44144e+06	7.629e+06	1.64498e+07	1.01373e+07	1.69834e+07	8.89488e+06	8.44144e+06	1.0374e+07	6
AMPN_HUMAN	5	5	337	0.000328	3.41548e+06	5.70975e+06	1.67173	3.41548e+06	5.70975e+06	1.67173	Aminopeptidase N OS=Homo sapiens GN=ANPEP PE=1 SV=4	3.16086e+06	3.53637e+06	3.5492e+06	5.71023e+06	5.47532e+06	5.94369e+06	3.13092e+06	1.80692e+06	3.65015e+06	6.19866e+06	5.47532e+06	8.08227e+06	6
MVP_HUMAN	5	5	357.76	0.00118329	4.3372e+06	2.41636e+06	0.557126	4.3372e+06	2.41636e+06	0.557126	Major vault protein OS=Homo sapiens GN=MVP PE=1 SV=4	4.53241e+06	4.33251e+06	4.14666e+06	2.56899e+06	2.57452e+06	2.10558e+06	4.48948e+06	2.21372e+06	4.26461e+06	2.78873e+06	2.57452e+06	2.86318e+06	5
EF2_HUMAN	5	5	310.77	0.001649	4.67777e+06	2.42801e+06	0.519053	4.67777e+06	2.42801e+06	0.519053	Elongation factor 2 OS=Homo sapiens GN=EEF2 PE=1 SV=4	4.32454e+06	5.48617e+06	4.22261e+06	2.33421e+06	2.45328e+06	2.49654e+06	4.28357e+06	2.80318e+06	4.34271e+06	2.53386e+06	2.45328e+06	3.39481e+06	4
CH60_HUMAN	5	5	385.17	0.00234608	1.15056e+07	6.07095e+06	0.527652	1.15056e+07	6.07095e+06	0.527652	60 kDa heat shock protein, mitochondrial OS=Homo sapiens GN=HSPD1 PE=1 SV=2	1.08382e+07	1.20473e+07	1.16313e+07	7.02544e+06	5.16668e+06	6.02072e+06	1.07355e+07	6.15562e+06	1.19621e+07	7.62636e+06	5.16668e+06	8.18702e+06	6
HSP7C_HUMAN	6	5	394.09	0.00397442	5.97869e+06	2.68479e+06	0.449059	5.97869e+06	2.68479e+06	0.449059	Heat shock cognate 71 kDa protein OS=Homo sapiens GN=HSPA8 PE=1 SV=1	5.70333e+06	6.65648e+06	5.57628e+06	2.35543e+06	2.31023e+06	3.38871e+06	5.6493e+06	3.40116e+06	5.73488e+06	2.5569e+06	2.31023e+06	4.60799e+06	5
ITB1_HUMAN	5	5	346.87	0.00584484	2.06339e+06	3.52606e+06	1.70887	2.06339e+06	3.52606e+06	1.70887	Integrin beta-1 OS=Homo sapiens GN=ITGB1 PE=1 SV=2	1.93633e+06	1.90407e+06	2.34978e+06	3.03042e+06	3.82902e+06	3.71874e+06	1.91798e+06	972893	2.41661e+06	3.28963e+06	3.82902e+06	5.05677e+06	5
G3P_HUMAN	5	5	484.71	0.00589691	4.37452e+07	2.41249e+07	0.551485	4.37452e+07	2.41249e+07	0.551485	Glyceraldehyde-3-phosphate dehydrogenase OS=Homo sapiens GN=GAPDH PE=1 SV=3	4.27567e+07	5.24114e+07	3.60675e+07	2.47637e+07	2.41522e+07	2.34587e+07	4.23517e+07	2.67798e+07	3.70934e+07	2.68819e+07	2.41522e+07	3.18992e+07	6
TLN1_HUMAN	5	5	371.17	0.00617872	2.4451e+06	1.41553e+06	0.578926	2.4451e+06	1.41553e+06	0.578926	Talin-1 OS=Homo sapiens GN=TLN1 PE=1 SV=3	2.52286e+06	2.7481e+06	2.06432e+06	1.49395e+06	1.25578e+06	1.49687e+06	2.49896e+06	1.40416e+06	2.12303e+06	1.62173e+06	1.25578e+06	2.03545e+06	4
ENOA_HUMAN	8	5	704.8	0.0108783	2.07841e+07	1.28718e+07	0.619313	2.07841e+07	1.28718e+07	0.619313	Alpha-enolase OS=Homo sapiens GN=ENO1 PE=1 SV=2	2.15096e+07	2.2779e+07	1.80636e+07	1.1738e+07	1.18379e+07	1.50397e+07	2.13059e+07	1.1639e+07	1.85774e+07	1.2742e+07	1.18379e+07	2.04511e+07	7
NUCL_HUMAN	6	5	365.79	0.0129714	5.99713e+06	3.83127e+06	0.638851	5.99713e+06	3.83127e+06	0.638851	Nucleolin OS=Homo sapiens GN=NCL PE=1 SV=3	6.18316e+06	6.14355e+06	5.66466e+06	4.55042e+06	3.76393e+06	3.17947e+06	6.12458e+06	3.13907e+06	5.82578e+06	4.93964e+06	3.76393e+06	4.32346e+06	5
IC1_HUMAN	4	4	222.18	4.28327e-05	448189	2.02203e+06	4.51157	448189	2.02203e+06	4.51157	Plasma protease C1 inhibitor OS=Homo sapiens GN=SERPING1 PE=1 SV=2	401986	457397	485184	1.82577e+06	2.03178e+06	2.20855e+06	398177	233709	498984	1.98194e+06	2.03178e+06	3.0032e+06	0
FSCN1_HUMAN	4	4	265.21	7.47769e-05	4.22061e+06	1.62214e+06	0.384339	4.22061e+06	1.62214e+06	0.384339	Fascin OS=Homo sapiens GN=FSCN1 PE=1 SV=3	4.26922e+06	4.55655e+06	3.83607e+06	1.67787e+06	1.53643e+06	1.65214e+06	4.22878e+06	2.32819e+06	3.94518e+06	1.82139e+06	1.53643e+06	2.24659e+06	3
ECHA_HUMAN	4	4	248.37	0.000260588	1.58885e+06	775494	0.488086	1.58885e+06	775494	0.488086	Trifunctional enzyme subunit alpha, mitochondrial OS=Homo sapiens GN=HADHA PE=1 SV=2	1.49246e+06	1.69189e+06	1.58218e+06	724939	754857	846686	1.47832e+06	864481	1.62718e+06	786946	754857	1.15133e+06	4
ALDOA_HUMAN	4	4	354.35	0.000430525	4.49578e+06	1.34096e+06	0.298271	4.49578e+06	1.34096e+06	0.298271	Fructose-bisphosphate aldolase A OS=Homo sapiens GN=ALDOA PE=1 SV=2	4.42983e+06	4.70548e+06	4.35202e+06	1.07564e+06	1.57556e+06	1.37168e+06	4.38787e+06	2.40429e+06	4.4758e+06	1.16765e+06	1.57556e+06	1.86521e+06	4
DPYL2_HUMAN	4	4	212.15	0.00129183	4.09876e+06	2.01578e+06	0.491803	4.09876e+06	2.01578e+06	0.491803	Dihydropyrimidinase-related protein 2 OS=Homo sapiens GN=DPYSL2 PE=1 SV=1	4.62414e+06	4.22589e+06	3.44625e+06	2.01943e+06	2.03704e+06	1.99087e+06	4.58033e+06	2.15924e+06	3.54427e+06	2.19217e+06	2.03704e+06	2.70719e+06	4
ATPA_HUMAN	4	4	270.08	0.00149367	3.61655e+06	1.68249e+06	0.46522	3.61655e+06	1.68249e+06	0.46522	ATP synthase subunit alpha, mitochondrial OS=Homo sapiens GN=ATP5A1 PE=1 SV=1	3.67387e+06	3.81086e+06	3.36493e+06	1.91175e+06	1.73753e+06	1.3982e+06	3.63907e+06	1.94718e+06	3.46064e+06	2.07527e+06	1.73753e+06	1.90128e+06	4
FLNA_HUMAN	6	4	381.37	0.00222321	4.2463e+06	1.68756e+06	0.397419	4.2463e+06	1.68756e+06	0.397419	Filamin-A OS=Homo sapiens GN=FLNA PE=1 SV=4	4.61088e+06	4.50115e+06	3.62688e+06	1.84006e+06	1.88084e+06	1.34178e+06	4.5672e+06	2.29988e+06	3.73004e+06	1.99745e+06	1.88084e+06	1.82456e+06	3
VINC_HUMAN	4	4	307.63	0.00249931	1.01162e+06	530866	0.524769	1.01162e+06	530866	0.524769	Vinculin OS=Homo sapiens GN=VCL PE=1 SV=4	951667	1.01816e+06	1.06502e+06	607661	539843	445093	942651	520235	1.09531e+06	659637	539843	605241	4
HS90A_HUMAN	4	4	298.74	0.00258976	2.44556e+06	1.13173e+07	4.62768	2.44556e+06	1.13173e+07	4.62768	Heat shock protein HSP 90-alpha OS=Homo sapiens GN=HSP90AA1 PE=1 SV=5	2.25114e+06	2.52803e+06	2.55752e+06	8.17301e+06	9.22599e+06	1.65529e+07	2.22981e+06	1.29171e+06	2.63027e+06	8.87209e+06	9.22599e+06	2.25087e+07	2
LMNA_HUMAN	4	4	293.73	0.00284995	4.27812e+06	2.64597e+06	0.61849	4.27812e+06	2.64597e+06	0.61849	Prelamin-A/C OS=Homo sapiens GN=LMNA PE=1 SV=1	4.36221e+06	4.56718e+06	3.90496e+06	2.56506e+06	2.94454e+06	2.42832e+06	4.32089e+06	2.33362e+06	4.01603e+06	2.78446e+06	2.94454e+06	3.30204e+06	3
GANAB_HUMAN	4	4	253.89	0.00288735	1.45462e+06	2.51957e+06	1.73211	1.45462e+06	2.51957e+06	1.73211	Neutral alpha-glucosidase AB OS=Homo sapiens GN=GANAB PE=1 SV=3	1.4446e+06	1.44625e+06	1.47301e+06	2.36785e+06	2.24474e+06	2.94611e+06	1.43092e+06	738966	1.51491e+06	2.57038e+06	2.24474e+06	4.00613e+06	3
CO4A_HUMAN	4	4	279.57	0.00442282	131639	986142	7.49127	131639	986142	7.49127	Complement C4-A OS=Homo sapiens GN=C4A PE=1 SV=2	148404	142993	103520	630868	671840	1.65572e+06	146998	73063	106464	684829	671840	2.25146e+06	0
IGHA1_HUMAN	7	3	593.99	5.65797e-06	425203	1.37015e+07	32.2234	425203	1.37015e+07	32.2234	Ig alpha-1 chain C region OS=Homo sapiens GN=IGHA1 PE=1 SV=2	462360	422281	390967	1.15802e+07	1.3355e+07	1.61693e+07	457980	215767	402087	1.25707e+07	1.3355e+07	2.19871e+07	0
ACTA_HUMAN	4	3	249.33	2.72438e-05	1.49648e+06	3.30475e+06	2.20835	1.49648e+06	3.30475e+06	2.20835	Actin, aortic smooth muscle OS=Homo sapiens GN=ACTA2 PE=1 SV=1	1.49116e+06	1.40662e+06	1.59166e+06	3.27894e+06	3.27248e+06	3.36284e+06	1.47703e+06	718717	1.63693e+06	3.5594e+06	3.27248e+06	4.57281e+06	3
ROA2_HUMAN	3	3	282.85	7.84392e-05	1.49698e+06	289706	0.193527	1.49698e+06	289706	0.193527	Heterogeneous nuclear ribonucleoproteins A2/B1 OS=Homo sapiens GN=HNRNPA2B1 PE=1 SV=2	1.50841e+06	1.45738e+06	1.52515e+06	345188	277869	246062	1.49412e+06	744656	1.56853e+06	374714	277869	334597	3
ANT3_HUMAN	3	3	185.04	8.91418e-05	102072	1.11736e+06	10.9468	102072	1.11736e+06	10.9468	Antithrombin-III OS=Homo sapiens GN=SERPINC1 PE=1 SV=1	94528.9	108431	103257	861997	1.07744e+06	1.41265e+06	93633.3	55403.4	106194	935727	1.07744e+06	1.92093e+06	0
CERU_HUMAN	3	3	198.15	9.59981e-05	133555	2.55869e+06	19.1582	133555	2.55869e+06	19.1582	Ceruloplasmin OS=Homo sapiens GN=CP PE=1 SV=1	171117	93734	135815	2.28421e+06	2.9182e+06	2.47365e+06	169496	47893.8	139678	2.47958e+06	2.9182e+06	3.36369e+06	0
SERPH_HUMAN	3	3	190.5	0.000117474	1.01435e+07	3.7923e+06	0.373864	1.01435e+07	3.7923e+06	0.373864	Serpin H1 OS=Homo sapiens GN=SERPINH1 PE=1 SV=2	1.07507e+07	9.34638e+06	1.03335e+07	3.4221e+06	4.0504e+06	3.90441e+06	1.06489e+07	4.77558e+06	1.06274e+07	3.71481e+06	4.0504e+06	5.30924e+06	3
HNRPC_HUMAN	4	3	269.54	0.000119557	3.92443e+06	1.96732e+06	0.5013	3.92443e+06	1.96732e+06	0.5013	Heterogeneous nuclear ribonucleoproteins C1/C2 OS=Homo sapiens GN=HNRNPC PE=1 SV=4	3.88601e+06	4.203e+06	3.68427e+06	1.86565e+06	2.02715e+06	2.00914e+06	3.8492e+06	2.14754e+06	3.78906e+06	2.02523e+06	2.02715e+06	2.73204e+06	1
PRDX5_HUMAN	3	3	188.04	0.000215053	688970	289655	0.420418	688970	289655	0.420418	Peroxiredoxin-5, mitochondrial OS=Homo sapiens GN=PRDX5 PE=1 SV=4	749340	714559	603012	285725	297806	285435	742241	365107	620163	310164	297806	388136	3
XRCC5_HUMAN	3	3	234.48	0.000532744	387212	936185	2.41776	387212	936185	2.41776	X-ray repair cross-complementing protein 5 OS=Homo sapiens GN=XRCC5 PE=1 SV=3	367629	350550	443457	956771	848604	1.00318e+06	364146	179115	456070	1.03861e+06	848604	1.36413e+06	1
CALR_HUMAN	3	3	172.93	0.000767339	1.05147e+07	1.74451e+07	1.65911	1.05147e+07	1.74451e+07	1.65911	Calreticulin OS=Homo sapiens GN=CALR PE=1 SV=1	1.09739e+07	1.11356e+07	9.43467e+06	1.78486e+07	1.75439e+07	1.69426e+07	1.08699e+07	5.68979e+06	9.70302e+06	1.93753e+07	1.75439e+07	2.30387e+07	6
PPIB_HUMAN	3	3	153.7	0.000902839	4.78397e+06	2.24319e+06	0.468898	4.78397e+06	2.24319e+06	0.468898	Peptidyl-prolyl cis-trans isomerase B OS=Homo sapiens GN=PPIB PE=1 SV=2	4.99636e+06	4.83558e+06	4.51996e+06	1.91294e+06	2.52154e+06	2.29509e+06	4.94903e+06	2.47076e+06	4.64852e+06	2.07656e+06	2.52154e+06	3.12089e+06	3
TERA_HUMAN	3	3	221.98	0.00111587	2.37402e+06	1.15834e+06	0.487922	2.37402e+06	1.15834e+06	0.487922	Transitional endoplasmic reticulum ATPase OS=Homo sapiens GN=VCP PE=1 SV=4	2.60752e+06	2.16933e+06	2.34521e+06	1.20771e+06	1.00977e+06	1.25753e+06	2.58282e+06	1.10843e+06	2.41192e+06	1.31102e+06	1.00977e+06	1.70999e+06	5
C4BPA_HUMAN	3	3	181.37	0.00112693	159587	1.04335e+06	6.53784	159587	1.04335e+06	6.53784	C4b-binding protein alpha chain OS=Homo sapiens GN=C4BPA PE=1 SV=2	140246	229317	109196	1.0051e+06	1.19481e+06	930142	138918	117171	112302	1.09107e+06	1.19481e+06	1.26481e+06	0
RINI_HUMAN	3	3	187.73	0.00138079	907465	2.22282e+06	2.44949	907465	2.22282e+06	2.44949	Ribonuclease inhibitor OS=Homo sapiens GN=RNH1 PE=1 SV=2	893332	805064	1.024e+06	2.58304e+06	1.89988e+06	2.18555e+06	884869	411351	1.05312e+06	2.80398e+06	1.89988e+06	2.97193e+06	4
APMAP_HUMAN	3	3	177.21	0.00141269	508493	810343	1.59362	508493	810343	1.59362	Adipocyte plasma membrane-associated protein OS=Homo sapiens GN=APMAP PE=1 SV=2	510337	529719	485422	873733	729849	827447	505502	270662	499229	948468	729849	1.12517e+06	3
VDAC1_HUMAN	3	3	140.44	0.00180615	4.2993e+06	2.0199e+06	0.469821	4.2993e+06	2.0199e+06	0.469821	Voltage-dependent anion-selective channel protein 1 OS=Homo sapiens GN=VDAC1 PE=1 SV=2	4.57698e+06	4.58989e+06	3.73103e+06	1.85491e+06	2.33933e+06	1.86547e+06	4.53362e+06	2.34523e+06	3.83715e+06	2.01357e+06	2.33933e+06	2.53668e+06	3
APOH_HUMAN	3	3	153.35	0.00219837	278586	3.04403e+06	10.9267	278586	3.04403e+06	10.9267	Beta-2-glycoprotein 1 OS=Homo sapiens GN=APOH PE=1 SV=3	286734	404708	144316	2.31295e+06	2.68482e+06	4.13433e+06	284018	206787	148420	2.51079e+06	2.68482e+06	5.62189e+06	0
ACTB_HUMAN	4	3	439.81	0.00275238	7.95146e+07	1.63421e+08	2.05523	7.95146e+07	1.63421e+08	2.05523	Actin, cytoplasmic 1 OS=Homo sapiens GN=ACTB PE=1 SV=1	8.18392e+07	8.65293e+07	7.01753e+07	1.8668e+08	1.37556e+08	1.66028e+08	8.10639e+07	4.42125e+07	7.21713e+07	2.02647e+08	1.37556e+08	2.25766e+08	10
PGAM1_HUMAN	3	3	239.67	0.00333858	6.92193e+06	1.49938e+06	0.216614	6.92193e+06	1.49938e+06	0.216614	Phosphoglycerate mutase 1 OS=Homo sapiens GN=PGAM1 PE=1 SV=2	7.34649e+06	7.23587e+06	6.18344e+06	1.49505e+06	2.10518e+06	897922	7.27689e+06	3.6972e+06	6.35931e+06	1.62293e+06	2.10518e+06	1.221e+06	3
PRDX1_HUMAN	3	3	171.39	0.00429522	5.66636e+06	8.88542e+06	1.5681	5.66636e+06	8.88542e+06	1.5681	Peroxiredoxin-1 OS=Homo sapiens GN=PRDX1 PE=1 SV=1	5.48204e+06	6.08705e+06	5.42999e+06	8.30436e+06	8.23583e+06	1.01161e+07	5.4301e+06	3.1102e+06	5.58444e+06	9.01467e+06	8.23583e+06	1.37559e+07	3
TCPB_HUMAN	3	3	215.02	0.00465774	793568	320540	0.403923	793568	320540	0.403923	T-complex protein 1 subunit beta OS=Homo sapiens GN=CCT2 PE=1 SV=4	620620	1.00809e+06	751996	359334	285144	317142	614741	515087	773385	390070	285144	431251	3
FUS_HUMAN	3	3	148.65	0.0050467	1.10734e+06	350177	0.316232	1.10734e+06	350177	0.316232	RNA-binding protein FUS OS=Homo sapiens GN=FUS PE=1 SV=1	843560	1.45441e+06	1.02407e+06	272516	423437	354579	835569	743136	1.05319e+06	295826	423437	482159	3
GRP75_HUMAN	3	3	155.5	0.00507414	1.78776e+06	602818	0.337191	1.78776e+06	602818	0.337191	Stress-70 protein, mitochondrial OS=Homo sapiens GN=HSPA9 PE=1 SV=2	1.80536e+06	2.13367e+06	1.42427e+06	760566	607099	440790	1.78825e+06	1.09021e+06	1.46478e+06	825621	607099	599389	3
HSP71_HUMAN	4	3	296.26	0.00626831	624866	1.27318e+06	2.03753	624866	1.27318e+06	2.03753	Heat shock 70 kDa protein 1A/1B OS=Homo sapiens GN=HSPA1A PE=1 SV=5	688020	663157	523422	1.19436e+06	1.08646e+06	1.53872e+06	681502	338843	538309	1.29652e+06	1.08646e+06	2.09236e+06	1
TKT_HUMAN	3	3	249.06	0.00893108	8.08544e+06	4.47731e+06	0.55375	8.08544e+06	4.47731e+06	0.55375	Transketolase OS=Homo sapiens GN=TKT PE=1 SV=3	7.91562e+06	9.72956e+06	6.61114e+06	4.16206e+06	4.35481e+06	4.91507e+06	7.84063e+06	4.97136e+06	6.79918e+06	4.51807e+06	4.35481e+06	6.68354e+06	3
RRBP1_HUMAN	3	3	221.04	0.0107206	644579	1.25762e+06	1.95108	644579	1.25762e+06	1.95108	Ribosome-binding protein 1 OS=Homo sapiens GN=RRBP1 PE=1 SV=4	744906	689148	499683	1.28775e+06	1.42423e+06	1.0609e+06	737849	352123	513895	1.39789e+06	1.42423e+06	1.44262e+06	2
RS8_HUMAN	3	3	195.12	0.0117588	3.55361e+06	1.71458e+06	0.482491	3.55361e+06	1.71458e+06	0.482491	40S ribosomal protein S8 OS=Homo sapiens GN=RPS8 PE=1 SV=2	3.85285e+06	3.67894e+06	3.12903e+06	2.24566e+06	1.59467e+06	1.30342e+06	3.81635e+06	1.87977e+06	3.21803e+06	2.43774e+06	1.59467e+06	1.7724e+06	1
LRP1_HUMAN	3	3	170.14	0.0133097	391498	189217	0.483316	391498	189217	0.483316	Prolow-density lipoprotein receptor-related protein 1 OS=Homo sapiens GN=LRP1 PE=1 SV=2	288282	436173	450040	172754	170616	224282	285551	222864	462841	187530	170616	304980	1
HSP74_HUMAN	3	3	259.21	0.0172206	1.23277e+06	5.25616e+06	4.2637	1.23277e+06	5.25616e+06	4.2637	Heat shock 70 kDa protein 4 OS=Homo sapiens GN=HSPA4 PE=1 SV=4	806740	763112	2.12845e+06	4.53933e+06	3.78817e+06	7.44098e+06	799098	389915	2.18899e+06	4.9276e+06	3.78817e+06	1.01183e+07	3
IGHG2_HUMAN	5	2	281.96	1.25119e-06	252364	2.69584e+07	106.823	252364	2.69584e+07	106.823	Ig gamma-2 chain C region OS=Homo sapiens GN=IGHG2 PE=1 SV=2	270767	225205	261120	2.36955e+07	2.58592e+07	3.13204e+07	268202	115070	268547	2.57223e+07	2.58592e+07	4.25897e+07	0
IGHG3_HUMAN	6	2	336.65	9.29415e-06	119849	7.42866e+06	61.9834	119849	7.42866e+06	61.9834	Ig gamma-3 chain C region OS=Homo sapiens GN=IGHG3 PE=1 SV=2	114553	98865.4	146129	6.48183e+06	7.01167e+06	8.79248e+06	113468	50515.7	150286	7.03626e+06	7.01167e+06	1.19561e+07	0
KV302_HUMAN	2	2	190.51	0.000112987	461064	4.53916e+06	9.84497	461064	4.53916e+06	9.84497	Ig kappa chain V-III region SIE OS=Homo sapiens PE=1 SV=1	477177	531521	374494	3.62193e+06	5.25007e+06	4.7455e+06	472657	271583	385145	3.93173e+06	5.25007e+06	6.45296e+06	0
A1AG1_HUMAN	2	2	129.99	0.000115112	356199	5.66147e+06	15.8941	356199	5.66147e+06	15.8941	Alpha-1-acid glycoprotein 1 OS=Homo sapiens GN=ORM1 PE=1 SV=1	355383	386028	327185	3.87579e+06	6.80414e+06	6.30446e+06	352016	197243	336491	4.20731e+06	6.80414e+06	8.57285e+06	0
CLUS_HUMAN	2	2	119.57	0.000163681	243296	1.17691e+06	4.83738	243296	1.17691e+06	4.83738	Clusterin OS=Homo sapiens GN=CLU PE=1 SV=1	207189	267265	255434	998421	1.20271e+06	1.32961e+06	205226	136560	262699	1.08382e+06	1.20271e+06	1.80801e+06	0
HNRPU_HUMAN	2	2	155.16	0.000201823	1.72681e+06	690496	0.399868	1.72681e+06	690496	0.399868	Heterogeneous nuclear ribonucleoprotein U OS=Homo sapiens GN=HNRNPU PE=1 SV=6	1.81579e+06	1.80947e+06	1.55518e+06	758622	662782	650084	1.79859e+06	924554	1.59941e+06	823511	662782	883988	2
SEP11_HUMAN	2	2	100.27	0.000207308	521934	248970	0.477014	521934	248970	0.477014	Septin-11 OS=Homo sapiens GN=SEPT11 PE=1 SV=3	573143	498661	493999	264437	239075	243398	567713	254793	508050	287055	239075	330975	2
KNG1_HUMAN	2	2	119.29	0.000248681	88806.7	1.25257e+06	14.1044	88806.7	1.25257e+06	14.1044	Kininogen-1 OS=Homo sapiens GN=KNG1 PE=1 SV=2	114537	81277.8	70605.7	949703	1.16905e+06	1.63894e+06	113451	41529.2	72614	1.03094e+06	1.16905e+06	2.22865e+06	0
FETUA_HUMAN	2	2	91.49	0.000266557	41171.2	2.38842e+06	58.0118	41171.2	2.38842e+06	58.0118	Alpha-2-HS-glycoprotein OS=Homo sapiens GN=AHSG PE=1 SV=1	28147.4	57939.3	37427	1.36388e+06	2.53327e+06	3.2681e+06	27880.7	29604.4	38491.5	1.48054e+06	2.53327e+06	4.44398e+06	0
A1AG2_HUMAN	2	2	138.37	0.000269386	227092	4.08077e+06	17.9697	227092	4.08077e+06	17.9697	Alpha-1-acid glycoprotein 2 OS=Homo sapiens GN=ORM2 PE=1 SV=2	304831	236741	139703	3.59975e+06	3.94406e+06	4.6985e+06	301943	120964	143677	3.90765e+06	3.94406e+06	6.38905e+06	0
RL12_HUMAN	2	2	93.45	0.000271471	2.31639e+06	709054	0.306103	2.31639e+06	709054	0.306103	60S ribosomal protein L12 OS=Homo sapiens GN=RPL12 PE=1 SV=1	2.32788e+06	2.44408e+06	2.1772e+06	794684	746558	585919	2.30582e+06	1.24881e+06	2.23913e+06	862657	746558	796736	1
TCPZ_HUMAN	3	2	217.4	0.000339277	2.06996e+06	1.25258e+06	0.605122	2.06996e+06	1.25258e+06	0.605122	T-complex protein 1 subunit zeta OS=Homo sapiens GN=CCT6A PE=1 SV=3	2.20376e+06	2.1037e+06	1.9024e+06	1.23558e+06	1.25764e+06	1.26451e+06	2.18289e+06	1.0749e+06	1.95651e+06	1.34126e+06	1.25764e+06	1.71949e+06	2
SFPQ_HUMAN	2	2	88.91	0.000425187	632363	149354	0.236184	632363	149354	0.236184	Splicing factor, proline- and glutamine-rich OS=Homo sapiens GN=SFPQ PE=1 SV=2	733780	625398	537912	121582	169169	157312	726828	319550	553211	131981	169169	213914	2
CD81_HUMAN	2	2	160.58	0.000462309	1.85931e+06	4.63021e+06	2.49029	1.85931e+06	4.63021e+06	2.49029	CD81 antigen OS=Homo sapiens GN=CD81 PE=1 SV=1	1.81203e+06	2.05621e+06	1.70968e+06	5.04143e+06	4.04002e+06	4.8092e+06	1.79486e+06	1.05063e+06	1.75831e+06	5.47264e+06	4.04002e+06	6.53958e+06	1
ETFA_HUMAN	2	2	104.3	0.000480312	464584	77553.2	0.16693	464584	77553.2	0.16693	Electron transfer flavoprotein subunit alpha, mitochondrial OS=Homo sapiens GN=ETFA PE=1 SV=1	526940	451431	415382	102536	59920.7	70202.3	521948	230660	427197	111307	59920.7	95461.5	2
CO1A2_HUMAN	2	2	132.36	0.000517761	1.59666e+06	626794	0.392565	1.59666e+06	626794	0.392565	Collagen alpha-2(I) chain OS=Homo sapiens GN=COL1A2 PE=1 SV=7	1.77414e+06	1.68611e+06	1.32974e+06	641522	603647	635212	1.75733e+06	861523	1.36756e+06	696395	603647	863766	2
PARK7_HUMAN	2	2	184.98	0.000544638	1.31382e+06	208276	0.158527	1.31382e+06	208276	0.158527	Protein DJ-1 OS=Homo sapiens GN=PARK7 PE=1 SV=2	956178	1.72894e+06	1.25634e+06	232002	193831	198996	947119	883408	1.29208e+06	251846	193831	270596	2
STAT3_HUMAN	2	2	118.71	0.000566444	84680.6	216105	2.552	84680.6	216105	2.552	Signal transducer and activator of transcription 3 OS=Homo sapiens GN=STAT3 PE=1 SV=2	96105.3	73601.9	84334.5	224593	193523	230199	95194.8	37607.2	86733.2	243804	193523	313026	1
RL4_HUMAN	2	2	110.67	0.000603229	796289	198929	0.24982	796289	198929	0.24982	60S ribosomal protein L4 OS=Homo sapiens GN=RPL4 PE=1 SV=5	823864	875375	689627	238558	201920	156309	816059	447277	709242	258963	201920	212550	1
K6PP_HUMAN	2	2	135.39	0.000634827	481529	220100	0.457086	481529	220100	0.457086	6-phosphofructokinase type C OS=Homo sapiens GN=PFKP PE=1 SV=2	475104	449678	519804	251189	200972	208139	470603	229765	534588	272674	200972	283029	2
RSSA_HUMAN	2	2	144.6	0.00067621	3.08635e+06	1.59657e+06	0.517301	3.08635e+06	1.59657e+06	0.517301	40S ribosomal protein SA OS=Homo sapiens GN=RPSA PE=1 SV=4	3.3408e+06	2.79266e+06	3.1256e+06	1.7378e+06	1.49342e+06	1.5585e+06	3.30915e+06	1.42692e+06	3.2145e+06	1.88644e+06	1.49342e+06	2.11925e+06	2
THIO_HUMAN	2	2	101.3	0.00109164	1.0937e+06	2.29404e+06	2.0975	1.0937e+06	2.29404e+06	2.0975	Thioredoxin OS=Homo sapiens GN=TXN PE=1 SV=3	957363	1.19105e+06	1.13269e+06	2.15571e+06	2.15736e+06	2.56904e+06	948293	608571	1.16491e+06	2.3401e+06	2.15736e+06	3.4934e+06	0
HNRH1_HUMAN	3	2	224.23	0.00118963	2.76441e+06	1.76205e+06	0.637404	2.76441e+06	1.76205e+06	0.637404	Heterogeneous nuclear ribonucleoprotein H OS=Homo sapiens GN=HNRNPH1 PE=1 SV=4	2.79887e+06	2.89872e+06	2.59566e+06	1.70722e+06	1.91805e+06	1.66087e+06	2.77236e+06	1.48111e+06	2.66949e+06	1.85325e+06	1.91805e+06	2.25847e+06	2
4F2_HUMAN	2	2	131.81	0.00120681	230676	386394	1.67505	230676	386394	1.67505	4F2 cell-surface antigen heavy chain OS=Homo sapiens GN=SLC3A2 PE=1 SV=3	214560	258239	219230	389449	400689	369045	212527	131948	225465	422760	400689	501830	3
TTHY_HUMAN	2	2	190.74	0.00121025	204491	4.75457e+06	23.2507	204491	4.75457e+06	23.2507	Transthyretin OS=Homo sapiens GN=TTR PE=1 SV=1	243829	276001	93644	3.15373e+06	5.12565e+06	5.98432e+06	241519	141024	96307.5	3.42348e+06	5.12565e+06	8.13752e+06	0
COPE_HUMAN	2	2	191.58	0.00128336	783118	1.46249e+06	1.86752	783118	1.46249e+06	1.86752	Coatomer subunit epsilon OS=Homo sapiens GN=COPE PE=1 SV=3	767179	860956	721217	1.60049e+06	1.31316e+06	1.47383e+06	759911	439910	741730	1.73738e+06	1.31316e+06	2.00412e+06	3
TBB6_HUMAN	5	2	323.84	0.00128463	1.99917e+06	925683	0.463034	1.99917e+06	925683	0.463034	Tubulin beta-6 chain OS=Homo sapiens GN=TUBB6 PE=1 SV=1	2.07268e+06	2.04189e+06	1.88295e+06	1.05236e+06	771274	953416	2.05304e+06	1.04331e+06	1.93651e+06	1.14237e+06	771274	1.29646e+06	2
GELS_HUMAN	2	2	162.33	0.00134688	6.10301e+06	2.38908e+06	0.39146	6.10301e+06	2.38908e+06	0.39146	Gelsolin OS=Homo sapiens GN=GSN PE=1 SV=1	6.06185e+06	6.57306e+06	5.67413e+06	2.92913e+06	2.02433e+06	2.21379e+06	6.00442e+06	3.35854e+06	5.83552e+06	3.17968e+06	2.02433e+06	3.01033e+06	1
AFAM_HUMAN	2	2	115.92	0.00151586	10832.9	533539	49.2518	10832.9	533539	49.2518	Afamin OS=Homo sapiens GN=AFM PE=1 SV=1	7921.28	3430.44	21146.9	437360	518670	644586	7846.24	1752.8	21748.4	474769	518670	876512	0
RS27A_HUMAN	2	2	120.33	0.00159377	3.79993e+06	1.44335e+06	0.379836	3.79993e+06	1.44335e+06	0.379836	Ubiquitin-40S ribosomal protein S27a OS=Homo sapiens GN=RPS27A PE=1 SV=2	3.43085e+06	4.18952e+06	3.77941e+06	1.4025e+06	1.7501e+06	1.17744e+06	3.39835e+06	2.14066e+06	3.88691e+06	1.52247e+06	1.7501e+06	1.60109e+06	2
EF1A1_HUMAN	2	2	209.33	0.00172217	4.50671e+07	2.551e+07	0.566045	4.50671e+07	2.551e+07	0.566045	Elongation factor 1-alpha 1 OS=Homo sapiens GN=EEF1A1 PE=1 SV=1	4.43378e+07	5.1129e+07	3.97346e+07	2.64653e+07	2.4758e+07	2.53067e+07	4.39177e+07	2.61246e+07	4.08648e+07	2.87291e+07	2.4758e+07	3.44122e+07	5
G6PI_HUMAN	2	2	159.8	0.00180304	1.55764e+06	2.5233e+06	1.61996	1.55764e+06	2.5233e+06	1.61996	Glucose-6-phosphate isomerase OS=Homo sapiens GN=GPI PE=1 SV=4	1.61312e+06	1.58229e+06	1.4775e+06	2.36977e+06	2.831e+06	2.36914e+06	1.59784e+06	808479	1.51952e+06	2.57247e+06	2.831e+06	3.22157e+06	2
USMG5_HUMAN	2	2	132.23	0.00218974	419081	162613	0.388024	419081	162613	0.388024	Up-regulated during skeletal muscle growth protein 5 OS=Homo sapiens GN=USMG5 PE=1 SV=1	398691	471640	386912	187350	174459	126031	394914	240986	397916	203375	174459	171378	1
RA1L2_HUMAN	2	2	145.62	0.0022863	3.77295e+06	1.18746e+06	0.314729	3.77295e+06	1.18746e+06	0.314729	Heterogeneous nuclear ribonucleoprotein A1-like 2 OS=Homo sapiens GN=HNRNPA1L2 PE=2 SV=2	3.89235e+06	3.68179e+06	3.74471e+06	1.39109e+06	1.34849e+06	822786	3.85547e+06	1.88123e+06	3.85122e+06	1.51008e+06	1.34849e+06	1.11883e+06	2
PRS10_HUMAN	2	2	141.98	0.00232507	290037	153373	0.528805	290037	153373	0.528805	26S protease regulatory subunit 10B OS=Homo sapiens GN=PSMC6 PE=1 SV=1	277926	287701	304482	128251	158206	173662	275293	147002	313142	139221	158206	236146	0
RL9_HUMAN	2	2	139.5	0.00242429	824740	313437	0.380044	824740	313437	0.380044	60S ribosomal protein L9 OS=Homo sapiens GN=RPL9 PE=1 SV=1	813053	916130	745036	394546	252743	293023	805350	468101	766227	428293	252743	398454	2
HNRPM_HUMAN	2	2	160.59	0.00264391	749790	371272	0.495167	749790	371272	0.495167	Heterogeneous nuclear ribonucleoprotein M OS=Homo sapiens GN=HNRNPM PE=1 SV=3	653040	819425	776907	407161	314422	392231	646853	418689	799004	441988	314422	533359	2
APOA2_HUMAN	2	2	199.05	0.00284374	981067	5.13871e+06	5.23787	981067	5.13871e+06	5.23787	Apolipoprotein A-II OS=Homo sapiens GN=APOA2 PE=1 SV=1	956371	1.00119e+06	985639	4.89358e+06	3.15908e+06	7.36347e+06	947311	511564	1.01367e+06	5.31215e+06	3.15908e+06	1.00129e+07	0
GSTO1_HUMAN	2	2	94.49	0.00309436	425158	769389	1.80966	425158	769389	1.80966	Glutathione S-transferase omega-1 OS=Homo sapiens GN=GSTO1 PE=1 SV=2	365099	496737	413637	767682	731243	809242	361640	253810	425402	833345	731243	1.10041e+06	2
PTBP1_HUMAN	2	2	116.21	0.00332521	847785	1.27761e+06	1.507	847785	1.27761e+06	1.507	Polypyrimidine tract-binding protein 1 OS=Homo sapiens GN=PTBP1 PE=1 SV=1	866913	926397	750045	1.33324e+06	1.24178e+06	1.25781e+06	858700	473347	771378	1.44728e+06	1.24178e+06	1.71038e+06	2
RL14_HUMAN	2	2	137.7	0.00380766	743402	353615	0.475672	743402	353615	0.475672	60S ribosomal protein L14 OS=Homo sapiens GN=RPL14 PE=1 SV=4	801863	824066	604278	394790	308330	357726	794266	421060	621465	428558	308330	486438	3
TRXR1_HUMAN	2	2	98.67	0.00402707	332119	811575	2.44363	332119	811575	2.44363	Thioredoxin reductase 1, cytoplasmic OS=Homo sapiens GN=TXNRD1 PE=1 SV=3	338704	296573	361080	994087	621894	818743	335495	151535	371350	1.07912e+06	621894	1.11333e+06	0
S10AB_HUMAN	2	2	162.63	0.00436793	2.91984e+06	5.44893e+06	1.86618	2.91984e+06	5.44893e+06	1.86618	Protein S100-A11 OS=Homo sapiens GN=S100A11 PE=1 SV=2	2.50897e+06	3.30537e+06	2.94517e+06	4.90587e+06	5.20735e+06	6.23359e+06	2.4852e+06	1.68889e+06	3.02894e+06	5.32549e+06	5.20735e+06	8.47647e+06	4
PSB1_HUMAN	2	2	147.51	0.00534959	561532	1.14869e+06	2.04564	561532	1.14869e+06	2.04564	Proteasome subunit beta type-1 OS=Homo sapiens GN=PSMB1 PE=1 SV=2	545825	443567	695204	1.13321e+06	1.09848e+06	1.2144e+06	540654	226643	714977	1.23013e+06	1.09848e+06	1.65135e+06	1
IF2B3_HUMAN	2	2	102.63	0.0054904	855965	280422	0.327609	855965	280422	0.327609	Insulin-like growth factor 2 mRNA-binding protein 3 OS=Homo sapiens GN=IGF2BP3 PE=1 SV=2	861747	941436	764712	264705	191115	385446	853583	481031	786463	287346	191115	524133	2
RL27_HUMAN	2	2	92.23	0.00583458	803621	315978	0.393193	803621	315978	0.393193	60S ribosomal protein L27 OS=Homo sapiens GN=RPL27 PE=1 SV=2	811464	962911	636490	395197	257233	295505	803776	492004	654593	429000	257233	401829	1
RL10_HUMAN	2	2	148.9	0.00589245	4.1067e+06	2.1594e+06	0.525824	4.1067e+06	2.1594e+06	0.525824	60S ribosomal protein L10 OS=Homo sapiens GN=RPL10 PE=1 SV=4	4.11862e+06	4.4672e+06	3.73427e+06	2.30999e+06	1.71627e+06	2.45195e+06	4.0796e+06	2.28253e+06	3.84048e+06	2.50757e+06	1.71627e+06	3.33417e+06	2
RS2_HUMAN	2	2	120.67	0.00603856	1.13743e+06	622767	0.547522	1.13743e+06	622767	0.547522	40S ribosomal protein S2 OS=Homo sapiens GN=RPS2 PE=1 SV=2	1.21907e+06	1.29006e+06	903158	623260	634653	610388	1.20752e+06	659163	928846	676570	634653	830009	2
COPB2_HUMAN	2	2	95.76	0.00651616	518541	932563	1.79844	518541	932563	1.79844	Coatomer subunit beta' OS=Homo sapiens GN=COPB2 PE=1 SV=2	581855	466722	507046	1.06265e+06	957435	777601	576343	238474	521468	1.15355e+06	957435	1.05739e+06	1
HS90B_HUMAN	2	2	191.37	0.006832	5.73555e+06	3.41249e+06	0.594971	5.73555e+06	3.41249e+06	0.594971	Heat shock protein HSP 90-beta OS=Homo sapiens GN=HSP90AB1 PE=1 SV=4	5.80309e+06	6.42732e+06	4.97625e+06	3.57925e+06	3.69191e+06	2.96631e+06	5.74811e+06	3.28407e+06	5.11779e+06	3.8854e+06	3.69191e+06	4.03361e+06	3
RL13_HUMAN	2	2	104.86	0.00694821	876457	227449	0.259509	876457	227449	0.259509	60S ribosomal protein L13 OS=Homo sapiens GN=RPL13 PE=1 SV=4	1.00646e+06	848082	774830	342770	202765	136811	996925	433331	796868	372089	202765	186036	2
TCPH_HUMAN	2	2	144.15	0.00729111	1.08391e+06	310090	0.286084	1.08391e+06	310090	0.286084	T-complex protein 1 subunit eta OS=Homo sapiens GN=CCT7 PE=1 SV=2	1.07217e+06	1.26936e+06	910217	338649	406820	184803	1.06201e+06	648584	936106	367615	406820	251296	4
RBMX_HUMAN	2	2	117.47	0.00764895	810895	283017	0.349018	810895	283017	0.349018	RNA-binding motif protein, X chromosome OS=Homo sapiens GN=RBMX PE=1 SV=3	752472	947389	732825	352517	313719	182816	745343	484073	753668	382670	313719	248594	2
G3BP1_HUMAN	2	2	107.09	0.0077533	270537	67239.8	0.248542	270537	67239.8	0.248542	Ras GTPase-activating protein-binding protein 1 OS=Homo sapiens GN=G3BP1 PE=1 SV=1	187407	311216	312988	100047	46841.2	54830.8	185632	159017	321890	108605	46841.2	74559.2	2
RS18_HUMAN	2	2	97.25	0.0081826	741395	151530	0.204385	741395	151530	0.204385	40S ribosomal protein S18 OS=Homo sapiens GN=RPS18 PE=1 SV=3	582369	839437	802379	240017	78071.7	136501	576851	428914	825201	260547	78071.7	185615	3
H2A1D_HUMAN	2	2	134.05	0.00912935	1.34704e+07	3.7887e+06	0.281262	1.34704e+07	3.7887e+06	0.281262	Histone H2A type 1-D OS=Homo sapiens GN=HIST1H2AD PE=1 SV=2	1.23255e+07	1.8121e+07	9.96452e+06	5.30395e+06	3.45879e+06	2.60335e+06	1.22087e+07	9.25903e+06	1.02479e+07	5.75762e+06	3.45879e+06	3.54005e+06	4
FLNC_HUMAN	3	2	259.54	0.00985862	446750	1.05785e+06	2.36788	446750	1.05785e+06	2.36788	Filamin-C OS=Homo sapiens GN=FLNC PE=1 SV=3	469283	386202	484764	898177	843828	1.43154e+06	464837	197331	498553	975002	843828	1.94662e+06	3
EFTU_HUMAN	2	2	138.33	0.0103733	658537	97486.2	0.148035	658537	97486.2	0.148035	Elongation factor Tu, mitochondrial OS=Homo sapiens GN=TUFM PE=1 SV=2	688482	770847	516281	153261	103622	35575.9	681960	393868	530966	166370	103622	48376.3	2
NLTP_HUMAN	2	2	112.76	0.0103989	230763	108280	0.469226	230763	108280	0.469226	Non-specific lipid-transfer protein OS=Homo sapiens GN=SCP2 PE=1 SV=2	175240	244323	272725	110183	89652.2	125004	173580	124838	280482	119608	89652.2	169982	1
EF1B_HUMAN	2	2	170.04	0.0111248	2.81532e+06	1.58533e+06	0.563107	2.81532e+06	1.58533e+06	0.563107	Elongation factor 1-beta OS=Homo sapiens GN=EEF1B2 PE=1 SV=3	2.75882e+06	3.42891e+06	2.25825e+06	1.61633e+06	1.66158e+06	1.47808e+06	2.73268e+06	1.75201e+06	2.32248e+06	1.75459e+06	1.66158e+06	2.0099e+06	2
IF4A1_HUMAN	2	2	104.25	0.011205	853823	1.77931e+06	2.08394	853823	1.77931e+06	2.08394	Eukaryotic initiation factor 4A-I OS=Homo sapiens GN=EIF4A1 PE=1 SV=1	859634	672115	1.02972e+06	1.92317e+06	1.41268e+06	2.0021e+06	851490	343420	1.05901e+06	2.08767e+06	1.41268e+06	2.72246e+06	4
AACT_HUMAN	2	2	174.03	0.0124992	189.483	140884	743.517	189.483	140884	743.517	Alpha-1-antichymotrypsin OS=Homo sapiens GN=SERPINA3 PE=1 SV=2	568.448	0	0	137145	93000.9	192505	563.063	0	0	148876	93000.9	261769	0
COF1_HUMAN	2	2	103.93	0.0131544	3.18768e+06	1.11601e+06	0.350102	3.18768e+06	1.11601e+06	0.350102	Cofilin-1 OS=Homo sapiens GN=CFL1 PE=1 SV=3	2.67505e+06	4.55692e+06	2.33108e+06	854238	1.26217e+06	1.23164e+06	2.6497e+06	2.32838e+06	2.39739e+06	927305	1.26217e+06	1.67479e+06	1
MYOF_HUMAN	2	2	105.56	0.0135075	589086	344702	0.585148	589086	344702	0.585148	Myoferlin OS=Homo sapiens GN=MYOF PE=1 SV=1	625402	581170	560685	397032	372763	264312	619477	296952	576633	430992	372763	359413	0
1433B_HUMAN	3	2	199.31	0.0150154	850176	1.93921e+06	2.28095	850176	1.93921e+06	2.28095	14-3-3 protein beta/alpha OS=Homo sapiens GN=YWHAB PE=1 SV=3	586664	761522	1.20234e+06	1.92227e+06	2.06195e+06	1.83341e+06	581106	389103	1.23654e+06	2.08669e+06	2.06195e+06	2.49308e+06	2
ACTN1_HUMAN	3	2	247.86	0.0182757	880627	1.41378e+06	1.60542	880627	1.41378e+06	1.60542	Alpha-actinin-1 OS=Homo sapiens GN=ACTN1 PE=1 SV=2	780424	1.00277e+06	858683	1.32602e+06	1.22346e+06	1.69185e+06	773031	512371	883107	1.43944e+06	1.22346e+06	2.30059e+06	1
FKB10_HUMAN	2	2	79.67	0.0202868	81451.2	845709	10.383	81451.2	845709	10.383	Peptidyl-prolyl cis-trans isomerase FKBP10 OS=Homo sapiens GN=FKBP10 PE=1 SV=1	142164	16541.8	85648.1	956143	476933	1.10405e+06	140817	8452.12	88084.2	1.03793e+06	476933	1.5013e+06	0
H4_HUMAN	2	2	123.03	0.0214334	1.79397e+06	453579	0.252835	1.79397e+06	453579	0.252835	Histone H4 OS=Homo sapiens GN=HIST1H4A PE=1 SV=2	2.27641e+06	975300	2.13021e+06	704792	352853	303092	2.25485e+06	498334	2.1908e+06	765077	352853	412146	2
PYGB_HUMAN	3	2	214.97	0.0220326	1.20858e+06	2.25385e+06	1.86488	1.20858e+06	2.25385e+06	1.86488	Glycogen phosphorylase, brain form OS=Homo sapiens GN=PYGB PE=1 SV=5	1.34958e+06	1.39364e+06	882526	2.6812e+06	2.11542e+06	1.96495e+06	1.33679e+06	712084	907627	2.91053e+06	2.11542e+06	2.67195e+06	1
PTRF_HUMAN	2	2	155.01	0.0222689	2.79403e+06	1.81026e+06	0.647902	2.79403e+06	1.81026e+06	0.647902	Polymerase I and transcript release factor OS=Homo sapiens GN=PTRF PE=1 SV=1	3.1719e+06	2.79526e+06	2.41493e+06	2.1293e+06	1.56069e+06	1.74079e+06	3.14185e+06	1.42825e+06	2.48361e+06	2.31142e+06	1.56069e+06	2.36714e+06	1
DLDH_HUMAN	2	2	135.8	0.0224512	518817	1.04413e+06	2.01252	518817	1.04413e+06	2.01252	Dihydrolipoyl dehydrogenase, mitochondrial OS=Homo sapiens GN=DLD PE=1 SV=2	355488	704778	496186	945245	1.08425e+06	1.10289e+06	352121	360110	510298	1.0261e+06	1.08425e+06	1.49972e+06	2
RL10A_HUMAN	2	2	80.64	0.0225527	1.0723e+06	234580	0.218764	1.0723e+06	234580	0.218764	60S ribosomal protein L10a OS=Homo sapiens GN=RPL10A PE=1 SV=2	1.1705e+06	1.44231e+06	604071	291072	305885	106783	1.15941e+06	736957	621252	315968	305885	145205	2
UGPA_HUMAN	2	2	209.36	0.0251656	452355	191140	0.422544	452355	191140	0.422544	UTP--glucose-1-phosphate uridylyltransferase OS=Homo sapiens GN=UGP2 PE=1 SV=5	458817	615129	283121	193657	209209	170553	454470	314303	291174	210221	209209	231920	2
RL22_HUMAN	2	2	123.7	0.0269411	1.41411e+06	456785	0.32302	1.41411e+06	456785	0.32302	60S ribosomal protein L22 OS=Homo sapiens GN=RPL22 PE=1 SV=2	1.35469e+06	1.87479e+06	1.01284e+06	583353	552401	234602	1.34186e+06	957934	1.04164e+06	633250	552401	319013	2
CLH1_HUMAN	2	2	151.07	0.0269495	578602	951528	1.64453	578602	951528	1.64453	Clathrin heavy chain 1 OS=Homo sapiens GN=CLTC PE=1 SV=5	754707	491198	489900	935381	1.03801e+06	881196	747557	250980	503834	1.01539e+06	1.03801e+06	1.19826e+06	1
RL17_HUMAN	2	2	120.52	0.0280965	510436	222156	0.435228	510436	222156	0.435228	60S ribosomal protein L17 OS=Homo sapiens GN=RPL17 PE=1 SV=3	417006	359791	754510	244182	206381	215905	413056	183837	775970	265069	206381	293590	3
GBLP_HUMAN	2	2	80.61	0.0328327	300033	749652	2.49856	300033	749652	2.49856	Guanine nucleotide-binding protein subunit beta-2-like 1 OS=Homo sapiens GN=GNB2L1 PE=1 SV=3	376615	149616	373869	759894	677761	811301	373047	76446.9	384503	824891	677761	1.10321e+06	2

## Sheet: Table B
C vs AS												Normalized abundance						Raw abundance						Spectral counts
												C			T2			C			T2			C			T2			Tags
Accession	Peptide count	Peptides used for quantitation	Confidence score	Anova (p)	Av C	Av T2	T1/C	AV C	AV T2	T2/C	Description	T1_C_B	T1_C_C	T1_C_D	T1_T2_A	T1_T2_C	T1_T2_D	T1_C_B	T1_C_C	T1_C_D	T1_T2_A	T1_T2_C	T1_T2_D	T1_C_B	T1_C_C	T1_C_D	T1_T2_A	T1_T2_C	T1_T2_D	Anova p-value â‰¤ 0.05	Max fold change â‰¥ 1.5
ALBU_HUMAN	42	41	3866.68	4.47763e-06	2.5417e+07	1.42012e+09	55.8729	2.5417e+07	1.42012e+09	55.8729	Serum albumin OS=Homo sapiens GN=ALB PE=1 SV=2	2.58506e+07	2.83355e+07	2.20649e+07	1.69404e+09	1.2634e+09	1.30293e+09	2.56057e+07	1.44781e+07	2.26925e+07	4.96395e+08	3.34553e+08	6.36313e+08	3	2	5	97	80	98
PLEC_HUMAN	29	29	1641.31	0.00130558	1.46728e+07	7.20702e+06	0.491183	1.46728e+07	7.20702e+06	0.491183	Plectin OS=Homo sapiens GN=PLEC PE=1 SV=3	1.44637e+07	1.51261e+07	1.44285e+07	6.65705e+06	8.52017e+06	6.44384e+06	1.43267e+07	7.72875e+06	1.48389e+07	1.95068e+06	2.25617e+06	3.14699e+06	19	15	21	4	8	6
AHNK_HUMAN	29	29	1800.81	0.00599762	3.305e+07	1.48412e+07	0.449053	3.305e+07	1.48412e+07	0.449053	Neuroblast differentiation-associated protein AHNAK OS=Homo sapiens GN=AHNAK PE=1 SV=2	3.37426e+07	3.44883e+07	3.09192e+07	1.08528e+07	1.57077e+07	1.79632e+07	3.34229e+07	1.76219e+07	3.17986e+07	3.18013e+06	4.15945e+06	8.77272e+06	24	26	28	5	9	11
TRFE_HUMAN	23	22	1683.81	1.01977e-05	6.01478e+06	6.82096e+07	11.3403	6.01478e+06	6.82096e+07	11.3403	Serotransferrin OS=Homo sapiens GN=TF PE=1 SV=3	5.59791e+06	6.70919e+06	5.73725e+06	7.0911e+07	7.41812e+07	5.95365e+07	5.54488e+06	3.42809e+06	5.90043e+06	2.07786e+07	1.96434e+07	2.9076e+07	0	0	0	22	19	21
KPYM_HUMAN	19	19	1542.93	0.000150008	8.16672e+07	2.60595e+07	0.319094	8.16672e+07	2.60595e+07	0.319094	Pyruvate kinase PKM OS=Homo sapiens GN=PKM PE=1 SV=4	7.95736e+07	8.72108e+07	7.8217e+07	2.29905e+07	2.54812e+07	2.97068e+07	7.88198e+07	4.45608e+07	8.04417e+07	6.73677e+06	6.74751e+06	1.4508e+07	33	31	31	15	16	17
CO3_HUMAN	16	16	1192.41	0.000276746	1.86683e+06	1.43141e+07	7.6676	1.86683e+06	1.43141e+07	7.6676	Complement C3 OS=Homo sapiens GN=C3 PE=1 SV=2	1.87085e+06	2.33888e+06	1.39075e+06	1.65758e+07	1.25687e+07	1.37977e+07	1.85313e+06	1.19506e+06	1.43031e+06	4.8571e+06	3.32824e+06	6.73842e+06	0	0	0	18	13	15
ATPB_HUMAN	14	14	987.7	0.000252054	1.90368e+07	5.78332e+06	0.303797	1.90368e+07	5.78332e+06	0.303797	ATP synthase subunit beta, mitochondrial OS=Homo sapiens GN=ATP5B PE=1 SV=3	1.7503e+07	1.97249e+07	1.98826e+07	4.81078e+06	6.28548e+06	6.25371e+06	1.73372e+07	1.00785e+07	2.04481e+07	1.40967e+06	1.66442e+06	3.05414e+06	16	16	16	8	9	6
A2MG_HUMAN	13	13	846.55	0.000444762	1.83963e+06	1.05511e+07	5.73549	1.83963e+06	1.05511e+07	5.73549	Alpha-2-macroglobulin OS=Homo sapiens GN=A2M PE=1 SV=3	1.72308e+06	2.15817e+06	1.63763e+06	1.26313e+07	7.91038e+06	1.11118e+07	1.70676e+06	1.10273e+06	1.68421e+06	3.70128e+06	2.0947e+06	5.42667e+06	0	0	0	14	11	12
CH60_HUMAN	11	11	918.85	7.3501e-05	1.75564e+07	4.79185e+06	0.272941	1.75564e+07	4.79185e+06	0.272941	60 kDa heat shock protein, mitochondrial OS=Homo sapiens GN=HSPD1 PE=1 SV=2	1.59771e+07	1.8947e+07	1.77449e+07	4.40053e+06	5.3584e+06	4.61661e+06	1.58257e+07	9.68107e+06	1.82497e+07	1.28946e+06	1.41892e+06	2.25463e+06	12	9	14	2	1	5
FINC_HUMAN	10	10	795.98	3.88307e-07	3.71021e+06	1.13019e+07	3.04616	3.71021e+06	1.13019e+07	3.04616	Fibronectin OS=Homo sapiens GN=FN1 PE=1 SV=4	3.61547e+06	3.71848e+06	3.79668e+06	1.15406e+07	1.11403e+07	1.12248e+07	3.58122e+06	1.89997e+06	3.90467e+06	3.38168e+06	2.95e+06	5.48187e+06	4	5	6	8	8	9
ANXA2_HUMAN	10	10	950.01	0.000359025	1.19486e+08	3.83781e+07	0.321195	1.19486e+08	3.83781e+07	0.321195	Annexin A2 OS=Homo sapiens GN=ANXA2 PE=1 SV=2	1.1148e+08	1.4179e+08	1.05187e+08	3.59435e+07	3.77214e+07	4.14694e+07	1.10424e+08	7.24484e+07	1.08178e+08	1.05323e+07	9.98875e+06	2.02525e+07	15	13	15	12	10	10
APOA1_HUMAN	10	10	743.64	2.34527e-05	3.57735e+06	1.79553e+07	5.01916	3.57735e+06	1.79553e+07	5.01916	Apolipoprotein A-I OS=Homo sapiens GN=APOA1 PE=1 SV=1	3.69138e+06	3.74609e+06	3.29458e+06	1.68759e+07	1.6845e+07	2.0145e+07	3.65641e+06	1.91408e+06	3.38829e+06	4.94504e+06	4.46061e+06	9.83825e+06	0	0	0	8	7	10
ANXA6_HUMAN	10	9	1009.06	0.00335881	1.18517e+07	5.91369e+06	0.498972	1.18517e+07	5.91369e+06	0.498972	Annexin A6 OS=Homo sapiens GN=ANXA6 PE=1 SV=3	1.0073e+07	1.42077e+07	1.12745e+07	5.43043e+06	6.04033e+06	6.2703e+06	9.97754e+06	7.25949e+06	1.15952e+07	1.59125e+06	1.5995e+06	3.06224e+06	14	14	16	4	8	8
ACTN1_HUMAN	14	9	1077.83	0.0106623	4.7787e+06	1.03412e+07	2.16401	4.7787e+06	1.03412e+07	2.16401	Alpha-actinin-1 OS=Homo sapiens GN=ACTN1 PE=1 SV=2	5.02718e+06	4.69682e+06	4.61209e+06	8.80045e+06	1.3906e+07	8.31703e+06	4.97955e+06	2.39986e+06	4.74327e+06	2.57874e+06	3.68236e+06	4.0618e+06	5	6	5	4	6	7
FLNC_HUMAN	9	9	692.44	0.000738557	4.24431e+06	9.939e+06	2.34172	4.24431e+06	9.939e+06	2.34172	Filamin-C OS=Homo sapiens GN=FLNC PE=1 SV=3	4.4215e+06	4.60515e+06	3.70627e+06	9.97116e+06	1.09914e+07	8.85441e+06	4.37962e+06	2.35302e+06	3.81168e+06	2.92179e+06	2.91057e+06	4.32425e+06	8	6	7	10	9	7
MAP4_HUMAN	9	9	543.69	0.00131315	4.66978e+06	1.17064e+07	2.50685	4.66978e+06	1.17064e+07	2.50685	Microtubule-associated protein 4 OS=Homo sapiens GN=MAP4 PE=1 SV=3	5.05091e+06	4.81026e+06	4.14817e+06	1.16826e+07	1.36732e+07	9.76343e+06	5.00305e+06	2.45782e+06	4.26616e+06	3.42329e+06	3.62072e+06	4.76819e+06	7	5	7	7	8	9
TLN1_HUMAN	9	9	618.36	6.44647e-05	4.67961e+06	1.01814e+06	0.21757	4.67961e+06	1.01814e+06	0.21757	Talin-1 OS=Homo sapiens GN=TLN1 PE=1 SV=3	4.75726e+06	5.30698e+06	3.97458e+06	1.02175e+06	1.05712e+06	975549	4.71219e+06	2.71162e+06	4.08763e+06	299399	279928	476431	9	7	7	0	0	0
PDIA3_HUMAN	9	9	607.78	0.000571981	1.01732e+07	2.11607e+06	0.208006	1.01732e+07	2.11607e+06	0.208006	Protein disulfide-isomerase A3 OS=Homo sapiens GN=PDIA3 PE=1 SV=4	8.374e+06	1.09357e+07	1.12097e+07	1.9973e+06	1.70628e+06	2.64464e+06	8.29466e+06	5.58767e+06	1.15286e+07	585257	451829	1.29157e+06	10	11	11	0	2	3
CO6A3_HUMAN	8	8	463.16	0.0135377	2.63864e+06	4.15527e+06	1.57477	2.63864e+06	4.15527e+06	1.57477	Collagen alpha-3(VI) chain OS=Homo sapiens GN=COL6A3 PE=1 SV=5	2.65821e+06	2.94014e+06	2.31758e+06	4.24858e+06	4.68077e+06	3.53645e+06	2.63303e+06	1.50228e+06	2.3835e+06	1.24494e+06	1.23948e+06	1.7271e+06	5	3	5	6	6	4
AMPN_HUMAN	8	8	461.76	0.000776166	7.85557e+06	1.68465e+07	2.14453	7.85557e+06	1.68465e+07	2.14453	Aminopeptidase N OS=Homo sapiens GN=ANPEP PE=1 SV=4	7.86317e+06	8.72226e+06	6.98129e+06	1.60737e+07	1.86546e+07	1.58112e+07	7.78868e+06	4.45668e+06	7.17985e+06	4.70997e+06	4.9398e+06	7.72173e+06	7	8	10	8	9	8
EF2_HUMAN	8	8	512.14	0.000606862	1.05878e+07	4.8604e+06	0.459055	1.05878e+07	4.8604e+06	0.459055	Elongation factor 2 OS=Homo sapiens GN=EEF2 PE=1 SV=4	1.03136e+07	1.17991e+07	9.65085e+06	4.98976e+06	4.37413e+06	5.21731e+06	1.02159e+07	6.02879e+06	9.92534e+06	1.46212e+06	1.15829e+06	2.54799e+06	8	6	11	4	3	6
HSP7C_HUMAN	11	8	791.16	0.00321391	1.51674e+07	5.44684e+06	0.359115	1.51674e+07	5.44684e+06	0.359115	Heat shock cognate 71 kDa protein OS=Homo sapiens GN=HSPA8 PE=1 SV=1	1.39535e+07	1.71848e+07	1.43639e+07	4.39376e+06	7.17877e+06	4.76799e+06	1.38213e+07	8.78068e+06	1.47724e+07	1.28748e+06	1.90096e+06	2.32855e+06	7	6	5	2	4	3
PPIA_HUMAN	8	8	558.6	2.37937e-05	1.73573e+07	5.25266e+06	0.30262	1.73573e+07	5.25266e+06	0.30262	Peptidyl-prolyl cis-trans isomerase A OS=Homo sapiens GN=PPIA PE=1 SV=2	1.64459e+07	1.90779e+07	1.6548e+07	5.07823e+06	5.47936e+06	5.20038e+06	1.62901e+07	9.74793e+06	1.70187e+07	1.48804e+06	1.45096e+06	2.53972e+06	8	9	8	4	4	6
CKAP4_HUMAN	8	8	645.1	0.0011535	7.21352e+06	2.11896e+06	0.293748	7.21352e+06	2.11896e+06	0.293748	Cytoskeleton-associated protein 4 OS=Homo sapiens GN=CKAP4 PE=1 SV=2	6.68141e+06	8.49905e+06	6.4601e+06	1.7227e+06	2.02467e+06	2.6095e+06	6.61811e+06	4.34263e+06	6.64384e+06	504792	536141	1.27441e+06	10	7	7	1	1	1
LMNA_HUMAN	8	8	572.71	6.72548e-05	1.00523e+07	2.77365e+06	0.275922	1.00523e+07	2.77365e+06	0.275922	Prelamin-A/C OS=Homo sapiens GN=LMNA PE=1 SV=1	8.97692e+06	1.06367e+07	1.05433e+07	2.52008e+06	2.80102e+06	2.99987e+06	8.89187e+06	5.43487e+06	1.08432e+07	738443	741719	1.46505e+06	7	8	8	2	3	4
ITB1_HUMAN	8	8	557.63	0.000469077	2.7971e+06	1.38871e+07	4.96481	2.7971e+06	1.38871e+07	4.96481	Integrin beta-1 OS=Homo sapiens GN=ITGB1 PE=1 SV=2	2.69227e+06	2.51354e+06	3.18549e+06	1.40494e+07	1.69451e+07	1.06667e+07	2.66677e+06	1.2843e+06	3.2761e+06	4.11682e+06	4.48712e+06	5.20931e+06	7	7	7	5	7	6
ALDOA_HUMAN	7	7	642.06	0.000195513	1.60717e+07	7.87006e+06	0.489685	1.60717e+07	7.87006e+06	0.489685	Fructose-bisphosphate aldolase A OS=Homo sapiens GN=ALDOA PE=1 SV=2	1.64541e+07	1.69435e+07	1.48174e+07	8.09774e+06	8.19825e+06	7.31418e+06	1.62982e+07	8.65737e+06	1.52389e+07	2.37283e+06	2.17093e+06	3.57204e+06	7	7	7	4	6	3
IQGA1_HUMAN	7	7	599.55	0.000776515	3.00875e+06	7.24184e+06	2.40693	3.00875e+06	7.24184e+06	2.40693	Ras GTPase-activating-like protein IQGAP1 OS=Homo sapiens GN=IQGAP1 PE=1 SV=1	3.33378e+06	3.07752e+06	2.61494e+06	7.8766e+06	7.47318e+06	6.37574e+06	3.3022e+06	1.57247e+06	2.68932e+06	2.30803e+06	1.97892e+06	3.11374e+06	4	3	3	6	7	6
ANXA1_HUMAN	8	7	574.86	7.82951e-05	2.14109e+07	2.31188e+06	0.107977	2.14109e+07	2.31188e+06	0.107977	Annexin A1 OS=Homo sapiens GN=ANXA1 PE=1 SV=2	2.14893e+07	2.07605e+07	2.1983e+07	1.75253e+06	2.43106e+06	2.75206e+06	2.12857e+07	1.06077e+07	2.26083e+07	513533	643754	1.34403e+06	8	8	8	0	1	2
A1AT_HUMAN	7	7	417.8	0.000148004	552607	5.70461e+06	10.3231	552607	5.70461e+06	10.3231	Alpha-1-antitrypsin OS=Homo sapiens GN=SERPINA1 PE=1 SV=3	529861	723225	404734	5.75618e+06	5.61978e+06	5.73789e+06	524841	369535	416246	1.6867e+06	1.48814e+06	2.80223e+06	0	0	0	5	7	6
IMB1_HUMAN	6	6	448.59	0.00303044	1.58634e+06	3.14633e+06	1.98339	1.58634e+06	3.14633e+06	1.98339	Importin subunit beta-1 OS=Homo sapiens GN=KPNB1 PE=1 SV=2	1.66468e+06	1.74714e+06	1.3472e+06	3.34652e+06	3.3765e+06	2.71598e+06	1.64891e+06	892711	1.38551e+06	980610	894110	1.32641e+06	3	3	3	3	6	5
LRP1_HUMAN	6	6	333.48	0.0140892	789289	1.5781e+06	1.9994	789289	1.5781e+06	1.9994	Prolow-density lipoprotein receptor-related protein 1 OS=Homo sapiens GN=LRP1 PE=1 SV=2	697679	911816	758371	1.51689e+06	1.99707e+06	1.22035e+06	691069	465896	779942	444485	528830	595983	4	4	3	3	4	1
GDIB_HUMAN	6	6	334.51	0.0124456	2.03911e+06	4.13713e+06	2.02889	2.03911e+06	4.13713e+06	2.02889	Rab GDP dissociation inhibitor beta OS=Homo sapiens GN=GDI2 PE=1 SV=2	1.94247e+06	2.48403e+06	1.69082e+06	4.15458e+06	4.96296e+06	3.29385e+06	1.92407e+06	1.26922e+06	1.73891e+06	1.21739e+06	1.31421e+06	1.60862e+06	4	2	2	2	3	4
SERPH_HUMAN	6	6	371.9	0.000206754	1.38117e+07	6.48744e+06	0.469705	1.38117e+07	6.48744e+06	0.469705	Serpin H1 OS=Homo sapiens GN=SERPINH1 PE=1 SV=2	1.44555e+07	1.32525e+07	1.37273e+07	7.07064e+06	5.88751e+06	6.50417e+06	1.43185e+07	6.77142e+06	1.41177e+07	2.07187e+06	1.55903e+06	3.17646e+06	8	4	8	3	2	2
PRDX4_HUMAN	6	6	356.78	0.000119002	2.5525e+06	6.06324e+06	2.37541	2.5525e+06	6.06324e+06	2.37541	Peroxiredoxin-4 OS=Homo sapiens GN=PRDX4 PE=1 SV=1	2.69052e+06	2.56467e+06	2.40231e+06	6.01159e+06	6.59218e+06	5.58596e+06	2.66503e+06	1.31043e+06	2.47064e+06	1.76154e+06	1.74563e+06	2.72803e+06	4	3	4	2	5	3
MAP1B_HUMAN	6	6	393.65	0.00662585	1.34008e+06	3.72585e+06	2.78033	1.34008e+06	3.72585e+06	2.78033	Microtubule-associated protein 1B OS=Homo sapiens GN=MAP1B PE=1 SV=2	1.60072e+06	1.22735e+06	1.19216e+06	3.40297e+06	4.97914e+06	2.79544e+06	1.58555e+06	627118	1.22607e+06	997152	1.31849e+06	1.36522e+06	0	1	1	4	5	6
COPB2_HUMAN	6	6	343.69	0.00144838	1.47193e+06	4.36223e+06	2.96361	1.47193e+06	4.36223e+06	2.96361	Coatomer subunit beta' OS=Homo sapiens GN=COPB2 PE=1 SV=2	1.361e+06	1.4063e+06	1.6485e+06	4.38056e+06	5.27242e+06	3.43371e+06	1.3481e+06	718554	1.69539e+06	1.28361e+06	1.39616e+06	1.67693e+06	5	4	4	5	7	4
ATPA_HUMAN	6	6	554.91	0.000706274	4.57915e+06	1.16675e+06	0.254795	4.57915e+06	1.16675e+06	0.254795	ATP synthase subunit alpha, mitochondrial OS=Homo sapiens GN=ATP5A1 PE=1 SV=1	4.19824e+06	4.6753e+06	4.86392e+06	1.01977e+06	969385	1.51109e+06	4.15847e+06	2.38886e+06	5.00226e+06	298816	256696	737973	7	6	7	2	4	3
IGKC_HUMAN	6	6	567.74	7.29923e-06	3.29048e+06	1.00031e+08	30.4002	3.29048e+06	1.00031e+08	30.4002	Ig kappa chain C region OS=Homo sapiens GN=IGKC PE=1 SV=1	2.9893e+06	3.36342e+06	3.51872e+06	1.2135e+08	8.8017e+07	9.07266e+07	2.96098e+06	1.71856e+06	3.6188e+06	3.55584e+07	2.33072e+07	4.43084e+07	0	0	1	14	13	15
VINC_HUMAN	5	5	441.47	0.00776818	3.39298e+06	5.53429e+06	1.6311	3.39298e+06	5.53429e+06	1.6311	Vinculin OS=Homo sapiens GN=VCL PE=1 SV=4	3.92644e+06	3.06595e+06	3.18656e+06	5.87561e+06	5.86599e+06	4.86126e+06	3.88924e+06	1.56656e+06	3.2772e+06	1.7217e+06	1.55333e+06	2.3741e+06	4	5	5	2	3	3
CLIC1_HUMAN	5	5	405.85	0.0051598	8.02865e+06	1.45473e+07	1.81193	8.02865e+06	1.45473e+07	1.81193	Chloride intracellular channel protein 1 OS=Homo sapiens GN=CLIC1 PE=1 SV=4	8.12618e+06	9.29867e+06	6.66109e+06	1.45642e+07	1.57573e+07	1.33205e+07	8.04919e+06	4.7512e+06	6.85055e+06	4.26766e+06	4.17258e+06	6.50538e+06	4	3	4	4	4	6
ILF3_HUMAN	5	5	251.94	0.00196519	1.28467e+06	2.50087e+06	1.94669	1.28467e+06	2.50087e+06	1.94669	Interleukin enhancer-binding factor 3 OS=Homo sapiens GN=ILF3 PE=1 SV=3	1.20736e+06	1.43441e+06	1.21225e+06	2.78962e+06	2.17459e+06	2.53839e+06	1.19593e+06	732920	1.24672e+06	817425	575840	1.23968e+06	2	1	2	2	2	3
CLH1_HUMAN	5	5	235.43	0.000174755	2.58776e+06	5.30789e+06	2.05115	2.58776e+06	5.30789e+06	2.05115	Clathrin heavy chain 1 OS=Homo sapiens GN=CLTC PE=1 SV=5	2.48531e+06	2.77112e+06	2.50683e+06	5.49023e+06	5.5421e+06	4.89133e+06	2.46177e+06	1.41592e+06	2.57813e+06	1.60877e+06	1.46757e+06	2.38879e+06	4	3	2	5	4	5
ENOA_HUMAN	9	5	838.2	0.00181633	3.55433e+07	1.60125e+07	0.450506	3.55433e+07	1.60125e+07	0.450506	Alpha-enolase OS=Homo sapiens GN=ENO1 PE=1 SV=2	3.77686e+07	3.28893e+07	3.59719e+07	1.31645e+07	1.61788e+07	1.86941e+07	3.74108e+07	1.68049e+07	3.69951e+07	3.85752e+06	4.28421e+06	9.12967e+06	7	7	8	3	4	4
GBLP_HUMAN	5	5	308.04	0.00759523	5.28779e+06	1.17581e+07	2.22364	5.28779e+06	1.17581e+07	2.22364	Guanine nucleotide-binding protein subunit beta-2-like 1 OS=Homo sapiens GN=GNB2L1 PE=1 SV=3	5.92201e+06	5.34225e+06	4.59911e+06	1.17324e+07	1.45569e+07	8.98505e+06	5.8659e+06	2.72965e+06	4.72992e+06	3.43788e+06	3.85473e+06	4.38805e+06	4	4	4	2	4	4
SPTN1_HUMAN	5	5	350.4	0.000913131	822463	1.94575e+06	2.36576	822463	1.94575e+06	2.36576	Spectrin alpha chain, non-erythrocytic 1 OS=Homo sapiens GN=SPTAN1 PE=1 SV=3	780719	905856	780815	1.96232e+06	2.21486e+06	1.66008e+06	773322	462851	803024	575006	586503	810736	1	0	2	4	2	3
RTN4_HUMAN	5	5	261.32	0.000694939	1.88993e+07	4.73635e+07	2.50609	1.88993e+07	4.73635e+07	2.50609	Reticulon-4 OS=Homo sapiens GN=RTN4 PE=1 SV=2	1.68621e+07	2.14103e+07	1.84256e+07	4.71921e+07	5.29798e+07	4.19185e+07	1.67023e+07	1.09397e+07	1.89497e+07	1.38284e+07	1.40292e+07	2.04718e+07	7	7	7	9	8	8
TRXR1_HUMAN	5	5	382.23	0.00355691	2.73303e+06	7.07748e+06	2.58961	2.73303e+06	7.07748e+06	2.58961	Thioredoxin reductase 1, cytoplasmic OS=Homo sapiens GN=TXNRD1 PE=1 SV=3	2.60172e+06	3.29526e+06	2.30211e+06	7.17961e+06	8.37796e+06	5.67486e+06	2.57707e+06	1.68373e+06	2.36759e+06	2.1038e+06	2.21851e+06	2.77144e+06	2	3	3	2	4	3
CALR_HUMAN	5	5	542.92	0.000255445	4.51252e+07	1.30094e+08	2.88296	4.51252e+07	1.30094e+08	2.88296	Calreticulin OS=Homo sapiens GN=CALR PE=1 SV=1	4.34803e+07	4.61478e+07	4.57474e+07	1.28719e+08	1.49649e+08	1.11915e+08	4.30684e+07	2.35794e+07	4.70486e+07	3.77177e+07	3.96276e+07	5.46561e+07	14	13	13	20	19	15
HNRPQ_HUMAN	7	5	465.74	0.000931093	1.86672e+06	622797	0.333632	1.86672e+06	622797	0.333632	Heterogeneous nuclear ribonucleoprotein Q OS=Homo sapiens GN=SYNCRIP PE=1 SV=2	1.7639e+06	2.12935e+06	1.70692e+06	606894	517215	744282	1.74719e+06	1.088e+06	1.75546e+06	177835	136960	363487	3	2	4	2	1	1
UBA1_HUMAN	5	5	365.8	0.002026	1.31628e+06	4.13108e+06	3.13846	1.31628e+06	4.13108e+06	3.13846	Ubiquitin-like modifier-activating enzyme 1 OS=Homo sapiens GN=UBA1 PE=1 SV=3	1.1806e+06	1.26043e+06	1.5078e+06	3.8681e+06	5.2634e+06	3.26175e+06	1.16942e+06	644023	1.55068e+06	1.13345e+06	1.39377e+06	1.59295e+06	3	2	4	1	3	3
ML12A_HUMAN	5	5	329.5	7.03958e-05	2.83583e+06	9.08002e+06	3.20189	2.83583e+06	9.08002e+06	3.20189	Myosin regulatory light chain 12A OS=Homo sapiens GN=MYL12A PE=1 SV=2	2.76774e+06	2.57632e+06	3.16343e+06	8.7773e+06	9.69031e+06	8.77246e+06	2.74151e+06	1.31638e+06	3.25341e+06	2.57196e+06	2.56603e+06	4.28423e+06	3	4	3	9	6	6
RRBP1_HUMAN	5	5	357.07	0.00511954	1.45725e+06	5.08658e+06	3.49054	1.45725e+06	5.08658e+06	3.49054	Ribosome-binding protein 1 OS=Homo sapiens GN=RRBP1 PE=1 SV=4	1.52121e+06	1.88495e+06	965588	5.28308e+06	5.95839e+06	4.01827e+06	1.5068e+06	963124	993052	1.54807e+06	1.5778e+06	1.96241e+06	3	2	1	7	8	6
K1C9_HUMAN	5	5	332.39	0.00571945	1.52503e+06	6.24718e+06	4.09644	1.52503e+06	6.24718e+06	4.09644	Keratin, type I cytoskeletal 9 OS=Homo sapiens GN=KRT9 PE=1 SV=3	1.78606e+06	1.74206e+06	1.04695e+06	8.75516e+06	5.35233e+06	4.63405e+06	1.76914e+06	890114	1.07673e+06	2.56547e+06	1.41732e+06	2.26314e+06	3	5	2	7	6	4
CFAH_HUMAN	5	5	286.3	0.000154759	307708	1.36037e+06	4.42096	307708	1.36037e+06	4.42096	Complement factor H OS=Homo sapiens GN=CFH PE=1 SV=4	279511	319041	324573	1.37303e+06	1.5745e+06	1.13357e+06	276863	163016	333805	402332	416932	553604	0	0	0	2	0	0
PGAM1_HUMAN	5	5	376.81	0.000500402	8.67802e+06	1.7746e+06	0.204494	8.67802e+06	1.7746e+06	0.204494	Phosphoglycerate mutase 1 OS=Homo sapiens GN=PGAM1 PE=1 SV=2	8.60961e+06	9.09432e+06	8.33014e+06	1.47359e+06	1.49372e+06	2.35648e+06	8.52805e+06	4.64678e+06	8.56707e+06	431797	395544	1.15084e+06	7	4	6	0	1	3
PROF1_HUMAN	5	5	337.61	1.02045e-05	2.21215e+07	4.25898e+06	0.192526	2.21215e+07	4.25898e+06	0.192526	Profilin-1 OS=Homo sapiens GN=PFN1 PE=1 SV=2	2.05934e+07	2.34372e+07	2.2334e+07	3.88278e+06	4.37322e+06	4.52094e+06	2.03983e+07	1.19753e+07	2.29692e+07	1.13775e+06	1.15804e+06	2.2079e+06	6	7	6	4	3	4
IGHM_HUMAN	5	5	328.11	0.000156453	394410	5.59069e+06	14.1748	394410	5.59069e+06	14.1748	Ig mu chain C region OS=Homo sapiens GN=IGHM PE=1 SV=3	342516	411456	429257	6.47993e+06	6.47453e+06	3.81762e+06	339271	210235	441466	1.89877e+06	1.71448e+06	1.86442e+06	0	0	0	4	3	3
IGHG1_HUMAN	9	5	761.68	7.80412e-06	4.3459e+06	7.63797e+07	17.5751	4.3459e+06	7.63797e+07	17.5751	Ig gamma-1 chain C region OS=Homo sapiens GN=IGHG1 PE=1 SV=1	4.87006e+06	4.52982e+06	3.63781e+06	8.1281e+07	7.739e+07	7.04682e+07	4.82392e+06	2.31453e+06	3.74128e+06	2.38173e+07	2.04932e+07	3.44147e+07	0	0	0	10	9	11
VTDB_HUMAN	5	5	386.47	8.28734e-05	201143	3.94961e+06	19.6358	201143	3.94961e+06	19.6358	Vitamin D-binding protein OS=Homo sapiens GN=GC PE=1 SV=1	257173	142002	204255	4.23132e+06	3.46631e+06	4.15121e+06	254737	72556.4	210065	1.23988e+06	917891	2.02733e+06	0	0	0	5	3	3
EHD2_HUMAN	4	4	220.11	0.00843882	2.10418e+06	3.16876e+06	1.50594	2.10418e+06	3.16876e+06	1.50594	EH domain-containing protein 2 OS=Homo sapiens GN=EHD2 PE=1 SV=2	1.81037e+06	2.30161e+06	2.20057e+06	3.38299e+06	3.20519e+06	2.91809e+06	1.79322e+06	1.17602e+06	2.26316e+06	991299	848747	1.42511e+06	5	3	2	2	2	4
MYOF_HUMAN	4	4	244.51	0.00318812	700552	1.05676e+06	1.50847	700552	1.05676e+06	1.50847	Myoferlin OS=Homo sapiens GN=MYOF PE=1 SV=1	751159	657364	693133	1.16822e+06	990516	1.01155e+06	744043	335883	712847	342318	262292	494011	2	2	2	2	2	2
LEG1_HUMAN	4	4	303.25	0.00974537	3.42198e+07	2.21163e+07	0.646301	3.42198e+07	2.21163e+07	0.646301	Galectin-1 OS=Homo sapiens GN=LGALS1 PE=1 SV=2	3.2975e+07	3.80756e+07	3.16089e+07	2.01779e+07	2.55892e+07	2.05819e+07	3.26626e+07	1.94549e+07	3.25079e+07	5.9126e+06	6.7761e+06	1.00516e+07	7	7	9	6	7	6
DPYL2_HUMAN	5	4	288.88	0.00110328	3.22576e+06	1.87655e+06	0.58174	3.22576e+06	1.87655e+06	0.58174	Dihydropyrimidinase-related protein 2 OS=Homo sapiens GN=DPYSL2 PE=1 SV=1	3.59197e+06	3.13472e+06	2.9506e+06	1.78108e+06	1.89435e+06	1.95424e+06	3.55794e+06	1.6017e+06	3.03452e+06	521900	501629	954395	4	3	3	1	1	1
PDIA4_HUMAN	4	4	270.42	0.0194015	1.76977e+06	1.02416e+06	0.578694	1.76977e+06	1.02416e+06	0.578694	Protein disulfide-isomerase A4 OS=Homo sapiens GN=PDIA4 PE=1 SV=2	1.58636e+06	1.82169e+06	1.90128e+06	794674	994118	1.28368e+06	1.57133e+06	930799	1.95535e+06	232859	263246	626915	2	1	2	0	0	1
PTRF_HUMAN	4	4	392.55	0.00102951	1.1337e+07	2.24562e+07	1.9808	1.1337e+07	2.24562e+07	1.9808	Polymerase I and transcript release factor OS=Homo sapiens GN=PTRF PE=1 SV=1	1.22414e+07	1.12188e+07	1.05507e+07	2.10038e+07	2.55557e+07	2.08092e+07	1.21255e+07	5.73228e+06	1.08508e+07	6.15463e+06	6.76723e+06	1.01626e+07	2	3	2	5	5	3
NUCL_HUMAN	5	4	334.44	0.0098004	5.0405e+06	2.46046e+06	0.488138	5.0405e+06	2.46046e+06	0.488138	Nucleolin OS=Homo sapiens GN=NCL PE=1 SV=3	4.98839e+06	5.69602e+06	4.4371e+06	1.82637e+06	2.71152e+06	2.84349e+06	4.94113e+06	2.9104e+06	4.56331e+06	535171	718021	1.38868e+06	4	4	5	2	1	2
IF4A1_HUMAN	4	4	280.23	0.014394	3.16998e+06	6.74517e+06	2.12783	3.16998e+06	6.74517e+06	2.12783	Eukaryotic initiation factor 4A-I OS=Homo sapiens GN=EIF4A1 PE=1 SV=1	3.39742e+06	3.06302e+06	3.0495e+06	5.74381e+06	9.19205e+06	5.29965e+06	3.36523e+06	1.56507e+06	3.13624e+06	1.68308e+06	2.43409e+06	2.5882e+06	6	3	5	3	3	4
RPN2_HUMAN	4	4	229.36	0.00858633	1.58484e+06	3.40124e+06	2.14611	1.58484e+06	3.40124e+06	2.14611	Dolichyl-diphosphooligosaccharide--protein glycosyltransferase subunit 2 OS=Homo sapiens GN=RPN2 PE=1 SV=3	1.70044e+06	1.44296e+06	1.61112e+06	2.94254e+06	4.45528e+06	2.80591e+06	1.68433e+06	737288	1.65695e+06	862235	1.17977e+06	1.37033e+06	3	1	5	3	3	4
HNRPK_HUMAN	4	4	239.71	0.0123417	2.73992e+06	6.08151e+06	2.2196	2.73992e+06	6.08151e+06	2.2196	Heterogeneous nuclear ribonucleoprotein K OS=Homo sapiens GN=HNRNPK PE=1 SV=1	2.14238e+06	3.67255e+06	2.40482e+06	5.19403e+06	7.15727e+06	5.89323e+06	2.12208e+06	1.8765e+06	2.47322e+06	1.52198e+06	1.89527e+06	2.87809e+06	1	3	3	3	3	3
ARP3_HUMAN	4	4	250.52	0.00844435	3.99874e+06	9.77502e+06	2.44452	3.99874e+06	9.77502e+06	2.44452	Actin-related protein 3 OS=Homo sapiens GN=ACTR3 PE=1 SV=3	3.54133e+06	4.83523e+06	3.61967e+06	1.01958e+07	1.19786e+07	7.15065e+06	3.50778e+06	2.47058e+06	3.72262e+06	2.9876e+06	3.17199e+06	3.49218e+06	3	3	4	1	1	2
PRDX1_HUMAN	4	4	323.25	0.000913803	1.07549e+07	2.63665e+07	2.45157	1.07549e+07	2.63665e+07	2.45157	Peroxiredoxin-1 OS=Homo sapiens GN=PRDX1 PE=1 SV=1	1.0805e+07	1.15168e+07	9.94294e+06	2.71984e+07	2.99401e+07	2.19609e+07	1.07027e+07	5.88455e+06	1.02257e+07	7.96977e+06	7.92825e+06	1.07251e+07	5	6	5	5	7	6
NDKA_HUMAN	4	4	256.52	0.000411906	2.58668e+06	1.00515e+06	0.388589	2.58668e+06	1.00515e+06	0.388589	Nucleoside diphosphate kinase A OS=Homo sapiens GN=NME1 PE=1 SV=1	2.48693e+06	2.84335e+06	2.42975e+06	867865	1.1024e+06	1.0452e+06	2.46337e+06	1.45282e+06	2.49886e+06	254305	291919	510448	3	2	1	0	0	0
EF1A1_HUMAN	4	4	433.95	9.62501e-05	5.39475e+07	1.98244e+07	0.367477	5.39475e+07	1.98244e+07	0.367477	Elongation factor 1-alpha 1 OS=Homo sapiens GN=EEF1A1 PE=1 SV=1	5.51407e+07	5.53992e+07	5.13025e+07	2.00983e+07	1.77061e+07	2.16689e+07	5.46183e+07	2.83065e+07	5.27617e+07	5.88928e+06	4.68863e+06	1.05825e+07	10	9	12	6	5	5
SAP_HUMAN	4	4	227.8	0.00282054	8.42899e+06	2.33259e+07	2.76734	8.42899e+06	2.33259e+07	2.76734	Prosaposin OS=Homo sapiens GN=PSAP PE=1 SV=2	8.75773e+06	1.04318e+07	6.09741e+06	2.27971e+07	2.41917e+07	2.2989e+07	8.67476e+06	5.33018e+06	6.27083e+06	6.68009e+06	6.40604e+06	1.12272e+07	4	4	4	4	5	5
ARF4_HUMAN	5	4	384.08	0.00121701	2.39651e+06	6.699e+06	2.79531	2.39651e+06	6.699e+06	2.79531	ADP-ribosylation factor 4 OS=Homo sapiens GN=ARF4 PE=1 SV=3	2.45348e+06	2.171e+06	2.56506e+06	5.84517e+06	8.29879e+06	5.95305e+06	2.43024e+06	1.10928e+06	2.63801e+06	1.71277e+06	2.19755e+06	2.9073e+06	4	4	4	5	4	4
ANXA5_HUMAN	4	4	367.89	0.000253467	1.59903e+07	5.31353e+06	0.332298	1.59903e+07	5.31353e+06	0.332298	Annexin A5 OS=Homo sapiens GN=ANXA5 PE=1 SV=2	1.69193e+07	1.72482e+07	1.38033e+07	4.75383e+06	5.55543e+06	5.63134e+06	1.67591e+07	8.81304e+06	1.41959e+07	1.39299e+06	1.4711e+06	2.75019e+06	6	6	8	4	4	4
PRDX5_HUMAN	4	4	227.9	0.000361573	1.51431e+06	482417	0.318573	1.51431e+06	482417	0.318573	Peroxiredoxin-5, mitochondrial OS=Homo sapiens GN=PRDX5 PE=1 SV=4	1.51129e+06	1.6489e+06	1.38273e+06	501288	402994	542969	1.49697e+06	842515	1.42206e+06	146889	106714	265171	5	2	3	2	1	1
TERA_HUMAN	4	4	297.5	2.86206e-06	3.89544e+06	844587	0.216814	3.89544e+06	844587	0.216814	Transitional endoplasmic reticulum ATPase OS=Homo sapiens GN=VCP PE=1 SV=4	3.91132e+06	4.09071e+06	3.68429e+06	842936	806747	884079	3.87426e+06	2.09017e+06	3.78908e+06	247001	213629	431759	6	4	6	3	3	4
MYL6_HUMAN	4	4	227.82	0.00168407	5.65593e+06	1.10285e+06	0.194991	5.65593e+06	1.10285e+06	0.194991	Myosin light polypeptide 6 OS=Homo sapiens GN=MYL6 PE=1 SV=2	4.84746e+06	6.94784e+06	5.17249e+06	785912	1.51472e+06	1.00793e+06	4.80153e+06	3.55003e+06	5.31961e+06	230291	401103	492245	4	5	6	2	1	2
HPT_HUMAN	4	4	326.34	1.19416e-05	1.02798e+06	5.88505e+06	5.72489	1.02798e+06	5.88505e+06	5.72489	Haptoglobin OS=Homo sapiens GN=HP PE=1 SV=1	939300	1.01423e+06	1.1304e+06	5.4738e+06	5.95083e+06	6.23053e+06	930401	518225	1.16255e+06	1.60395e+06	1.5758e+06	3.04282e+06	1	1	0	5	4	5
MVP_HUMAN	4	4	195.1	0.00130479	1.95915e+06	1.20293e+07	6.14004	1.95915e+06	1.20293e+07	6.14004	Major vault protein OS=Homo sapiens GN=MVP PE=1 SV=4	1.60737e+06	2.82055e+06	1.44954e+06	1.05755e+07	1.09534e+07	1.45589e+07	1.59214e+06	1.44118e+06	1.49077e+06	3.09889e+06	2.9005e+06	7.11016e+06	4	4	3	1	2	1
FSCN1_HUMAN	4	4	265.21	2.99724e-06	4.22061e+06	623328	0.147686	4.22061e+06	623328	0.147686	Fascin OS=Homo sapiens GN=FSCN1 PE=1 SV=3	4.26922e+06	4.55655e+06	3.83607e+06	616144	620529	633309	4.22878e+06	2.32819e+06	3.94518e+06	180545	164318	309291	3	3	3	0	0	0
APOB_HUMAN	4	4	242.33	0.000201695	34555.1	491813	14.2327	34555.1	491813	14.2327	Apolipoprotein B-100 OS=Homo sapiens GN=APOB PE=1 SV=2	34752.4	24834.9	44077.9	579524	385934	509980	34423.2	12689.5	45331.6	169815	102197	249060	0	0	0	1	0	1
HEMO_HUMAN	4	4	358.05	4.38762e-05	610019	9.87841e+06	16.1936	610019	9.87841e+06	16.1936	Hemopexin OS=Homo sapiens GN=HPX PE=1 SV=2	617373	631286	581399	1.25878e+07	9.32665e+06	7.72077e+06	611524	322559	597935	3.68854e+06	2.46973e+06	3.77061e+06	0	0	0	5	3	4
ARF1_HUMAN	4	3	266.64	0.00661637	1.4662e+06	2.25983e+06	1.54128	1.4662e+06	2.25983e+06	1.54128	ADP-ribosylation factor 1 OS=Homo sapiens GN=ARF1 PE=1 SV=2	1.43871e+06	1.39707e+06	1.56282e+06	2.40707e+06	2.43999e+06	1.93242e+06	1.42508e+06	713841	1.60727e+06	705329	646118	943739	3	3	4	3	4	3
ARPC2_HUMAN	3	3	154.52	0.0452968	886226	568277	0.641232	886226	568277	0.641232	Actin-related protein 2/3 complex subunit 2 OS=Homo sapiens GN=ARPC2 PE=1 SV=1	893152	693121	1.07241e+06	541380	500746	662705	884690	354153	1.10291e+06	158637	132599	323647	3	1	3	0	0	0
DYHC1_HUMAN	4	3	241.8	0.114963	518779	813134	1.5674	518779	813134	1.5674	Cytoplasmic dynein 1 heavy chain 1 OS=Homo sapiens GN=DYNC1H1 PE=1 SV=5	578884	521869	455585	782544	1.09849e+06	558366	573400	266651	468543	229304	290884	272691	3	1	3	0	0	1
GLU2B_HUMAN	3	3	183.98	0.127249	1.49935e+06	2.38609e+06	1.59142	1.49935e+06	2.38609e+06	1.59142	Glucosidase 2 subunit beta OS=Homo sapiens GN=PRKCSH PE=1 SV=2	1.52241e+06	1.82766e+06	1.14796e+06	1.95438e+06	3.34658e+06	1.85731e+06	1.50799e+06	933852	1.18061e+06	572682	886186	907060	1	1	3	2	2	2
RAB8A_HUMAN	3	3	234.86	0.0300859	2.79555e+06	4.77263e+06	1.70722	2.79555e+06	4.77263e+06	1.70722	Ras-related protein Rab-8A OS=Homo sapiens GN=RAB8A PE=1 SV=1	2.94836e+06	3.17585e+06	2.26245e+06	4.46773e+06	5.9414e+06	3.90877e+06	2.92043e+06	1.62272e+06	2.3268e+06	1.30915e+06	1.5733e+06	1.90893e+06	2	3	2	3	3	2
DDX17_HUMAN	3	3	155.73	0.0124839	806521	1.40183e+06	1.73812	806521	1.40183e+06	1.73812	Probable ATP-dependent RNA helicase DDX17 OS=Homo sapiens GN=DDX17 PE=1 SV=2	734289	957070	728203	1.3658e+06	1.64158e+06	1.19811e+06	727333	489019	748915	400214	434697	585125	1	2	3	2	2	2
RSSA_HUMAN	3	3	199.19	0.0051871	3.6635e+06	1.94528e+06	0.530989	3.6635e+06	1.94528e+06	0.530989	40S ribosomal protein SA OS=Homo sapiens GN=RPSA PE=1 SV=4	3.89255e+06	3.55719e+06	3.54076e+06	1.71867e+06	2.40343e+06	1.71374e+06	3.85568e+06	1.81756e+06	3.64147e+06	503613	636436	836942	2	2	2	1	1	1
TCPZ_HUMAN	4	3	311.28	0.00533782	3.85592e+06	2.00013e+06	0.518715	3.85592e+06	2.00013e+06	0.518715	T-complex protein 1 subunit zeta OS=Homo sapiens GN=CCT6A PE=1 SV=3	4.20801e+06	3.62752e+06	3.73223e+06	1.57841e+06	2.19968e+06	2.22229e+06	4.16814e+06	1.8535e+06	3.83839e+06	462514	582482	1.0853e+06	3	3	4	0	3	3
TBB4B_HUMAN	9	3	569.97	0.0101109	1.19916e+07	5.5264e+06	0.460856	1.19916e+07	5.5264e+06	0.460856	Tubulin beta-4B chain OS=Homo sapiens GN=TUBB4B PE=1 SV=1	1.19644e+07	1.2966e+07	1.10444e+07	4.0993e+06	7.31522e+06	5.16468e+06	1.18511e+07	6.62502e+06	1.13585e+07	1.20119e+06	1.93709e+06	2.52229e+06	3	4	3	2	4	2
TCPA_HUMAN	3	3	199.21	0.00869477	1.69321e+06	3.71689e+06	2.19517	1.69321e+06	3.71689e+06	2.19517	T-complex protein 1 subunit alpha OS=Homo sapiens GN=TCP1 PE=1 SV=1	1.50987e+06	1.68203e+06	1.88773e+06	3.52595e+06	4.75655e+06	2.86817e+06	1.49556e+06	859440	1.94143e+06	1.03319e+06	1.25955e+06	1.40073e+06	7	2	4	2	3	2
FAS_HUMAN	3	3	205.1	0.0201769	1.3015e+06	2.87226e+06	2.20688	1.3015e+06	2.87226e+06	2.20688	Fatty acid synthase OS=Homo sapiens GN=FASN PE=1 SV=3	1.23651e+06	1.42957e+06	1.23842e+06	3.11905e+06	3.61248e+06	1.88524e+06	1.2248e+06	730444	1.27365e+06	913955	956597	920699	1	1	2	2	3	2
SPRC_HUMAN	3	3	151.41	0.0104685	890981	2.05125e+06	2.30224	890981	2.05125e+06	2.30224	SPARC OS=Homo sapiens GN=SPARC PE=1 SV=1	658778	1.186e+06	828164	1.87741e+06	2.38874e+06	1.88759e+06	652537	605993	851719	550127	632548	921848	2	2	1	3	4	3
PPIB_HUMAN	3	3	153.93	0.00205405	4.42713e+06	1.84788e+06	0.417399	4.42713e+06	1.84788e+06	0.417399	Peptidyl-prolyl cis-trans isomerase B OS=Homo sapiens GN=PPIB PE=1 SV=2	4.58395e+06	4.40015e+06	4.29729e+06	1.50341e+06	2.29197e+06	1.74827e+06	4.54052e+06	2.24828e+06	4.41952e+06	440537	606921	853805	3	3	3	2	2	2
ANM1_HUMAN	3	3	171.73	0.0100819	814732	1.9741e+06	2.423	814732	1.9741e+06	2.423	Protein arginine N-methyltransferase 1 OS=Homo sapiens GN=PRMT1 PE=1 SV=2	875171	894641	674385	1.72948e+06	2.65122e+06	1.54159e+06	866880	457121	693566	506779	702053	752869	0	0	0	3	3	2
1433T_HUMAN	5	3	364.43	0.00423389	2.55411e+06	6.54787e+06	2.56366	2.55411e+06	6.54787e+06	2.56366	14-3-3 protein theta OS=Homo sapiens GN=YWHAQ PE=1 SV=1	2.53101e+06	2.86999e+06	2.26133e+06	7.03993e+06	7.74694e+06	4.85673e+06	2.50704e+06	1.46644e+06	2.32564e+06	2.06287e+06	2.05142e+06	2.37189e+06	4	1	3	4	3	3
HNRPC_HUMAN	4	3	269.54	3.03689e-05	3.92443e+06	1.37984e+06	0.351604	3.92443e+06	1.37984e+06	0.351604	Heterogeneous nuclear ribonucleoproteins C1/C2 OS=Homo sapiens GN=HNRNPC PE=1 SV=4	3.88601e+06	4.203e+06	3.68427e+06	1.30268e+06	1.38269e+06	1.45416e+06	3.8492e+06	2.14754e+06	3.78906e+06	381715	366142	710172	1	2	1	3	1	1
RL9_HUMAN	3	3	214.7	0.00478083	2.63127e+06	923773	0.351074	2.63127e+06	923773	0.351074	60S ribosomal protein L9 OS=Homo sapiens GN=RPL9 PE=1 SV=1	2.71258e+06	2.57605e+06	2.60519e+06	1.09405e+06	1.06612e+06	611154	2.68688e+06	1.31624e+06	2.67929e+06	320582	282311	298471	3	3	3	1	1	2
IF4G1_HUMAN	3	3	190.95	0.00189901	313577	896596	2.85925	313577	896596	2.85925	Eukaryotic translation initiation factor 4 gamma 1 OS=Homo sapiens GN=EIF4G1 PE=1 SV=4	328937	343647	268148	906392	1.07513e+06	708270	325820	175588	275775	265595	284697	345900	2	2	2	1	2	1
HS90B_HUMAN	7	3	492.38	0.000227816	6.35743e+06	2.18194e+06	0.343211	6.35743e+06	2.18194e+06	0.343211	Heat shock protein HSP 90-beta OS=Homo sapiens GN=HSP90AB1 PE=1 SV=4	6.49837e+06	7.06289e+06	5.51104e+06	2.08485e+06	2.3727e+06	2.08827e+06	6.4368e+06	3.60882e+06	5.66779e+06	610912	628299	1.01985e+06	4	2	2	1	1	2
SERC_HUMAN	3	3	168	0.00163156	488663	1.46205e+06	2.99194	488663	1.46205e+06	2.99194	Phosphoserine aminotransferase OS=Homo sapiens GN=PSAT1 PE=1 SV=2	496417	477094	492477	1.5708e+06	1.72915e+06	1.0862e+06	491715	243773	506485	460281	457886	530469	2	0	1	4	3	1
PRDX6_HUMAN	3	3	196.18	0.00162149	3.15706e+06	9.51428e+06	3.01365	3.15706e+06	9.51428e+06	3.01365	Peroxiredoxin-6 OS=Homo sapiens GN=PRDX6 PE=1 SV=3	2.96674e+06	3.77242e+06	2.73202e+06	9.48786e+06	1.12914e+07	7.76361e+06	2.93863e+06	1.92754e+06	2.80972e+06	2.78017e+06	2.98999e+06	3.79153e+06	4	4	4	3	3	3
GSHR_HUMAN	3	3	186.61	0.00189546	534640	1.66009e+06	3.10505	534640	1.66009e+06	3.10505	Glutathione reductase, mitochondrial OS=Homo sapiens GN=GSR PE=1 SV=2	477273	594367	532278	1.47444e+06	2.14359e+06	1.36223e+06	472752	303695	547418	432046	567629	665276	1	1	0	4	3	3
PTBP1_HUMAN	3	3	301.99	0.000668373	1.36217e+06	4.24808e+06	3.11861	1.36217e+06	4.24808e+06	3.11861	Polypyrimidine tract-binding protein 1 OS=Homo sapiens GN=PTBP1 PE=1 SV=1	1.44781e+06	1.44395e+06	1.19476e+06	5.10463e+06	3.9758e+06	3.66381e+06	1.43409e+06	737792	1.22874e+06	1.49578e+06	1.0528e+06	1.7893e+06	2	2	2	4	3	4
RCN1_HUMAN	3	3	222.94	0.00364813	729173	2.4623e+06	3.37683	729173	2.4623e+06	3.37683	Reticulocalbin-1 OS=Homo sapiens GN=RCN1 PE=1 SV=1	621730	631296	934494	2.56843e+06	2.99899e+06	1.81947e+06	615839	322563	961074	752611	794144	888577	4	3	3	1	2	1
ARP2_HUMAN	4	3	203.27	0.00108536	722304	2.47456e+06	3.42593	722304	2.47456e+06	3.42593	Actin-related protein 2 OS=Homo sapiens GN=ACTR2 PE=1 SV=1	776364	781632	608916	2.25427e+06	3.0844e+06	2.085e+06	769009	399379	626235	660556	816761	1.01826e+06	1	2	1	3	3	3
PLIN3_HUMAN	3	3	262.87	0.000464664	1.39528e+06	402606	0.288549	1.39528e+06	402606	0.288549	Perilipin-3 OS=Homo sapiens GN=PLIN3 PE=1 SV=3	1.35847e+06	1.2641e+06	1.56326e+06	348476	373399	485942	1.3456e+06	645899	1.60772e+06	102112	98877.4	237320	4	3	3	0	0	1
GNAI2_HUMAN	4	3	274.17	0.003917	667020	2.38389e+06	3.57394	667020	2.38389e+06	3.57394	Guanine nucleotide-binding protein G(i) subunit alpha-2 OS=Homo sapiens GN=GNAI2 PE=1 SV=3	561484	765869	673707	1.92006e+06	3.34191e+06	1.8897e+06	556165	391324	692869	562625	884949	922875	3	2	2	2	3	2
RL12_HUMAN	3	3	197.86	0.000125314	2.85393e+06	786105	0.275446	2.85393e+06	786105	0.275446	60S ribosomal protein L12 OS=Homo sapiens GN=RPL12 PE=1 SV=1	3.0243e+06	2.75057e+06	2.78692e+06	751804	915158	691352	2.99565e+06	1.40542e+06	2.86619e+06	220297	242337	337637	2	5	5	2	1	2
C1QBP_HUMAN	3	3	198.52	0.000528819	3.79158e+06	1.49614e+07	3.94596	3.79158e+06	1.49614e+07	3.94596	Complement component 1 Q subcomponent-binding protein, mitochondrial OS=Homo sapiens GN=C1QBP PE=1 SV=1	3.21005e+06	4.49789e+06	3.66679e+06	1.60585e+07	1.65023e+07	1.23234e+07	3.17964e+06	2.29822e+06	3.77108e+06	4.70554e+06	4.36987e+06	6.01842e+06	4	4	4	2	3	3
LAMC1_HUMAN	4	3	250.35	0.00128143	389742	1.69104e+06	4.33887	389742	1.69104e+06	4.33887	Laminin subunit gamma-1 OS=Homo sapiens GN=LAMC1 PE=1 SV=3	316093	482615	370518	1.63578e+06	2.10767e+06	1.32966e+06	313098	246594	381056	479324	558119	649369	2	2	1	3	2	2
SND1_HUMAN	3	3	173	2.16596e-05	600787	136964	0.227975	600787	136964	0.227975	Staphylococcal nuclease domain-containing protein 1 OS=Homo sapiens GN=SND1 PE=1 SV=1	538741	635519	628102	136843	128351	145698	533637	324721	645967	40098.4	33987.8	71155.1	2	2	2	0	0	0
PARK7_HUMAN	3	3	254.08	0.0240837	3.84559e+06	861236	0.223954	3.84559e+06	861236	0.223954	Protein DJ-1 OS=Homo sapiens GN=PARK7 PE=1 SV=2	3.19946e+06	4.40238e+06	3.93492e+06	313339	662329	1.60804e+06	3.16915e+06	2.24942e+06	4.04684e+06	91815.8	175387	785322	5	5	4	0	0	2
FBN1_HUMAN	3	3	204.24	0.00275438	772815	3.78594e+06	4.8989	772815	3.78594e+06	4.8989	Fibrillin-1 OS=Homo sapiens GN=FBN1 PE=1 SV=3	894557	916050	507837	3.33479e+06	4.95663e+06	3.0664e+06	886082	468060	522281	977175	1.31253e+06	1.49755e+06	2	2	1	3	5	3
CBR1_HUMAN	3	3	245.17	0.00586976	2.10893e+06	405759	0.192401	2.10893e+06	405759	0.192401	Carbonyl reductase [NADPH] 1 OS=Homo sapiens GN=CBR1 PE=1 SV=3	2.10492e+06	2.14829e+06	2.07357e+06	214016	662380	340881	2.08498e+06	1.09768e+06	2.13255e+06	62711.8	175400	166477	3	3	3	0	0	0
ROA2_HUMAN	3	3	282.85	0.00289625	1.49698e+06	257950	0.172314	1.49698e+06	257950	0.172314	Heterogeneous nuclear ribonucleoproteins A2/B1 OS=Homo sapiens GN=HNRNPA2B1 PE=1 SV=2	1.50841e+06	1.45738e+06	1.52515e+06	395564	229348	148940	1.49412e+06	744656	1.56853e+06	115910	60732	72738.3	3	3	2	0	0	0
TCPH_HUMAN	3	3	220.79	0.00404669	1.4366e+06	240389	0.167332	1.4366e+06	240389	0.167332	T-complex protein 1 subunit eta OS=Homo sapiens GN=CCT7 PE=1 SV=2	1.3922e+06	1.68607e+06	1.23152e+06	121989	306539	292638	1.37901e+06	861506	1.26655e+06	35745.7	81172.5	142916	4	2	4	0	0	0
GELS_HUMAN	3	3	267.63	5.03581e-05	6.61316e+06	920213	0.139149	6.61316e+06	920213	0.139149	Gelsolin OS=Homo sapiens GN=GSN PE=1 SV=1	6.65594e+06	6.99828e+06	6.18525e+06	788216	866227	1.10619e+06	6.59289e+06	3.5758e+06	6.36117e+06	230966	229380	540235	2	1	3	0	0	0
ANT3_HUMAN	3	3	185.04	0.00035414	102072	863214	8.45689	102072	863214	8.45689	Antithrombin-III OS=Homo sapiens GN=SERPINC1 PE=1 SV=1	94528.9	108431	103257	1.17926e+06	635282	775101	93633.3	55403.4	106194	345552	168225	378538	0	0	0	1	0	1
TCPB_HUMAN	3	3	244.53	0.0016105	514725	25700.7	0.049931	514725	25700.7	0.049931	T-complex protein 1 subunit beta OS=Homo sapiens GN=CCT2 PE=1 SV=4	399891	497796	646488	10706.5	27706.3	38689.3	396103	254351	664876	3137.26	7336.72	18894.8	3	1	3	0	0	0
RL5_HUMAN	2	2	105.62	0.151596	1.51689e+06	2.32676e+06	1.5339	1.51689e+06	2.32676e+06	1.5339	60S ribosomal protein L5 OS=Homo sapiens GN=RPL5 PE=1 SV=3	1.4513e+06	1.90605e+06	1.19331e+06	2.2627e+06	3.10317e+06	1.61441e+06	1.43755e+06	973906	1.22725e+06	663026	821729	788434	1	2	2	1	1	1
ADHX_HUMAN	2	2	125.38	0.0208886	2.31073e+06	3.72191e+06	1.6107	2.31073e+06	3.72191e+06	1.6107	Alcohol dehydrogenase class-3 OS=Homo sapiens GN=ADH5 PE=1 SV=4	2.64445e+06	2.37259e+06	1.91515e+06	3.49844e+06	4.38426e+06	3.28302e+06	2.6194e+06	1.21229e+06	1.96962e+06	1.02513e+06	1.16097e+06	1.60334e+06	1	1	1	1	2	1
NB5R3_HUMAN	2	2	145.57	0.0590025	839815	1.40118e+06	1.66844	839815	1.40118e+06	1.66844	NADH-cytochrome b5 reductase 3 OS=Homo sapiens GN=CYB5R3 PE=1 SV=3	776435	906071	836940	1.56084e+06	1.69022e+06	952473	769079	462961	860745	457365	447576	465161	1	2	1	1	1	0
PUR6_HUMAN	2	2	154.1	0.0105553	1.08371e+06	1.85261e+06	1.7095	1.08371e+06	1.85261e+06	1.7095	Multifunctional protein ADE2 OS=Homo sapiens GN=PAICS PE=1 SV=3	1.06672e+06	1.16824e+06	1.01617e+06	2.02355e+06	2.06021e+06	1.47405e+06	1.05662e+06	596918	1.04507e+06	592949	545552	719885	1	1	0	4	3	2
ACTB_HUMAN	8	2	653.97	0.00341688	8.7457e+06	1.54348e+07	1.76485	8.7457e+06	1.54348e+07	1.76485	Actin, cytoplasmic 1 OS=Homo sapiens GN=ACTB PE=1 SV=1	7.60694e+06	9.30346e+06	9.3267e+06	1.48439e+07	1.73387e+07	1.41218e+07	7.53487e+06	4.75365e+06	9.59197e+06	4.34962e+06	4.59136e+06	6.89671e+06	1	1	3	1	2	0
PLOD1_HUMAN	2	2	96.18	0.00326699	156200	279229	1.78764	156200	279229	1.78764	Procollagen-lysine,2-oxoglutarate 5-dioxygenase 1 OS=Homo sapiens GN=PLOD1 PE=1 SV=2	153325	150086	165189	328627	261038	248022	151873	76687.2	169888	96295.5	69123.9	121127	0	0	0	1	1	1
XPO2_HUMAN	2	2	156.91	0.0214937	513526	918311	1.78825	513526	918311	1.78825	Exportin-2 OS=Homo sapiens GN=CSE1L PE=1 SV=3	406341	558342	575897	1.07713e+06	944185	733621	402492	285287	592277	315625	250023	358280	0	2	1	2	3	2
TFG_HUMAN	2	2	127.44	0.0145608	912578	1.63257e+06	1.78896	912578	1.63257e+06	1.78896	Protein TFG OS=Homo sapiens GN=TFG PE=1 SV=2	1.04735e+06	757605	932778	1.36647e+06	1.57793e+06	1.9533e+06	1.03743e+06	387102	959309	400407	417842	953939	1	0	2	1	1	1
SSRA_HUMAN	2	2	125.79	0.00310486	725287	1.31038e+06	1.80671	725287	1.31038e+06	1.80671	Translocon-associated protein subunit alpha OS=Homo sapiens GN=SSR1 PE=1 SV=3	650885	821728	703248	1.17932e+06	1.28808e+06	1.46374e+06	644719	419865	723250	345570	341087	714852	1	1	1	2	2	2
ARPC4_HUMAN	2	2	129.05	0.0206353	745439	1.42723e+06	1.91461	745439	1.42723e+06	1.91461	Actin-related protein 2/3 complex subunit 4 OS=Homo sapiens GN=ARPC4 PE=1 SV=3	704822	851324	680171	1.2853e+06	1.87767e+06	1.11871e+06	698145	434988	699517	376624	497213	546348	2	1	2	1	2	2
PSA7L_HUMAN	2	2	131.73	0.000589364	510120	982001	1.92504	510120	982001	1.92504	Proteasome subunit alpha type-7-like OS=Homo sapiens GN=PSMA8 PE=1 SV=3	514977	534781	480600	977384	1.08317e+06	885449	510098	273249	494270	286397	286827	432429	2	0	0	1	1	2
NEP_HUMAN	2	2	121.79	0.00888261	520278	1.00489e+06	1.93144	520278	1.00489e+06	1.93144	Neprilysin OS=Homo sapiens GN=MME PE=1 SV=2	501881	486079	572875	865890	878049	1.27072e+06	497127	248364	589169	253726	232510	620583	1	0	1	0	1	1
RAB2A_HUMAN	2	2	78.34	0.00902505	317534	620567	1.95433	317534	620567	1.95433	Ras-related protein Rab-2A OS=Homo sapiens GN=RAB2A PE=1 SV=1	345835	243209	363558	583088	707066	571545	342559	124269	373898	170859	187234	279127	0	0	0	1	2	2
PSMD2_HUMAN	2	2	90.74	0.0177268	488485	968320	1.98229	488485	968320	1.98229	26S proteasome non-ATPase regulatory subunit 2 OS=Homo sapiens GN=PSMD2 PE=1 SV=3	457903	613300	394252	1.19981e+06	904836	800313	453565	313368	405466	351573	239604	390851	3	0	1	2	2	2
HSPB1_HUMAN	2	2	142.29	0.00824834	4.28746e+06	2.15063e+06	0.501608	4.28746e+06	2.15063e+06	0.501608	Heat shock protein beta-1 OS=Homo sapiens GN=HSPB1 PE=1 SV=2	4.4482e+06	3.91361e+06	4.50058e+06	1.64267e+06	2.16288e+06	2.64633e+06	4.40606e+06	1.99967e+06	4.62859e+06	481341	572739	1.2924e+06	2	2	2	1	1	2
CPPED_HUMAN	2	2	115.52	0.00592352	1.3582e+06	2.72226e+06	2.00432	1.3582e+06	2.72226e+06	2.00432	Calcineurin-like phosphoesterase domain-containing protein 1 OS=Homo sapiens GN=CPPED1 PE=1 SV=3	1.33665e+06	1.61216e+06	1.12578e+06	2.46752e+06	3.17194e+06	2.52731e+06	1.32399e+06	823742	1.1578e+06	723043	839942	1.23427e+06	1	1	0	3	2	1
CAND1_HUMAN	2	2	127	0.000288569	763802	1.58677e+06	2.07746	763802	1.58677e+06	2.07746	Cullin-associated NEDD8-dissociated protein 1 OS=Homo sapiens GN=CAND1 PE=1 SV=2	846201	757946	687260	1.57993e+06	1.63056e+06	1.54982e+06	838185	387276	706807	462957	431778	756888	0	0	0	1	1	2
TCPE_HUMAN	2	2	86.37	0.00542511	737631	1.54742e+06	2.09782	737631	1.54742e+06	2.09782	T-complex protein 1 subunit epsilon OS=Homo sapiens GN=CCT5 PE=1 SV=1	587701	935534	689659	1.59936e+06	1.57194e+06	1.47097e+06	582134	478015	709275	468651	416254	718379	2	2	2	2	2	2
CALU_HUMAN	2	2	151.04	0.0127968	1.491e+06	3.17102e+06	2.12677	1.491e+06	3.17102e+06	2.12677	Calumenin OS=Homo sapiens GN=CALU PE=1 SV=2	1.81406e+06	1.09383e+06	1.56511e+06	2.787e+06	2.91877e+06	3.80729e+06	1.79688e+06	558900	1.60962e+06	816659	772901	1.85938e+06	5	0	3	3	5	3
GCN1L_HUMAN	2	2	148.66	0.149283	174176	376409	2.16109	174176	376409	2.16109	Translational activator GCN1 OS=Homo sapiens GN=GCN1L1 PE=1 SV=6	157534	191139	173854	477816	489822	161589	156041	97663.4	178799	140012	129707	78915.6	2	0	2	1	2	2
VPS35_HUMAN	2	2	112.63	0.0116599	343118	742473	2.1639	343118	742473	2.1639	Vacuolar protein sorting-associated protein 35 OS=Homo sapiens GN=VPS35 PE=1 SV=2	362150	366237	300967	706849	962944	557626	358719	187130	309527	207124	254991	272329	0	1	0	1	2	2
AAAT_HUMAN	2	2	166.82	0.001945	269084	586853	2.18093	269084	586853	2.18093	Neutral amino acid transporter B(0) OS=Homo sapiens GN=SLC1A5 PE=1 SV=2	256380	285299	265573	662985	622135	475440	253952	145775	273127	194270	164744	232192	1	2	1	1	1	2
TAGL_HUMAN	2	2	123.05	0.0030346	841096	379335	0.451001	841096	379335	0.451001	Transgelin OS=Homo sapiens GN=TAGLN PE=1 SV=4	758482	967059	797748	307315	413180	417510	751297	494123	820438	90050.6	109411	203900	1	0	1	0	1	1
STIP1_HUMAN	2	2	146.61	0.00878587	454737	202734	0.445827	454737	202734	0.445827	Stress-induced-phosphoprotein 1 OS=Homo sapiens GN=STIP1 PE=1 SV=1	458458	392225	513528	168766	170173	269264	454114	200409	528134	49452.3	45062.4	131501	0	2	2	0	0	1
ARF6_HUMAN	2	2	150.44	0.00241129	276695	622957	2.25142	276695	622957	2.25142	ADP-ribosylation factor 6 OS=Homo sapiens GN=ARF6 PE=1 SV=2	305742	282450	241894	524073	731200	613598	302845	144319	248774	153566	193624	299664	0	0	0	0	2	1
ATPK_HUMAN	2	2	110.08	0.00773753	148604	336676	2.26559	148604	336676	2.26559	ATP synthase subunit f, mitochondrial OS=Homo sapiens GN=ATP5J2 PE=1 SV=3	136136	175455	134221	433726	279869	296434	134847	89649.3	138039	127092	74110.3	144770	1	1	1	1	2	2
PTGR1_HUMAN	2	2	146.17	0.0157956	665205	1.51469e+06	2.27703	665205	1.51469e+06	2.27703	Prostaglandin reductase 1 OS=Homo sapiens GN=PTGR1 PE=1 SV=2	703710	701038	590868	1.6742e+06	1.85966e+06	1.01022e+06	697043	358199	607674	490581	492444	493363	0	0	0	2	2	0
TBB5_HUMAN	8	2	521.72	0.00285363	2.28648e+07	1.00146e+07	0.43799	2.28648e+07	1.00146e+07	0.43799	Tubulin beta chain OS=Homo sapiens GN=TUBB PE=1 SV=2	2.25876e+07	2.56814e+07	2.03254e+07	1.07519e+07	1.13013e+07	7.99048e+06	2.23736e+07	1.3122e+07	2.09035e+07	3.15056e+06	2.99262e+06	3.90233e+06	3	3	4	2	2	2
1433E_HUMAN	4	2	338.85	0.000896099	961729	2.21008e+06	2.29803	961729	2.21008e+06	2.29803	14-3-3 protein epsilon OS=Homo sapiens GN=YWHAE PE=1 SV=1	916009	971847	997330	2.17134e+06	1.88669e+06	2.57221e+06	907331	496570	1.0257e+06	636256	499601	1.25619e+06	2	0	2	3	2	3
TBB6_HUMAN	4	2	299.86	0.00972423	4.44781e+06	1.89959e+06	0.427085	4.44781e+06	1.89959e+06	0.427085	Tubulin beta-6 chain OS=Homo sapiens GN=TUBB6 PE=1 SV=1	4.02857e+06	4.8327e+06	4.48216e+06	1.39519e+06	1.70928e+06	2.59431e+06	3.99041e+06	2.46929e+06	4.60964e+06	408824	452623	1.26699e+06	2	2	2	0	1	2
K6PP_HUMAN	2	2	122.97	0.000473702	132424	315868	2.38528	132424	315868	2.38528	6-phosphofructokinase type C OS=Homo sapiens GN=PFKP PE=1 SV=2	112627	136797	147848	309942	329603	308059	111560	69897	152053	90820.6	87280	150447	0	0	0	0	0	0
PHB_HUMAN	2	2	107.68	0.0189414	771879	1.86956e+06	2.4221	771879	1.86956e+06	2.4221	Prohibitin OS=Homo sapiens GN=PHB PE=1 SV=1	618157	1.00801e+06	689472	1.92633e+06	2.37902e+06	1.30335e+06	612301	515046	709083	564460	629972	636520	2	2	1	1	1	1
ACSL3_HUMAN	2	2	132.34	0.0233882	300856	733412	2.43775	300856	733412	2.43775	Long-chain-fatty-acid--CoA ligase 3 OS=Homo sapiens GN=ACSL3 PE=1 SV=3	345995	259820	296755	751237	988478	460519	342717	132756	305195	220131	261753	224905	2	1	2	2	2	1
VDAC1_HUMAN	2	2	172.57	0.000121456	3.25299e+06	1.31669e+06	0.404762	3.25299e+06	1.31669e+06	0.404762	Voltage-dependent anion-selective channel protein 1 OS=Homo sapiens GN=VDAC1 PE=1 SV=2	3.53519e+06	2.9299e+06	3.29388e+06	1.38821e+06	1.27984e+06	1.282e+06	3.5017e+06	1.49705e+06	3.38757e+06	406780	338907	626095	2	2	2	1	0	1
S10AB_HUMAN	2	2	125.73	0.000910037	3.1365e+06	7.79475e+06	2.48518	3.1365e+06	7.79475e+06	2.48518	Protein S100-A11 OS=Homo sapiens GN=S100A11 PE=1 SV=2	2.68211e+06	3.15272e+06	3.57465e+06	7.56342e+06	8.73257e+06	7.08825e+06	2.6567e+06	1.6109e+06	3.67632e+06	2.21626e+06	2.31242e+06	3.4617e+06	3	3	4	2	3	2
PRDX3_HUMAN	2	2	101.87	0.00391139	1.68498e+06	4.18778e+06	2.48536	1.68498e+06	4.18778e+06	2.48536	Thioredoxin-dependent peroxide reductase, mitochondrial OS=Homo sapiens GN=PRDX3 PE=1 SV=3	1.37352e+06	2.15753e+06	1.52388e+06	4.80844e+06	3.91757e+06	3.83732e+06	1.36051e+06	1.1024e+06	1.56722e+06	1.40899e+06	1.03739e+06	1.87404e+06	3	2	3	3	3	3
SAHH_HUMAN	2	2	130.02	0.00855566	1.01717e+06	2.55415e+06	2.51103	1.01717e+06	2.55415e+06	2.51103	Adenosylhomocysteinase OS=Homo sapiens GN=AHCY PE=1 SV=4	821335	1.1566e+06	1.07358e+06	2.51305e+06	3.25807e+06	1.89134e+06	813554	590969	1.10412e+06	736383	862748	923678	1	1	1	1	2	1
HNRH1_HUMAN	2	2	144.22	0.000836475	2.76441e+06	1.10077e+06	0.398191	2.76441e+06	1.10077e+06	0.398191	Heterogeneous nuclear ribonucleoprotein H OS=Homo sapiens GN=HNRNPH1 PE=1 SV=4	2.79887e+06	2.89872e+06	2.59566e+06	982338	1.32521e+06	994752	2.77236e+06	1.48111e+06	2.66949e+06	287849	350919	485809	2	2	2	2	2	2
CLIC4_HUMAN	3	2	177.8	0.0158862	1.14834e+06	2.92107e+06	2.54374	1.14834e+06	2.92107e+06	2.54374	Chloride intracellular channel protein 4 OS=Homo sapiens GN=CLIC4 PE=1 SV=4	1.10852e+06	1.55092e+06	785569	2.74849e+06	3.68113e+06	2.33358e+06	1.09802e+06	792451	807913	805375	974777	1.13966e+06	1	2	1	2	2	2
ALDOC_HUMAN	2	2	174.91	0.00588984	3.21675e+06	1.25161e+06	0.389091	3.21675e+06	1.25161e+06	0.389091	Fructose-bisphosphate aldolase C OS=Homo sapiens GN=ALDOC PE=1 SV=2	3.06983e+06	3.58257e+06	2.99786e+06	866140	1.37569e+06	1.513e+06	3.04074e+06	1.83053e+06	3.08312e+06	253800	364287	738908	1	2	1	0	0	0
BASI_HUMAN	2	2	140.11	0.00202392	889290	2.32313e+06	2.61234	889290	2.32313e+06	2.61234	Basigin OS=Homo sapiens GN=BSG PE=1 SV=2	812040	1.00623e+06	849605	2.00167e+06	2.88523e+06	2.08248e+06	804347	514136	873770	586538	764019	1.01702e+06	2	1	1	2	2	2
G6PI_HUMAN	2	2	145.23	0.00339435	1.16131e+06	3.0414e+06	2.61894	1.16131e+06	3.0414e+06	2.61894	Glucose-6-phosphate isomerase OS=Homo sapiens GN=GPI PE=1 SV=4	1.36232e+06	976604	1.14501e+06	2.69467e+06	3.80752e+06	2.622e+06	1.34941e+06	499000	1.17757e+06	789604	1.00824e+06	1.28051e+06	1	0	1	2	1	2
USMG5_HUMAN	2	2	132.23	0.000768307	419081	1.11142e+06	2.65205	419081	1.11142e+06	2.65205	Up-regulated during skeletal muscle growth protein 5 OS=Homo sapiens GN=USMG5 PE=1 SV=1	398691	471640	386912	1.03962e+06	1.30561e+06	989038	394914	240986	397916	304633	345730	483019	1	0	0	1	2	1
COPE_HUMAN	2	2	177.24	0.00196787	757806	2.02072e+06	2.66654	757806	2.02072e+06	2.66654	Coatomer subunit epsilon OS=Homo sapiens GN=COPE PE=1 SV=3	774920	825365	673134	1.78456e+06	2.53136e+06	1.74625e+06	767579	421724	692280	522919	670312	852819	2	1	2	1	2	1
ACLY_HUMAN	2	2	104.56	0.00920164	570577	1.54462e+06	2.70711	570577	1.54462e+06	2.70711	ATP-citrate synthase OS=Homo sapiens GN=ACLY PE=1 SV=3	512791	502881	696059	1.67441e+06	1.90253e+06	1.05691e+06	507933	256949	715857	490641	503797	516168	2	2	2	2	2	3
SEPT2_HUMAN	2	2	128.01	0.00176113	874254	317085	0.362692	874254	317085	0.362692	Septin-2 OS=Homo sapiens GN=SEPT2 PE=1 SV=1	864705	795171	962886	343910	364494	242850	856513	406296	990273	100774	96519.2	118601	1	1	1	0	0	0
PRS6A_HUMAN	2	2	105.23	0.0104426	398109	143171	0.359626	398109	143171	0.359626	26S protease regulatory subunit 6A OS=Homo sapiens GN=PSMC3 PE=1 SV=3	264587	491548	438192	131534	122191	175786	262081	251159	450655	38542.7	32356.6	85849.2	1	1	1	0	0	0
CAPG_HUMAN	2	2	119.22	0.000513348	435259	1.21335e+06	2.78766	435259	1.21335e+06	2.78766	Macrophage-capping protein OS=Homo sapiens GN=CAPG PE=1 SV=2	393074	450303	462400	1.34131e+06	1.01613e+06	1.28262e+06	389350	230084	475552	393035	269076	626398	1	1	2	3	2	2
5NTD_HUMAN	2	2	170.8	0.000955573	699831	1.9562e+06	2.79524	699831	1.9562e+06	2.79524	5'-nucleotidase OS=Homo sapiens GN=NT5E PE=1 SV=1	751989	696352	651154	1.79542e+06	2.39518e+06	1.67798e+06	744864	355804	669674	526102	634253	819480	1	1	1	1	1	1
ADT2_HUMAN	2	2	103.45	0.0372852	740424	2.10457e+06	2.84239	740424	2.10457e+06	2.84239	ADP/ATP translocase 2 OS=Homo sapiens GN=SLC25A5 PE=1 SV=7	745606	830346	645319	1.69117e+06	3.40247e+06	1.22007e+06	738542	424269	663674	495554	900987	595850	1	0	1	1	1	1
FUS_HUMAN	2	2	80.82	0.00283777	761549	261154	0.342925	761549	261154	0.342925	RNA-binding protein FUS OS=Homo sapiens GN=FUS PE=1 SV=1	623269	969410	691969	236745	311631	235086	617364	495324	711651	69372	82521	114809	2	1	1	0	0	0
TPIS_HUMAN	2	2	129.14	0.0123872	6.19604e+06	2.10115e+06	0.339112	6.19604e+06	2.10115e+06	0.339112	Triosephosphate isomerase OS=Homo sapiens GN=TPI1 PE=1 SV=3	6.76804e+06	5.2448e+06	6.57528e+06	2.17578e+06	1.2373e+06	2.89038e+06	6.70393e+06	2.67985e+06	6.7623e+06	637556	327642	1.41158e+06	3	1	5	2	4	3
SYSC_HUMAN	2	2	140.54	0.00896602	299706	906083	3.02324	299706	906083	3.02324	Serine--tRNA ligase, cytoplasmic OS=Homo sapiens GN=SARS PE=1 SV=3	238119	387946	273052	962603	1.13414e+06	621504	235864	198223	280818	282066	300325	303525	2	2	2	1	1	1
CAV1_HUMAN	2	2	176.21	0.000352606	4.01213e+06	1.24145e+07	3.09425	4.01213e+06	1.24145e+07	3.09425	Caveolin-1 OS=Homo sapiens GN=CAV1 PE=1 SV=4	4.11011e+06	4.24901e+06	3.67727e+06	1.2554e+07	1.42337e+07	1.04558e+07	4.07118e+06	2.17105e+06	3.78186e+06	3.67862e+06	3.76915e+06	5.10633e+06	2	3	2	2	4	3
RBMX_HUMAN	2	2	117.47	0.000750668	810895	256622	0.316468	810895	256622	0.316468	RNA-binding motif protein, X chromosome OS=Homo sapiens GN=RBMX PE=1 SV=3	752472	947389	732825	258327	296779	214760	745343	484073	753668	75696	78588.2	104883	2	1	0	0	0	0
GSTO1_HUMAN	2	2	94.49	0.000193749	425158	1.40881e+06	3.31363	425158	1.40881e+06	3.31363	Glutathione S-transferase omega-1 OS=Homo sapiens GN=GSTO1 PE=1 SV=2	365099	496737	413637	1.3513e+06	1.43779e+06	1.43735e+06	361640	253810	425402	395963	380733	701964	2	2	2	2	2	2
CD81_HUMAN	2	2	160.58	0.000108122	1.85931e+06	6.21982e+06	3.34524	1.85931e+06	6.21982e+06	3.34524	CD81 antigen OS=Homo sapiens GN=CD81 PE=1 SV=1	1.81203e+06	2.05621e+06	1.70968e+06	6.8251e+06	6.24029e+06	5.59408e+06	1.79486e+06	1.05063e+06	1.75831e+06	1.99992e+06	1.65245e+06	2.73199e+06	1	2	2	3	2	2
CRTAP_HUMAN	2	2	169.9	0.0052651	352927	1.18245e+06	3.3504	352927	1.18245e+06	3.3504	Cartilage-associated protein OS=Homo sapiens GN=CRTAP PE=1 SV=1	415655	396315	246812	1.16061e+06	1.48514e+06	901596	411717	202499	253832	340085	393271	440315	1	1	1	1	2	2
IC1_HUMAN	2	2	109.58	0.000977815	220773	755009	3.41984	220773	755009	3.41984	Plasma protease C1 inhibitor OS=Homo sapiens GN=SERPING1 PE=1 SV=2	235594	232067	194658	632310	952998	679720	233362	118576	200195	185282	252357	331957	0	0	0	1	1	1
4F2_HUMAN	2	2	131.81	3.45557e-05	230676	806409	3.49584	230676	806409	3.49584	4F2 cell-surface antigen heavy chain OS=Homo sapiens GN=SLC3A2 PE=1 SV=3	214560	258239	219230	810884	831182	777159	212527	131948	225465	237609	220100	379543	3	2	1	3	2	2
TCPG_HUMAN	2	2	211.75	0.000121141	572883	163486	0.285374	572883	163486	0.285374	T-complex protein 1 subunit gamma OS=Homo sapiens GN=CCT3 PE=1 SV=4	565414	589738	563496	137532	172806	180119	560058	301329	579523	40300.1	45759.7	87965.3	2	2	2	0	0	0
HSP74_HUMAN	2	2	93.91	0.0284267	191655	688674	3.5933	191655	688674	3.5933	Heat shock 70 kDa protein 4 OS=Homo sapiens GN=HSPA4 PE=1 SV=4	113580	102991	358394	626853	892532	546638	112504	52624	368588	183683	236346	266963	1	1	2	1	1	2
CLUS_HUMAN	2	2	119.57	0.00125994	243296	883531	3.63151	243296	883531	3.63151	Clusterin OS=Homo sapiens GN=CLU PE=1 SV=1	207189	267265	255434	1.05375e+06	930353	666490	205226	136560	262699	308774	246361	325495	0	0	0	1	0	0
K22E_HUMAN	2	2	81.66	0.0212003	114415	416420	3.63957	114415	416420	3.63957	Keratin, type II cytoskeletal 2 epidermal OS=Homo sapiens GN=KRT2 PE=1 SV=2	113953	79197.7	150093	273484	669866	305910	112874	40466.4	154362	80137.2	177383	149398	0	0	0	0	0	0
GSLG1_HUMAN	2	2	117.27	0.00248611	395553	1.44354e+06	3.64943	395553	1.44354e+06	3.64943	Golgi apparatus protein 1 OS=Homo sapiens GN=GLG1 PE=1 SV=2	354800	504320	327539	1.7465e+06	1.49159e+06	1.09255e+06	351439	257685	336855	511766	394977	533569	1	1	0	2	2	1
HNRPD_HUMAN	3	2	198.78	0.000322991	2.64858e+06	725144	0.273785	2.64858e+06	725144	0.273785	Heterogeneous nuclear ribonucleoprotein D0 OS=Homo sapiens GN=HNRNPD PE=1 SV=1	2.64981e+06	2.77071e+06	2.52524e+06	624164	890423	660844	2.6247e+06	1.4157e+06	2.59706e+06	182895	235787	322738	2	2	3	0	0	0
NONO_HUMAN	2	2	146.45	0.00262086	1.35472e+06	368626	0.272104	1.35472e+06	368626	0.272104	Non-POU domain-containing octamer-binding protein OS=Homo sapiens GN=NONO PE=1 SV=4	1.16747e+06	1.41355e+06	1.48314e+06	258023	357286	490568	1.15641e+06	722261	1.52532e+06	75606.8	94610.7	239580	2	3	2	0	0	0
COF1_HUMAN	2	2	122.54	0.00269126	8.56673e+06	2.31645e+06	0.270401	8.56673e+06	2.31645e+06	0.270401	Cofilin-1 OS=Homo sapiens GN=CFL1 PE=1 SV=3	6.08729e+06	9.45687e+06	1.0156e+07	1.82813e+06	2.57408e+06	2.54715e+06	6.02962e+06	4.83203e+06	1.04449e+07	535687	681625	1.24396e+06	2	3	2	2	2	2
GRP75_HUMAN	2	2	113.26	0.00187146	1.20862e+06	311814	0.257992	1.20862e+06	311814	0.257992	Stress-70 protein, mitochondrial OS=Homo sapiens GN=HSPA9 PE=1 SV=2	1.25611e+06	1.4101e+06	959658	357995	227325	350123	1.24421e+06	720495	986954	104901	60196.4	170990	2	2	1	0	0	0
NPM_HUMAN	3	2	314.64	0.0023098	2.22474e+06	534280	0.240154	2.22474e+06	534280	0.240154	Nucleophosmin OS=Homo sapiens GN=NPM1 PE=1 SV=2	2.30105e+06	1.60285e+06	2.77032e+06	602498	407439	592904	2.27925e+06	818983	2.84911e+06	176546	107891	289558	2	1	1	1	0	2
CALM_HUMAN	2	2	192.11	9.94656e-05	2.85242e+06	1.21345e+07	4.25413	2.85242e+06	1.21345e+07	4.25413	Calmodulin OS=Homo sapiens GN=CALM1 PE=1 SV=2	2.56838e+06	2.70723e+06	3.28165e+06	1.11758e+07	1.17498e+07	1.34781e+07	2.54405e+06	1.38327e+06	3.37499e+06	3.27477e+06	3.11139e+06	6.58232e+06	2	1	2	2	3	3
CAV2_HUMAN	2	2	98.8	0.00986621	150101	646679	4.30829	150101	646679	4.30829	Caveolin-2 OS=Homo sapiens GN=CAV2 PE=1 SV=2	217869	154912	77521.4	685075	761708	493253	215805	79153.1	79726.3	200744	201703	240891	0	0	0	2	1	1
CO3A1_HUMAN	2	2	172.27	0.00885404	1.20222e+06	273494	0.22749	1.20222e+06	273494	0.22749	Collagen alpha-1(III) chain OS=Homo sapiens GN=COL3A1 PE=1 SV=4	1.24322e+06	1.15762e+06	1.20583e+06	148027	212890	459566	1.23144e+06	591491	1.24013e+06	43375.6	56373.9	224439	2	2	1	0	0	1
NEST_HUMAN	2	2	107.12	0.00451776	167352	746147	4.45855	167352	746147	4.45855	Nestin OS=Homo sapiens GN=NES PE=1 SV=2	156227	194098	151731	914351	885178	438912	154747	99175.1	156047	267927	234398	214353	1	1	0	0	2	1
LA_HUMAN	2	2	172.49	0.00311947	551076	119149	0.216211	551076	119149	0.216211	Lupus La protein OS=Homo sapiens GN=SSB PE=1 SV=2	465929	539474	647823	150329	72416	134702	461515	275647	666249	44049.9	19176	65784.6	2	2	2	0	0	0
SRC8_HUMAN	2	2	131.34	0.0152915	190278	881891	4.63475	190278	881891	4.63475	Src substrate cortactin OS=Homo sapiens GN=CTTN PE=1 SV=2	254558	149685	166591	473536	1.42643e+06	745704	252146	76482.4	171329	138757	377724	364181	0	0	0	0	0	1
MYH10_HUMAN	5	2	368.52	0.00338103	110918	532148	4.79768	110918	532148	4.79768	Myosin-10 OS=Homo sapiens GN=MYH10 PE=1 SV=3	81179.4	86380.2	165194	569098	615186	412161	80410.3	44136.4	169893	166759	162903	201288	3	2	2	4	4	3
KV302_HUMAN	2	2	190.51	0.000483168	461064	2.24585e+06	4.87102	461064	2.24585e+06	4.87102	Ig kappa chain V-III region SIE OS=Homo sapiens PE=1 SV=1	477177	531521	374494	2.67461e+06	1.81911e+06	2.24384e+06	472657	271583	385145	783724	481707	1.09583e+06	0	0	0	2	1	1
HNRPR_HUMAN	4	2	209.26	0.000487543	640627	130775	0.204137	640627	130775	0.204137	Heterogeneous nuclear ribonucleoprotein R OS=Homo sapiens GN=HNRNPR PE=1 SV=1	610651	759699	551530	136721	102123	153482	604866	388172	567217	40062.6	27042.6	74956.4	2	2	1	0	0	0
GCP60_HUMAN	2	2	203.14	0.00236797	300184	1.47341e+06	4.90835	300184	1.47341e+06	4.90835	Golgi resident protein GCP60 OS=Homo sapiens GN=ACBD3 PE=1 SV=4	229877	386529	284146	1.49064e+06	1.89274e+06	1.03686e+06	227699	197499	292228	436793	501203	506371	1	1	1	3	2	2
G3BP1_HUMAN	2	2	107.09	0.00591054	270537	53947.2	0.199408	270537	53947.2	0.199408	Ras GTPase-activating protein-binding protein 1 OS=Homo sapiens GN=G3BP1 PE=1 SV=1	187407	311216	312988	52911	31735.5	77195	185632	159017	321890	15504.2	8403.67	37699.9	2	2	1	0	0	0
SFPQ_HUMAN	2	2	113.88	0.00399004	877566	162463	0.185129	877566	162463	0.185129	Splicing factor, proline- and glutamine-rich OS=Homo sapiens GN=SFPQ PE=1 SV=2	924822	1.08398e+06	623897	118278	123085	246027	916061	553863	641642	34658.2	32593.3	120153	3	1	1	0	0	0
CD59_HUMAN	2	2	103.89	0.00218362	681574	3.72804e+06	5.46976	681574	3.72804e+06	5.46976	CD59 glycoprotein OS=Homo sapiens GN=CD59 PE=1 SV=1	531900	1.0243e+06	488525	3.15152e+06	4.25609e+06	3.77652e+06	526861	523369	502420	923471	1.12703e+06	1.84435e+06	1	1	1	1	2	2
APOH_HUMAN	2	2	101.64	0.00470941	277451	1.60056e+06	5.76881	277451	1.60056e+06	5.76881	Beta-2-glycoprotein 1 OS=Homo sapiens GN=APOH PE=1 SV=3	286734	404708	140911	1.87951e+06	1.50559e+06	1.41659e+06	284018	206787	144919	550743	398685	691823	0	0	0	2	1	1
BASP1_HUMAN	2	2	209.28	0.00116052	3.46035e+06	2.15472e+07	6.22689	3.46035e+06	2.15472e+07	6.22689	Brain acid soluble protein 1 OS=Homo sapiens GN=BASP1 PE=1 SV=2	3.1062e+06	4.54369e+06	2.73116e+06	2.21431e+07	2.68969e+07	1.56016e+07	3.07677e+06	2.32162e+06	2.80884e+06	6.48847e+06	7.12239e+06	7.61941e+06	8	7	7	4	7	5
IF2B3_HUMAN	2	2	102.63	0.000270748	855965	132643	0.154964	855965	132643	0.154964	Insulin-like growth factor 2 mRNA-binding protein 3 OS=Homo sapiens GN=IGF2BP3 PE=1 SV=2	861747	941436	764712	141165	158458	98307.3	853583	481031	786463	41364.7	41960.3	48010.6	2	3	2	0	1	1
XRCC6_HUMAN	2	2	109.96	0.00618259	631806	95012.6	0.150383	631806	95012.6	0.150383	X-ray repair cross-complementing protein 6 OS=Homo sapiens GN=XRCC6 PE=1 SV=2	555306	742430	597681	172110	51479.6	61448.2	550045	379348	614681	50432.4	13632	30009.6	2	0	2	1	0	0
KINH_HUMAN	2	2	146.15	0.00877108	68310.4	508126	7.43849	68310.4	508126	7.43849	Kinesin-1 heavy chain OS=Homo sapiens GN=KIF5B PE=1 SV=1	46992	31266.5	126673	630707	542742	350930	46546.8	15975.8	130276	184812	143720	171384	0	1	1	2	2	1
EFTU_HUMAN	2	2	151.65	0.000355926	456708	54964.6	0.120349	456708	54964.6	0.120349	Elongation factor Tu, mitochondrial OS=Homo sapiens GN=TUFM PE=1 SV=2	442043	431430	496650	59715.8	36972.1	68205.8	437855	220441	510777	17498.2	9790.34	33309.8	1	0	1	0	0	0
H2B1C_HUMAN	2	2	176.97	3.59512e-05	3.09754e+07	3.48481e+06	0.112503	3.09754e+07	3.48481e+06	0.112503	Histone H2B type 1-C/E/F/G/I OS=Homo sapiens GN=HIST1H2BC PE=1 SV=4	2.9113e+07	3.11e+07	3.27131e+07	3.46407e+06	2.8745e+06	4.11587e+06	2.88371e+07	1.58907e+07	3.36436e+07	1.01506e+06	761178	2.01008e+06	5	3	6	2	2	1
RA1L2_HUMAN	2	2	145.62	6.3344e-05	3.77295e+06	414495	0.10986	3.77295e+06	414495	0.10986	Heterogeneous nuclear ribonucleoprotein A1-like 2 OS=Homo sapiens GN=HNRNPA1L2 PE=2 SV=2	3.89235e+06	3.68179e+06	3.74471e+06	326911	506476	410097	3.85547e+06	1.88123e+06	3.85122e+06	95792.8	134117	200280	2	1	2	0	0	0
PAXI_HUMAN	2	2	140.88	0.0127266	506921	54076.7	0.106677	506921	54076.7	0.106677	Paxillin OS=Homo sapiens GN=PXN PE=1 SV=3	375983	571649	573132	75826.6	13993.2	72410.2	372421	292086	589434	22219	3705.45	35363.2	3	1	4	0	0	0
IGHA1_HUMAN	6	2	533.68	0.000230899	421014	3.98039e+06	9.4543	421014	3.98039e+06	9.4543	Ig alpha-1 chain C region OS=Homo sapiens GN=IGHA1 PE=1 SV=2	455794	422281	384966	4.90092e+06	2.78426e+06	4.25599e+06	451476	215767	395915	1.43609e+06	737281	2.07851e+06	0	0	0	2	1	2
PRS10_HUMAN	2	2	110.94	0.0130432	145641	14064.4	0.096569	145641	14064.4	0.096569	26S protease regulatory subunit 10B OS=Homo sapiens GN=PSMC6 PE=1 SV=1	124928	139196	172798	10130.8	3337.79	28724.5	123744	71122.7	177713	2968.57	883.859	14028.2	1	1	2	0	0	0
A1AG2_HUMAN	2	2	138.37	0.000937404	227092	2.37817e+06	10.4723	227092	2.37817e+06	10.4723	Alpha-1-acid glycoprotein 2 OS=Homo sapiens GN=ORM2 PE=1 SV=2	304831	236741	139703	3.05176e+06	1.86249e+06	2.22025e+06	301943	120964	143677	894240	493195	1.08431e+06	0	0	0	2	3	2
LMAN2_HUMAN	2	2	111.29	0.000807637	32860.2	349657	10.6407	32860.2	349657	10.6407	Vesicular integral-membrane protein VIP36 OS=Homo sapiens GN=LMAN2 PE=1 SV=1	41375.9	22048.4	35156.2	424941	385902	238127	40983.9	11265.7	36156.2	124518	102188	116295	0	0	0	3	1	1
PCBP1_HUMAN	2	2	125.42	8.48725e-05	2.03823e+06	190247	0.0933394	2.03823e+06	190247	0.0933394	Poly(rC)-binding protein 1 OS=Homo sapiens GN=PCBP1 PE=1 SV=2	1.79789e+06	2.07472e+06	2.24209e+06	204173	222277	144292	1.78086e+06	1.06009e+06	2.30586e+06	59827.6	58859.6	70468.4	2	2	2	0	0	0
CERU_HUMAN	2	2	160.92	0.000138713	82685.4	1.20204e+06	14.5375	82685.4	1.20204e+06	14.5375	Ceruloplasmin OS=Homo sapiens GN=CP PE=1 SV=1	100988	55242.7	91825.6	1.26424e+06	1.19414e+06	1.14773e+06	100031	28226.5	94437.4	370454	316212	560520	0	0	0	1	0	1
IGHG3_HUMAN	6	2	336.65	0.000552375	119849	1.77647e+06	14.8226	119849	1.77647e+06	14.8226	Ig gamma-3 chain C region OS=Homo sapiens GN=IGHG3 PE=1 SV=2	114553	98865.4	146129	2.40967e+06	1.07147e+06	1.84828e+06	113468	50515.7	150286	706091	283728	902648	0	0	0	2	1	1
RS18_HUMAN	2	2	97.25	0.000439804	741395	48661.6	0.0656351	741395	48661.6	0.0656351	40S ribosomal protein S18 OS=Homo sapiens GN=RPS18 PE=1 SV=3	582369	839437	802379	73208.1	36305.2	36471.3	576851	428914	825201	21451.7	9613.74	17811.6	3	3	3	1	0	0
ETFA_HUMAN	2	2	104.3	0.00114059	464584	25623.3	0.0551532	464584	25623.3	0.0551532	Electron transfer flavoprotein subunit alpha, mitochondrial OS=Homo sapiens GN=ETFA PE=1 SV=1	526940	451431	415382	12976.5	43883.4	20010.1	521948	230660	427197	3802.42	11620.5	9772.37	2	1	2	0	0	0
PPM1G_HUMAN	2	2	140.1	0.0415206	30146	951744	31.5712	30146	951744	31.5712	Protein phosphatase 1G OS=Homo sapiens GN=PPM1G PE=1 SV=1	3116.11	57775.8	29546	293166	2.34117e+06	220898	3086.59	29520.8	30386.3	85904.7	619950	107880	0	1	0	3	4	2
IGHG2_HUMAN	5	2	281.96	6.833e-06	252364	1.25378e+07	49.6813	252364	1.25378e+07	49.6813	Ig gamma-2 chain C region OS=Homo sapiens GN=IGHG2 PE=1 SV=2	270767	225205	261120	1.55305e+07	1.08249e+07	1.12579e+07	268202	115070	268547	4.55081e+06	2.86648e+06	5.49804e+06	0	0	0	3	2	4
AFAM_HUMAN	2	2	115.92	0.0018866	10832.9	833944	76.9826	10832.9	833944	76.9826	Afamin OS=Homo sapiens GN=AFM PE=1 SV=1	7921.28	3430.44	21146.9	1.26182e+06	411581	828432	7846.24	1752.8	21748.4	369743	108988	404583	0	0	0	0	0	0

## Sheet: Table C
PRGF vs AS												Normalized abundance						Raw abundance						Spectral counts
												T1			T2			T1			T2			T1			T2			Tags
Accession	Peptide count	Peptides used for quantitation	Confidence score	Anova (p)	Av T1	Av T2	T2/T1	AV T1	AV T2	T1/T2	Description	T1_T1_B	T1_T1_C	T1_T1_D	T1_T2_A	T1_T2_C	T1_T2_D	T1_T1_B	T1_T1_C	T1_T1_D	T1_T2_A	T1_T2_C	T1_T2_D	T1_T1_B	T1_T1_C	T1_T1_D	T1_T2_A	T1_T2_C	T1_T2_D	Anova p-value â‰¤ 0.05	Max fold change â‰¥ 1.5	Anova p-value â‰¤ 0.05	Max fold change â‰¥ 1.5	Anova p-value â‰¤ 0.05	Max fold change â‰¥ 1.5	non sign
1433T_HUMAN	5	3	364.43	0.00167008	2.13493e+06	6.54787e+06	3.06702	2.13493e+06	6.54787e+06	0.326049	14-3-3 protein theta OS=Homo sapiens GN=YWHAQ PE=1 SV=1	2.0311e+06	2.27951e+06	2.09417e+06	7.03993e+06	7.74694e+06	4.85673e+06	2.20483e+06	2.27951e+06	2.84766e+06	2.06287e+06	2.05142e+06	2.37189e+06	2	2	3	4	3	3
4F2_HUMAN	2	2	131.81	1.89019e-05	386394	806409	2.08701	386394	806409	0.479154	4F2 cell-surface antigen heavy chain OS=Homo sapiens GN=SLC3A2 PE=1 SV=3	389449	400689	369045	810884	831182	777159	422760	400689	501830	237609	220100	379543	1	1	1	3	2	2
5NTD_HUMAN	3	3	245.25	0.0282914	1.47901e+06	2.23099e+06	1.50844	1.47901e+06	2.23099e+06	0.662939	5'-nucleotidase OS=Homo sapiens GN=NT5E PE=1 SV=1	1.40674e+06	1.49902e+06	1.53126e+06	2.06918e+06	2.75287e+06	1.87091e+06	1.52706e+06	1.49902e+06	2.08222e+06	606320	728968	913701	2	2	3	2	2	2
A1AT_HUMAN	5	5	293.81	0.00120079	1.25509e+07	3.76548e+06	0.300018	1.25509e+07	3.76548e+06	3.33314	Alpha-1-antitrypsin OS=Homo sapiens GN=SERPINA1 PE=1 SV=3	1.01764e+07	1.15442e+07	1.5932e+07	4.17683e+06	3.45079e+06	3.66881e+06	1.10468e+07	1.15442e+07	2.16644e+07	1.22391e+06	913782	1.79174e+06	5	5	6	5	6	6
A2MG_HUMAN	9	9	567	0.00540013	1.36796e+07	5.62886e+06	0.411479	1.36796e+07	5.62886e+06	2.43025	Alpha-2-macroglobulin OS=Homo sapiens GN=A2M PE=1 SV=3	1.25148e+07	1.27365e+07	1.57874e+07	6.98571e+06	4.21092e+06	5.68995e+06	1.35853e+07	1.27365e+07	2.14678e+07	2.04698e+06	1.11507e+06	2.77881e+06	10	10	10	7	5	9
ACLY_HUMAN	3	3	178.86	0.00411952	645985	1.72547e+06	2.67107	645985	1.72547e+06	0.374381	ATP-citrate synthase OS=Homo sapiens GN=ACLY PE=1 SV=3	662802	625708	649444	1.80636e+06	2.1334e+06	1.23666e+06	719495	625708	883118	529308	564931	603950	1	2	0	2	2	3
ACTA_HUMAN	9	5	598.89	0.00666228	2.54423e+06	1.0925e+06	0.429403	2.54423e+06	1.0925e+06	2.32882	Actin, aortic smooth muscle OS=Homo sapiens GN=ACTA2 PE=1 SV=1	2.74053e+06	2.23096e+06	2.66121e+06	1.4133e+06	1.03502e+06	829180	2.97494e+06	2.23096e+06	3.61872e+06	414130	274078	404949	4	3	3	3	2	3
ACTB_HUMAN	7	2	614.61	0.00902693	1.21929e+06	502776	0.412352	1.21929e+06	502776	2.42511	Actin, cytoplasmic 1 OS=Homo sapiens GN=ACTB PE=1 SV=1	1.27298e+06	935239	1.44964e+06	606423	383354	518550	1.38187e+06	935239	1.97123e+06	177696	101514	253245	2	2	2	1	0	0
ACTN1_HUMAN	14	9	1067.33	0.00797427	4.59798e+06	1.06887e+07	2.32465	4.59798e+06	1.06887e+07	0.430173	Alpha-actinin-1 OS=Homo sapiens GN=ACTN1 PE=1 SV=2	4.21893e+06	5.12132e+06	4.45368e+06	9.08448e+06	1.42458e+07	8.73567e+06	4.5798e+06	5.12132e+06	6.05615e+06	2.66197e+06	3.77235e+06	4.26626e+06	5	6	3	4	6	7
ADAM9_HUMAN	2	2	135.01	0.00549001	75403.9	305754	4.05488	75403.9	305754	0.246616	Disintegrin and metalloproteinase domain-containing protein 9 OS=Homo sapiens GN=ADAM9 PE=1 SV=1	43560.2	79728.4	102923	320006	336614	260642	47286.1	79728.4	139956	93769.4	89136.6	127290	1	2	2	3	1	2
AHNK_HUMAN	29	29	1722.77	0.00102657	2.82954e+07	1.32134e+07	0.46698	2.82954e+07	1.32134e+07	2.14142	Neuroblast differentiation-associated protein AHNAK OS=Homo sapiens GN=AHNAK PE=1 SV=2	2.95341e+07	2.75073e+07	2.78448e+07	1.10338e+07	1.40335e+07	1.45729e+07	3.20603e+07	2.75073e+07	3.78635e+07	3.23318e+06	3.71611e+06	7.11698e+06	24	22	18	4	9	13
ALBU_HUMAN	23	23	1972.42	0.00203945	1.9429e+09	8.8612e+08	0.45608	1.9429e+09	8.8612e+08	2.1926	Serum albumin OS=Homo sapiens GN=ALB PE=1 SV=2	1.67404e+09	1.99087e+09	2.16379e+09	1.03143e+09	7.96446e+08	8.3048e+08	1.81723e+09	1.99087e+09	2.94234e+09	3.02235e+08	2.10902e+08	4.05584e+08	96	92	89	40	28	42
ALDOA_HUMAN	3	3	339.44	0.00216542	1.16279e+07	6.64632e+06	0.571585	1.16279e+07	6.64632e+06	1.74952	Fructose-bisphosphate aldolase A OS=Homo sapiens GN=ALDOA PE=1 SV=2	1.19893e+07	1.04047e+07	1.24896e+07	7.04183e+06	6.98925e+06	5.90786e+06	1.30148e+07	1.04047e+07	1.69835e+07	2.06343e+06	1.85078e+06	2.88524e+06	3	3	3	2	3	1
AMPN_HUMAN	9	9	522.37	0.000561812	1.15512e+07	1.99823e+07	1.72989	1.15512e+07	1.99823e+07	0.578072	Aminopeptidase N OS=Homo sapiens GN=ANPEP PE=1 SV=4	1.18754e+07	1.18979e+07	1.08804e+07	1.96788e+07	2.17198e+07	1.85483e+07	1.28911e+07	1.18979e+07	1.47952e+07	5.76636e+06	5.75148e+06	9.05849e+06	11	12	9	11	13	10
ANM1_HUMAN	4	4	219.89	0.0141184	1.00363e+06	2.3408e+06	2.33234	1.00363e+06	2.3408e+06	0.428754	Protein arginine N-methyltransferase 1 OS=Homo sapiens GN=PRMT1 PE=1 SV=2	862065	941421	1.20739e+06	2.02995e+06	3.1776e+06	1.81484e+06	935802	941421	1.64182e+06	594825	841439	886316	0	1	2	3	3	2
ANXA1_HUMAN	9	8	616.39	0.000461171	1.02271e+07	2.49437e+06	0.243898	1.02271e+07	2.49437e+06	4.10008	Annexin A1 OS=Homo sapiens GN=ANXA1 PE=1 SV=2	1.12185e+07	9.4796e+06	9.98324e+06	1.92408e+06	2.63508e+06	2.92397e+06	1.21781e+07	9.4796e+06	1.35753e+07	563800	697777	1.42798e+06	9	9	8	0	1	2
ANXA2_HUMAN	6	6	648.9	0.000414684	6.31792e+07	2.82611e+07	0.447316	6.31792e+07	2.82611e+07	2.23555	Annexin A2 OS=Homo sapiens GN=ANXA2 PE=1 SV=2	6.96258e+07	6.09416e+07	5.897e+07	2.5821e+07	2.78256e+07	3.11366e+07	7.55813e+07	6.09416e+07	8.01878e+07	7.56617e+06	7.36832e+06	1.52062e+07	12	12	9	9	9	8
ANXA5_HUMAN	4	4	361.45	0.00342751	9.88263e+06	4.66897e+06	0.472442	9.88263e+06	4.66897e+06	2.11666	Annexin A5 OS=Homo sapiens GN=ANXA5 PE=1 SV=2	9.11965e+06	9.86981e+06	1.06584e+07	4.74688e+06	3.73504e+06	5.52499e+06	9.89969e+06	9.86981e+06	1.44934e+07	1.39095e+06	989053	2.69825e+06	5	6	6	4	4	4
AP2A1_HUMAN	2	2	114.07	0.0132665	155631	556373	3.57495	155631	556373	0.279724	AP-2 complex subunit alpha-1 OS=Homo sapiens GN=AP2A1 PE=1 SV=3	181052	210783	75058.5	561649	563200	544270	196538	210783	102065	164577	149137	265807	0	0	0	1	1	1
APOA1_HUMAN	5	5	399.31	0.000603911	3.37941e+07	1.08292e+07	0.320447	3.37941e+07	1.08292e+07	3.12064	Apolipoprotein A-I OS=Homo sapiens GN=APOA1 PE=1 SV=1	2.71864e+07	3.38238e+07	4.03722e+07	1.07175e+07	1.07739e+07	1.09962e+07	2.95118e+07	3.38238e+07	5.48984e+07	3.1405e+06	2.85297e+06	5.37025e+06	6	6	6	5	4	5
APOB_HUMAN	3	3	194.33	0.0112148	1.20691e+06	267986	0.222044	1.20691e+06	267986	4.50362	Apolipoprotein B-100 OS=Homo sapiens GN=APOB PE=1 SV=2	1.11381e+06	862861	1.64406e+06	357494	139316	307149	1.20908e+06	862861	2.2356e+06	104754	36891.4	150003	2	3	4	1	0	1
APOH_HUMAN	3	3	153.35	0.0332942	3.04403e+06	1.60056e+06	0.525803	3.04403e+06	1.60056e+06	1.90185	Beta-2-glycoprotein 1 OS=Homo sapiens GN=APOH PE=1 SV=3	2.31295e+06	2.68482e+06	4.13433e+06	1.87951e+06	1.50559e+06	1.41659e+06	2.51079e+06	2.68482e+06	5.62189e+06	550743	398685	691823	3	3	4	2	1	1
ARF4_HUMAN	5	4	384.08	0.0026814	2.97972e+06	6.699e+06	2.2482	2.97972e+06	6.699e+06	0.444801	ADP-ribosylation factor 4 OS=Homo sapiens GN=ARF4 PE=1 SV=3	2.8432e+06	3.21445e+06	2.88152e+06	5.84517e+06	8.29879e+06	5.95305e+06	3.0864e+06	3.21445e+06	3.91831e+06	1.71277e+06	2.19755e+06	2.9073e+06	4	4	4	5	4	4
ARP3_HUMAN	4	4	250.52	0.00163165	2.7589e+06	9.77502e+06	3.54309	2.7589e+06	9.77502e+06	0.28224	Actin-related protein 3 OS=Homo sapiens GN=ACTR3 PE=1 SV=3	2.90978e+06	2.94003e+06	2.42689e+06	1.01958e+07	1.19786e+07	7.15065e+06	3.15866e+06	2.94003e+06	3.3001e+06	2.9876e+06	3.17199e+06	3.49218e+06	3	3	2	1	1	2
ARPC2_HUMAN	2	2	98.39	0.0391232	935103	380493	0.406899	935103	380493	2.45761	Actin-related protein 2/3 complex subunit 2 OS=Homo sapiens GN=ARPC2 PE=1 SV=1	728583	654074	1.42265e+06	279563	410786	451129	790902	654074	1.93453e+06	81918.6	108778	220319	1	1	1	0	0	0
ATPA_HUMAN	5	5	449.4	0.00573179	2.87525e+06	783416	0.272469	2.87525e+06	783416	3.67015	ATP synthase subunit alpha, mitochondrial OS=Homo sapiens GN=ATP5A1 PE=1 SV=1	2.7126e+06	2.36473e+06	3.54843e+06	777600	505733	1.06691e+06	2.94462e+06	2.36473e+06	4.82518e+06	227856	133920	521051	4	3	4	2	3	3
ATPB_HUMAN	11	11	769.09	0.000275494	9.24945e+06	3.57791e+06	0.386824	9.24945e+06	3.57791e+06	2.58515	ATP synthase subunit beta, mitochondrial OS=Homo sapiens GN=ATP5B PE=1 SV=3	9.51362e+06	8.77647e+06	9.45827e+06	3.1554e+06	3.49282e+06	4.08552e+06	1.03274e+07	8.77647e+06	1.28614e+07	924609	924912	1.99525e+06	11	9	11	7	7	5
BASI_HUMAN	2	2	140.11	0.00255463	1.02435e+06	2.32313e+06	2.2679	1.02435e+06	2.32313e+06	0.440937	Basigin OS=Homo sapiens GN=BSG PE=1 SV=2	1.08841e+06	984881	999770	2.00167e+06	2.88523e+06	2.08248e+06	1.18151e+06	984881	1.35949e+06	586538	764019	1.01702e+06	1	1	1	2	2	2
BASP1_HUMAN	3	3	268.76	0.00498071	5.50302e+06	2.17942e+07	3.96041	5.50302e+06	2.17942e+07	0.252499	Brain acid soluble protein 1 OS=Homo sapiens GN=BASP1 PE=1 SV=2	3.66129e+06	6.28497e+06	6.56279e+06	2.24629e+07	2.71961e+07	1.57237e+07	3.97446e+06	6.28497e+06	8.92412e+06	6.58216e+06	7.20162e+06	7.67903e+06	9	8	5	6	9	7
C1QBP_HUMAN	4	4	260.9	0.00274757	7.40925e+06	1.49669e+07	2.02003	7.40925e+06	1.49669e+07	0.495043	Complement component 1 Q subcomponent-binding protein, mitochondrial OS=Homo sapiens GN=C1QBP PE=1 SV=1	6.89932e+06	8.16647e+06	7.16194e+06	1.60585e+07	1.65023e+07	1.23398e+07	7.48945e+06	8.16647e+06	9.73886e+06	4.70554e+06	4.36987e+06	6.02642e+06	4	6	4	2	3	3
CALM_HUMAN	2	2	236.04	0.00122737	4.50411e+06	1.72753e+07	3.83544	4.50411e+06	1.72753e+07	0.260726	Calmodulin OS=Homo sapiens GN=CALM1 PE=1 SV=2	4.09004e+06	5.90226e+06	3.52004e+06	1.5583e+07	1.67421e+07	1.95007e+07	4.43988e+06	5.90226e+06	4.78658e+06	4.56619e+06	4.43336e+06	9.52362e+06	2	3	2	2	3	3
CALR_HUMAN	5	5	553.56	0.00121514	5.12634e+07	1.17236e+08	2.28693	5.12634e+07	1.17236e+08	0.437268	Calreticulin OS=Homo sapiens GN=CALR PE=1 SV=1	5.10039e+07	5.28226e+07	4.99636e+07	1.12652e+08	1.39513e+08	9.95422e+07	5.53665e+07	5.28226e+07	6.79409e+07	3.30097e+07	3.69434e+07	4.86137e+07	14	13	13	17	16	14
CAN2_HUMAN	3	3	215.65	0.00432206	2.38115e+06	1.47018e+06	0.617425	2.38115e+06	1.47018e+06	1.61963	Calpain-2 catalytic subunit OS=Homo sapiens GN=CAPN2 PE=1 SV=6	2.5948e+06	2.13805e+06	2.41061e+06	1.36868e+06	1.38868e+06	1.65319e+06	2.81675e+06	2.13805e+06	3.27796e+06	401055	367728	807373	3	3	3	1	1	2
CAND1_HUMAN	2	2	127	0.000438169	730157	1.58677e+06	2.17319	730157	1.58677e+06	0.460154	Cullin-associated NEDD8-dissociated protein 1 OS=Homo sapiens GN=CAND1 PE=1 SV=2	816361	736640	637472	1.57993e+06	1.63056e+06	1.54982e+06	886188	736640	866838	462957	431778	756888	0	0	1	1	1	2
CAPG_HUMAN	2	2	119.22	0.00428193	690745	1.21335e+06	1.75659	690745	1.21335e+06	0.569285	Macrophage-capping protein OS=Homo sapiens GN=CAPG PE=1 SV=2	635481	710077	726676	1.34131e+06	1.01613e+06	1.28262e+06	689837	710077	988139	393035	269076	626398	2	1	2	3	2	2
CATB_HUMAN	2	2	135.28	0.00369367	2.61217e+06	6.89922e+06	2.64118	2.61217e+06	6.89922e+06	0.378619	Cathepsin B OS=Homo sapiens GN=CTSB PE=1 SV=3	2.61612e+06	3.29033e+06	1.93007e+06	6.50533e+06	7.63701e+06	6.55531e+06	2.83989e+06	3.29033e+06	2.62452e+06	1.90622e+06	2.02231e+06	3.20143e+06	2	4	1	3	4	2
CAV1_HUMAN	2	2	166.77	0.00565004	5.4831e+06	1.38729e+07	2.53013	5.4831e+06	1.38729e+07	0.395237	Caveolin-1 OS=Homo sapiens GN=CAV1 PE=1 SV=4	4.29349e+06	7.0118e+06	5.144e+06	1.35807e+07	1.63751e+07	1.16631e+07	4.66074e+06	7.0118e+06	6.99484e+06	3.97947e+06	4.33618e+06	5.69591e+06	3	3	2	3	5	4
CAV2_HUMAN	2	2	98.8	0.00224241	216061	646679	2.99304	216061	646679	0.334108	Caveolin-2 OS=Homo sapiens GN=CAV2 PE=1 SV=2	181489	226341	240351	685075	761708	493253	197013	226341	326831	200744	201703	240891	0	0	0	2	1	1
CD59_HUMAN	2	2	103.89	0.00907794	680833	3.72804e+06	5.47571	680833	3.72804e+06	0.182625	CD59 glycoprotein OS=Homo sapiens GN=CD59 PE=1 SV=1	511944	1.20017e+06	330386	3.15152e+06	4.25609e+06	3.77652e+06	555733	1.20017e+06	449262	923471	1.12703e+06	1.84435e+06	0	1	0	1	2	2
CD63_HUMAN	2	2	118.58	0.000989357	812852	3.25896e+06	4.00929	812852	3.25896e+06	0.249421	CD63 antigen OS=Homo sapiens GN=CD63 PE=1 SV=2	816427	832457	789671	3.12203e+06	4.2104e+06	2.44444e+06	886260	832457	1.0738e+06	914830	1.11493e+06	1.19379e+06	1	0	0	0	1	1
CERU_HUMAN	3	3	198.15	0.000770235	2.55869e+06	1.23404e+06	0.482295	2.55869e+06	1.23404e+06	2.07342	Ceruloplasmin OS=Homo sapiens GN=CP PE=1 SV=1	2.28421e+06	2.9182e+06	2.47365e+06	1.30711e+06	1.22096e+06	1.17406e+06	2.47958e+06	2.9182e+06	3.36369e+06	383014	323314	573380	2	3	3	1	0	1
CFAB_HUMAN	2	2	83.32	0.0256673	785185	358950	0.457153	785185	358950	2.18745	Complement factor B OS=Homo sapiens GN=CFB PE=1 SV=2	722582	761775	871198	426659	435573	214617	784388	761775	1.18466e+06	125021	115341	104813	1	1	2	1	1	1
CFAH_HUMAN	3	3	142.77	0.00303677	2.81814e+06	4.90592e+06	1.74083	2.81814e+06	4.90592e+06	0.574438	Complement factor H OS=Homo sapiens GN=CFH PE=1 SV=4	2.92881e+06	2.89186e+06	2.63377e+06	5.6293e+06	4.79814e+06	4.29031e+06	3.17932e+06	2.89186e+06	3.58142e+06	1.64952e+06	1.27056e+06	2.09527e+06	2	3	2	0	0	0
CKAP4_HUMAN	6	6	490.86	0.000414056	5.48e+06	898022	0.163873	5.48e+06	898022	6.1023	Cytoskeleton-associated protein 4 OS=Homo sapiens GN=CKAP4 PE=1 SV=2	6.18042e+06	4.91374e+06	5.34584e+06	813652	700150	1.18026e+06	6.70906e+06	4.91374e+06	7.2693e+06	238420	185402	576408	6	7	5	0	1	1
CLH1_HUMAN	4	4	182.75	0.00185438	2.59394e+06	5.03835e+06	1.94236	2.59394e+06	5.03835e+06	0.514839	Clathrin heavy chain 1 OS=Homo sapiens GN=CLTC PE=1 SV=5	2.9096e+06	2.65756e+06	2.21465e+06	5.20271e+06	5.30012e+06	4.61222e+06	3.15847e+06	2.65756e+06	3.0115e+06	1.52452e+06	1.40349e+06	2.25248e+06	1	2	2	4	3	4
CO3_HUMAN	12	11	982.52	0.0013516	3.07318e+07	1.1789e+07	0.38361	3.07318e+07	1.1789e+07	2.60682	Complement C3 OS=Homo sapiens GN=C3 PE=1 SV=2	2.6186e+07	3.12576e+07	3.47517e+07	1.38003e+07	1.02282e+07	1.13385e+07	2.84258e+07	3.12576e+07	4.72556e+07	4.04383e+06	2.70847e+06	5.53741e+06	16	11	13	11	9	9
CO3A1_HUMAN	2	2	172.27	0.00929625	1.18617e+06	273494	0.230569	1.18617e+06	273494	4.3371	Collagen alpha-1(III) chain OS=Homo sapiens GN=COL3A1 PE=1 SV=4	1.09634e+06	1.24058e+06	1.2216e+06	148027	212890	459566	1.19012e+06	1.24058e+06	1.66114e+06	43375.6	56373.9	224439	2	2	2	0	0	1
CO4A_HUMAN	5	5	388.72	0.0139248	1.92782e+06	141579	0.0734397	1.92782e+06	141579	13.6166	Complement C4-A OS=Homo sapiens GN=C4A PE=1 SV=2	1.32636e+06	1.49208e+06	2.96503e+06	181147	29623	213967	1.43981e+06	1.49208e+06	4.03187e+06	53080.3	7844.28	104496	2	4	4	1	0	1
COPB_HUMAN	2	2	162.04	0.0016613	465524	801961	1.72271	465524	801961	0.580481	Coatomer subunit beta OS=Homo sapiens GN=COPB1 PE=1 SV=3	418575	507188	470808	739008	866300	800575	454377	507188	640207	216547	229399	390979	1	1	0	1	2	0
COPB2_HUMAN	6	6	343.69	0.00263424	1.78296e+06	4.36223e+06	2.44662	1.78296e+06	4.36223e+06	0.408727	Coatomer subunit beta' OS=Homo sapiens GN=COPB2 PE=1 SV=2	1.8837e+06	1.83924e+06	1.62594e+06	4.38056e+06	5.27242e+06	3.43371e+06	2.04482e+06	1.83924e+06	2.21096e+06	1.28361e+06	1.39616e+06	1.67693e+06	2	3	3	5	7	4
COPE_HUMAN	2	2	177.24	0.017329	1.20069e+06	2.02072e+06	1.68297	1.20069e+06	2.02072e+06	0.594187	Coatomer subunit epsilon OS=Homo sapiens GN=COPE PE=1 SV=3	1.2913e+06	1.09368e+06	1.21708e+06	1.78456e+06	2.53136e+06	1.74625e+06	1.40175e+06	1.09368e+06	1.655e+06	522919	670312	852819	1	1	1	1	2	1
CPPED_HUMAN	2	2	115.52	0.00623274	1.76555e+06	2.72226e+06	1.54188	1.76555e+06	2.72226e+06	0.64856	Calcineurin-like phosphoesterase domain-containing protein 1 OS=Homo sapiens GN=CPPED1 PE=1 SV=3	1.78754e+06	1.7882e+06	1.7209e+06	2.46752e+06	3.17194e+06	2.52731e+06	1.94044e+06	1.7882e+06	2.34009e+06	723043	839942	1.23427e+06	2	1	2	3	2	1
CRTAP_HUMAN	2	2	169.9	0.00167912	279906	1.18245e+06	4.22444	279906	1.18245e+06	0.236718	Cartilage-associated protein OS=Homo sapiens GN=CRTAP PE=1 SV=1	250300	353266	236152	1.16061e+06	1.48514e+06	901596	271709	353266	321121	340085	393271	440315	0	1	0	1	2	2
CH60_HUMAN	9	9	671.78	0.00107711	8.58754e+06	3.51568e+06	0.409393	8.58754e+06	3.51568e+06	2.44264	60 kDa heat shock protein, mitochondrial OS=Homo sapiens GN=HSPD1 PE=1 SV=2	1.0001e+07	7.47166e+06	8.28995e+06	3.09653e+06	3.69708e+06	3.75343e+06	1.08564e+07	7.47166e+06	1.12727e+07	907358	979001	1.83307e+06	9	7	7	1	1	4
DAD1_HUMAN	2	2	99.59	0.00823132	277540	1.20053e+06	4.3256	277540	1.20053e+06	0.231182	Dolichyl-diphosphooligosaccharide--protein glycosyltransferase subunit DAD1 OS=Homo sapiens GN=DAD1 PE=1 SV=3	260100	358663	213858	935650	1.84295e+06	822984	282348	358663	290806	274168	488020	401922	0	0	0	0	2	2
DDX17_HUMAN	2	2	88.63	0.00332463	615399	1.38773e+06	2.25501	615399	1.38773e+06	0.443456	Probable ATP-dependent RNA helicase DDX17 OS=Homo sapiens GN=DDX17 PE=1 SV=2	624909	706478	514811	1.33725e+06	1.63259e+06	1.19336e+06	678360	706478	700044	391845	432316	582805	0	0	0	2	2	2
ECHA_HUMAN	7	7	468.75	0.0487551	1.53033e+06	3.40343e+06	2.22399	1.53033e+06	3.40343e+06	0.449642	Trifunctional enzyme subunit alpha, mitochondrial OS=Homo sapiens GN=HADHA PE=1 SV=2	1.46275e+06	1.44244e+06	1.68579e+06	1.94843e+06	4.67588e+06	3.58599e+06	1.58786e+06	1.44244e+06	2.29235e+06	570936	1.23819e+06	1.7513e+06	7	6	6	2	2	0
EF1A1_HUMAN	2	2	179.56	0.00146317	3.42993e+07	1.30349e+07	0.380035	3.42993e+07	1.30349e+07	2.63134	Elongation factor 1-alpha 1 OS=Homo sapiens GN=EEF1A1 PE=1 SV=1	3.72393e+07	2.90955e+07	3.6563e+07	1.42256e+07	1.0664e+07	1.42152e+07	4.04246e+07	2.90955e+07	4.97186e+07	4.16844e+06	2.82388e+06	6.94229e+06	7	6	5	3	2	2
EF1B_HUMAN	2	2	143.98	0.000675171	3.16667e+06	930295	0.293777	3.16667e+06	930295	3.40394	Elongation factor 1-beta OS=Homo sapiens GN=EEF1B2 PE=1 SV=3	3.91253e+06	2.57612e+06	3.01136e+06	951768	866306	972810	4.24718e+06	2.57612e+06	4.09487e+06	278891	229401	475093	0	2	2	1	0	1
EHD2_HUMAN	2	2	108.7	0.0273076	708475	2.30666e+06	3.2558	708475	2.30666e+06	0.307144	EH domain-containing protein 2 OS=Homo sapiens GN=EHD2 PE=1 SV=2	853120	969504	302802	2.30756e+06	2.66311e+06	1.9493e+06	926091	969504	411752	676170	705201	951985	2	2	1	1	1	1
ENOA_HUMAN	7	7	722.42	0.000116291	4.86167e+07	2.45673e+07	0.505327	4.86167e+07	2.45673e+07	1.97892	Alpha-enolase OS=Homo sapiens GN=ENO1 PE=1 SV=2	4.96763e+07	4.82363e+07	4.79374e+07	2.2579e+07	2.62928e+07	2.48302e+07	5.39254e+07	4.82363e+07	6.51856e+07	6.61619e+06	6.96242e+06	1.21264e+07	13	12	12	4	6	7
FAS_HUMAN	4	4	287.93	0.00565487	708648	2.29902e+06	3.24423	708648	2.29902e+06	0.30824	Fatty acid synthase OS=Homo sapiens GN=FASN PE=1 SV=3	748778	798463	578703	2.30111e+06	3.02063e+06	1.57531e+06	812824	798463	786924	674280	799873	769337	2	2	2	2	4	3
FBN1_HUMAN	4	4	243.32	0.0032999	1.02212e+06	4.20642e+06	4.11541	1.02212e+06	4.20642e+06	0.242989	Fibrillin-1 OS=Homo sapiens GN=FBN1 PE=1 SV=3	992044	1.33035e+06	743954	3.70722e+06	5.53674e+06	3.37531e+06	1.0769e+06	1.33035e+06	1.01163e+06	1.0863e+06	1.46615e+06	1.64841e+06	1	1	1	4	6	3
FETUA_HUMAN	2	2	91.49	0.0101089	2.38842e+06	428650	0.179471	2.38842e+06	428650	5.57194	Alpha-2-HS-glycoprotein OS=Homo sapiens GN=AHSG PE=1 SV=1	1.36388e+06	2.53327e+06	3.2681e+06	391608	644121	250222	1.48054e+06	2.53327e+06	4.44398e+06	114751	170566	122201	2	3	6	2	0	2
FKB10_HUMAN	2	2	99.86	0.0241068	761361	1.98222e+06	2.60353	761361	1.98222e+06	0.384094	Peptidyl-prolyl cis-trans isomerase FKBP10 OS=Homo sapiens GN=FKBP10 PE=1 SV=1	976445	627498	680139	1.48148e+06	2.93626e+06	1.52893e+06	1.05996e+06	627498	924858	434109	777532	746687	2	1	1	1	2	1
FLNC_HUMAN	14	13	1064.35	0.00126997	8.67062e+06	1.3022e+07	1.50185	8.67062e+06	1.3022e+07	0.665845	Filamin-C OS=Homo sapiens GN=FLNC PE=1 SV=3	7.96129e+06	8.86842e+06	9.18214e+06	1.32419e+07	1.34693e+07	1.23547e+07	8.64226e+06	8.86842e+06	1.24859e+07	3.8802e+06	3.56672e+06	6.03368e+06	12	14	11	16	14	12
FSCN1_HUMAN	3	3	245.28	0.00417692	1.19411e+06	294652	0.246754	1.19411e+06	294652	4.05262	Fascin OS=Homo sapiens GN=FSCN1 PE=1 SV=3	1.18369e+06	1.14167e+06	1.25697e+06	308533	174379	401044	1.28494e+06	1.14167e+06	1.70923e+06	90407.5	46176.2	195859	2	2	1	0	0	0
G6PI_HUMAN	2	2	146.54	0.00792532	707255	1.87614e+06	2.6527	707255	1.87614e+06	0.376974	Glucose-6-phosphate isomerase OS=Homo sapiens GN=GPI PE=1 SV=4	767516	819282	534968	1.71854e+06	2.42722e+06	1.48265e+06	833165	819282	727454	503572	642737	724087	1	1	0	1	1	1
GANAB_HUMAN	2	2	152.6	0.0202897	1.89023e+06	292241	0.154605	1.89023e+06	292241	6.46808	Neutral alpha-glucosidase AB OS=Homo sapiens GN=GANAB PE=1 SV=3	1.78443e+06	1.57511e+06	2.31117e+06	117573	650919	108230	1.93706e+06	1.57511e+06	3.14274e+06	34451.7	172366	52856.6	1	1	1	0	1	0
GBLP_HUMAN	4	4	265.54	0.0109819	5.67026e+06	1.14219e+07	2.01436	5.67026e+06	1.14219e+07	0.496436	Guanine nucleotide-binding protein subunit beta-2-like 1 OS=Homo sapiens GN=GNB2L1 PE=1 SV=3	5.48607e+06	6.24538e+06	5.27934e+06	1.14432e+07	1.41847e+07	8.63801e+06	5.95532e+06	6.24538e+06	7.17888e+06	3.35312e+06	3.75615e+06	4.21857e+06	4	4	5	2	3	3
GDIB_HUMAN	4	4	184.94	0.0176335	919835	2.0547e+06	2.23377	919835	2.0547e+06	0.447674	Rab GDP dissociation inhibitor beta OS=Homo sapiens GN=GDI2 PE=1 SV=2	966146	1.09753e+06	695825	1.96488e+06	2.64373e+06	1.55548e+06	1.04879e+06	1.09753e+06	946187	575756	700070	759655	1	1	1	1	2	2
GELS_HUMAN	2	2	211.36	0.00379061	1.94467e+06	372729	0.191667	1.94467e+06	372729	5.21738	Gelsolin OS=Homo sapiens GN=GSN PE=1 SV=1	2.20307e+06	1.8325e+06	1.79845e+06	200168	453812	464207	2.39151e+06	1.8325e+06	2.44554e+06	58654	120171	226706	1	3	0	0	0	0
GLU2B_HUMAN	3	3	176.48	0.00983134	1.27594e+06	3.13279e+06	2.45528	1.27594e+06	3.13279e+06	0.407286	Glucosidase 2 subunit beta OS=Homo sapiens GN=PRKCSH PE=1 SV=2	1.25391e+06	1.42859e+06	1.14532e+06	2.63105e+06	4.308e+06	2.45932e+06	1.36117e+06	1.42859e+06	1.55742e+06	770962	1.14077e+06	1.20106e+06	1	2	2	2	2	2
GRP78_HUMAN	11	11	947.89	0.00615601	1.71417e+07	2.6697e+07	1.55743	1.71417e+07	2.6697e+07	0.642084	78 kDa glucose-regulated protein OS=Homo sapiens GN=HSPA5 PE=1 SV=2	1.77146e+07	1.70744e+07	1.66362e+07	2.37824e+07	3.10423e+07	2.52664e+07	1.92298e+07	1.70744e+07	2.2622e+07	6.9688e+06	8.22012e+06	1.23394e+07	9	7	11	9	8	13
GSHR_HUMAN	4	4	222.37	0.00197319	1.11312e+06	2.48958e+06	2.23657	1.11312e+06	2.48958e+06	0.447114	Glutathione reductase, mitochondrial OS=Homo sapiens GN=GSR PE=1 SV=2	1.18561e+06	1.18209e+06	971668	2.38768e+06	2.92523e+06	2.15581e+06	1.28702e+06	1.18209e+06	1.32128e+06	699648	774612	1.05284e+06	2	1	0	5	4	3
GSLG1_HUMAN	2	2	117.27	0.0124051	652101	1.44354e+06	2.21368	652101	1.44354e+06	0.451736	Golgi apparatus protein 1 OS=Homo sapiens GN=GLG1 PE=1 SV=2	673225	770643	512434	1.7465e+06	1.49159e+06	1.09255e+06	730809	770643	696811	511766	394977	533569	1	1	1	2	2	1
GSTP1_HUMAN	3	3	275.05	0.00105302	5.71884e+06	2.92455e+06	0.51139	5.71884e+06	2.92455e+06	1.95546	Glutathione S-transferase P OS=Homo sapiens GN=GSTP1 PE=1 SV=2	6.31024e+06	5.01171e+06	5.83455e+06	2.95713e+06	2.70938e+06	3.10715e+06	6.84999e+06	5.01171e+06	7.93386e+06	866509	717453	1.51745e+06	3	3	3	2	2	2
HEMO_HUMAN	4	4	265.09	0.000996196	1.30476e+07	4.24552e+06	0.325387	1.30476e+07	4.24552e+06	3.07326	Hemopexin OS=Homo sapiens GN=HPX PE=1 SV=2	1.10869e+07	1.4514e+07	1.3542e+07	5.02298e+06	4.1959e+06	3.51768e+06	1.20352e+07	1.4514e+07	1.84145e+07	1.47185e+06	1.11109e+06	1.71794e+06	8	6	9	2	1	2
HNRPC_HUMAN	3	2	194.31	0.00569145	1.20259e+06	734847	0.611052	1.20259e+06	734847	1.63652	Heterogeneous nuclear ribonucleoproteins C1/C2 OS=Homo sapiens GN=HNRNPC PE=1 SV=4	1.09732e+06	1.24902e+06	1.26143e+06	632102	738033	834408	1.19118e+06	1.24902e+06	1.71531e+06	185221	195434	407502	1	1	1	2	0	0
HNRPK_HUMAN	4	4	240.85	0.0102066	2.50447e+06	6.17351e+06	2.465	2.50447e+06	6.17351e+06	0.40568	Heterogeneous nuclear ribonucleoprotein K OS=Homo sapiens GN=HNRNPK PE=1 SV=1	2.29842e+06	3.39853e+06	1.81646e+06	5.29364e+06	7.17707e+06	6.04982e+06	2.49501e+06	3.39853e+06	2.47004e+06	1.55116e+06	1.90051e+06	2.95457e+06	3	4	4	4	5	4
HNRPQ_HUMAN	3	2	210.17	0.00205603	674034	201914	0.29956	674034	201914	3.33823	Heterogeneous nuclear ribonucleoprotein Q OS=Homo sapiens GN=SYNCRIP PE=1 SV=2	714379	626412	681313	140491	237802	227448	775483	626412	926453	41167.2	62970.9	111079	1	1	0	1	1	1
HNRPR_HUMAN	3	2	157.69	0.0069797	293442	130775	0.44566	293442	130775	2.24386	Heterogeneous nuclear ribonucleoprotein R OS=Homo sapiens GN=HNRNPR PE=1 SV=1	350828	283458	246041	136721	102123	153482	380836	283458	334568	40062.6	27042.6	74956.4	1	0	0	0	0	0
HPT_HUMAN	6	5	454.8	7.30858e-05	2.84224e+07	6.134e+06	0.215816	2.84224e+07	6.134e+06	4.63358	Haptoglobin OS=Homo sapiens GN=HP PE=1 SV=1	2.47821e+07	2.76378e+07	3.28472e+07	5.73552e+06	6.10318e+06	6.56331e+06	2.69018e+07	2.76378e+07	4.46659e+07	1.68065e+06	1.61614e+06	3.20534e+06	7	6	7	5	4	6
HS90A_HUMAN	8	4	569.29	0.0236677	1.23205e+07	5.40539e+06	0.438732	1.23205e+07	5.40539e+06	2.2793	Heat shock protein HSP 90-alpha OS=Homo sapiens GN=HSP90AA1 PE=1 SV=5	9.09249e+06	1.02288e+07	1.76402e+07	5.50664e+06	6.13606e+06	4.57347e+06	9.87021e+06	1.02288e+07	2.39872e+07	1.61358e+06	1.62485e+06	2.23356e+06	5	3	3	2	2	2
HSPB1_HUMAN	2	2	142.29	0.0411449	3.64559e+06	2.15063e+06	0.589925	3.64559e+06	2.15063e+06	1.69513	Heat shock protein beta-1 OS=Homo sapiens GN=HSPB1 PE=1 SV=2	4.05818e+06	2.86058e+06	4.01803e+06	1.64267e+06	2.16288e+06	2.64633e+06	4.40529e+06	2.86058e+06	5.46375e+06	481341	572739	1.2924e+06	2	3	2	1	1	2
IC1_HUMAN	3	3	159.42	0.0014919	1.53974e+06	651156	0.422899	1.53974e+06	651156	2.36463	Plasma protease C1 inhibitor OS=Homo sapiens GN=SERPING1 PE=1 SV=2	1.38384e+06	1.49909e+06	1.7363e+06	588703	592313	772452	1.50221e+06	1.49909e+06	2.36103e+06	172504	156847	377244	2	2	2	1	0	0
IF4G1_HUMAN	3	3	190.95	0.00616313	363288	896596	2.468	363288	896596	0.405186	Eukaryotic translation initiation factor 4 gamma 1 OS=Homo sapiens GN=EIF4G1 PE=1 SV=4	320392	455607	313865	906392	1.07513e+06	708270	347796	455607	426795	265595	284697	345900	1	1	2	1	2	1
IGHA1_HUMAN	5	5	406.13	0.0020276	3.09458e+07	1.429e+07	0.461774	3.09458e+07	1.429e+07	2.16556	Ig alpha-1 chain C region OS=Homo sapiens GN=IGHA1 PE=1 SV=2	2.81201e+07	3.07118e+07	3.40056e+07	1.69443e+07	1.23239e+07	1.36017e+07	3.05253e+07	3.07118e+07	4.6241e+07	4.96509e+06	3.26342e+06	6.64271e+06	4	5	7	4	3	5
IGHG1_HUMAN	4	2	299.03	0.00423045	7.73842e+07	3.54687e+07	0.458346	7.73842e+07	3.54687e+07	2.18176	Ig gamma-1 chain C region OS=Homo sapiens GN=IGHG1 PE=1 SV=1	6.33658e+07	7.69455e+07	9.18415e+07	4.08724e+07	3.1471e+07	3.40628e+07	6.87858e+07	7.69455e+07	1.24887e+08	1.19766e+07	8.33363e+06	1.66353e+07	5	6	6	5	4	5
IGHG2_HUMAN	4	2	235.7	0.00540237	2.69584e+07	1.25378e+07	0.465079	2.69584e+07	1.25378e+07	2.15017	Ig gamma-2 chain C region OS=Homo sapiens GN=IGHG2 PE=1 SV=2	2.36955e+07	2.58592e+07	3.13204e+07	1.55305e+07	1.08249e+07	1.12579e+07	2.57223e+07	2.58592e+07	4.25897e+07	4.55081e+06	2.86648e+06	5.49804e+06	4	3	6	3	2	4
IGHG3_HUMAN	3	2	163.49	0.00445856	7.42866e+06	1.77647e+06	0.239138	7.42866e+06	1.77647e+06	4.18169	Ig gamma-3 chain C region OS=Homo sapiens GN=IGHG3 PE=1 SV=2	6.48183e+06	7.01167e+06	8.79248e+06	2.40967e+06	1.07147e+06	1.84828e+06	7.03626e+06	7.01167e+06	1.19561e+07	706091	283728	902648	2	2	2	2	1	1
IGHM_HUMAN	2	2	85.47	0.00334632	1.29018e+06	579317	0.449019	1.29018e+06	579317	2.22708	Ig mu chain C region OS=Homo sapiens GN=IGHM PE=1 SV=3	1.1857e+06	1.14179e+06	1.54306e+06	614863	637988	485100	1.28712e+06	1.14179e+06	2.09827e+06	180170	168941	236909	2	2	2	1	0	0
IGKC_HUMAN	3	3	234.53	0.00895123	1.09759e+08	4.81387e+07	0.438585	1.09759e+08	4.81387e+07	2.28006	Ig kappa chain C region OS=Homo sapiens GN=IGKC PE=1 SV=1	9.5048e+07	1.10524e+08	1.23706e+08	6.42109e+07	3.78954e+07	4.23099e+07	1.03178e+08	1.10524e+08	1.68216e+08	1.88153e+07	1.00348e+07	2.0663e+07	9	8	9	6	7	7
IMB1_HUMAN	5	5	333.17	0.00127515	1.19287e+06	2.43796e+06	2.04378	1.19287e+06	2.43796e+06	0.48929	Importin subunit beta-1 OS=Homo sapiens GN=KPNB1 PE=1 SV=2	1.25827e+06	1.27172e+06	1.04861e+06	2.53872e+06	2.62849e+06	2.14667e+06	1.3659e+06	1.27172e+06	1.42591e+06	743906	696033	1.04838e+06	2	3	2	2	5	4
IMDH2_HUMAN	2	2	117.46	0.0252711	768111	313313	0.407901	768111	313313	2.45158	Inosine-5'-monophosphate dehydrogenase 2 OS=Homo sapiens GN=IMPDH2 PE=1 SV=2	782047	814934	707350	258345	191903	489691	848939	814934	961859	75701.4	50816.7	239151	1	1	2	0	0	2
IPO5_HUMAN	2	2	117.31	0.0430283	315466	566095	1.79447	315466	566095	0.557267	Importin-5 OS=Homo sapiens GN=IPO5 PE=1 SV=4	314885	283510	348004	570113	734231	393942	341819	283510	473218	167057	194427	192390	2	1	1	1	1	1
IQGA1_HUMAN	8	8	703.41	0.00446094	2.8771e+06	6.09032e+06	2.11683	2.8771e+06	6.09032e+06	0.472405	Ras GTPase-activating-like protein IQGAP1 OS=Homo sapiens GN=IQGAP1 PE=1 SV=1	3.21098e+06	3.07017e+06	2.35013e+06	6.3158e+06	6.83618e+06	5.11898e+06	3.48563e+06	3.07017e+06	3.19573e+06	1.85068e+06	1.81024e+06	2.49997e+06	3	4	3	5	5	5
ITB1_HUMAN	6	6	452.59	0.0024245	3.56168e+06	1.36545e+07	3.83373	3.56168e+06	1.36545e+07	0.260842	Integrin beta-1 OS=Homo sapiens GN=ITGB1 PE=1 SV=2	2.64534e+06	4.10003e+06	3.93966e+06	1.39136e+07	1.66905e+07	1.03595e+07	2.87161e+06	4.10003e+06	5.35718e+06	4.07702e+06	4.4197e+06	5.05929e+06	5	9	7	5	7	5
K1C10_HUMAN	2	2	186.75	0.00438077	393383	1.97958e+06	5.03219	393383	1.97958e+06	0.198721	Keratin, type I cytoskeletal 10 OS=Homo sapiens GN=KRT10 PE=1 SV=6	578919	272931	328298	1.6002e+06	2.69279e+06	1.64574e+06	628437	272931	446422	468898	713059	803734	0	0	0	1	1	1
K1C9_HUMAN	3	3	226.04	0.00137954	1.10064e+06	4.17688e+06	3.79497	1.10064e+06	4.17688e+06	0.263507	Keratin, type I cytoskeletal 9 OS=Homo sapiens GN=KRT9 PE=1 SV=3	1.37687e+06	1.01244e+06	912600	5.13234e+06	3.92077e+06	3.47753e+06	1.49464e+06	1.01244e+06	1.24096e+06	1.5039e+06	1.03823e+06	1.69833e+06	2	1	1	5	3	2
K6PP_HUMAN	2	2	118.5	0.0052052	318491	985168	3.09324	318491	985168	0.323286	6-phosphofructokinase type C OS=Homo sapiens GN=PFKP PE=1 SV=2	316158	326296	313018	753135	1.3984e+06	803972	343200	326296	425644	220687	370301	392638	1	1	1	1	2	2
KANK2_HUMAN	2	2	113	0.002148	106879	204888	1.917	106879	204888	0.521649	KN motif and ankyrin repeat domain-containing protein 2 OS=Homo sapiens GN=KANK2 PE=1 SV=1	102351	107622	110665	189543	242301	182818	111105	107622	150483	55540.7	64162.3	89283.3	0	2	1	0	1	1
KINH_HUMAN	2	2	146.15	0.00828105	177117	508126	2.86887	177117	508126	0.348569	Kinesin-1 heavy chain OS=Homo sapiens GN=KIF5B PE=1 SV=1	139142	181181	211029	630707	542742	350930	151043	181181	286958	184812	143720	171384	1	1	2	2	2	1
KNG1_HUMAN	2	2	119.29	0.0126796	1.25257e+06	345616	0.275926	1.25257e+06	345616	3.62416	Kininogen-1 OS=Homo sapiens GN=KNG1 PE=1 SV=2	949703	1.16905e+06	1.63894e+06	357677	196114	483055	1.03094e+06	1.16905e+06	2.22865e+06	104808	51931.8	235911	1	1	2	0	0	1
KPYM_HUMAN	13	13	1173.05	0.000161243	5.81348e+07	2.09626e+07	0.360585	5.81348e+07	2.09626e+07	2.77327	Pyruvate kinase PKM OS=Homo sapiens GN=PKM PE=1 SV=4	5.77868e+07	5.5075e+07	6.15425e+07	1.8715e+07	2.05934e+07	2.35793e+07	6.27296e+07	5.5075e+07	8.36859e+07	5.48393e+06	5.4532e+06	1.15155e+07	22	22	22	12	13	13
KV302_HUMAN	2	2	190.51	0.0109874	4.53916e+06	2.24585e+06	0.494773	4.53916e+06	2.24585e+06	2.02113	Ig kappa chain V-III region SIE OS=Homo sapiens PE=1 SV=1	3.62193e+06	5.25007e+06	4.7455e+06	2.67461e+06	1.81911e+06	2.24384e+06	3.93173e+06	5.25007e+06	6.45296e+06	783724	481707	1.09583e+06	2	2	2	2	1	1
LAC2_HUMAN	3	2	184.61	0.0186367	5.89172e+06	1.95584e+06	0.331964	5.89172e+06	1.95584e+06	3.01238	Ig lambda-2 chain C regions OS=Homo sapiens GN=IGLC2 PE=1 SV=1	5.79013e+06	4.27484e+06	7.61019e+06	2.08833e+06	1.15683e+06	2.62236e+06	6.28538e+06	4.27484e+06	1.03484e+07	611931	306332	1.28069e+06	2	0	2	0	0	0
LAMC1_HUMAN	4	3	250.35	0.00305438	495519	1.69104e+06	3.41266	495519	1.69104e+06	0.293026	Laminin subunit gamma-1 OS=Homo sapiens GN=LAMC1 PE=1 SV=3	369676	569292	547589	1.63578e+06	2.10767e+06	1.32966e+06	401296	569292	744616	479324	558119	649369	2	2	2	3	2	2
LDHA_HUMAN	2	2	93.28	0.0258781	2.26196e+06	5.64016e+06	2.49349	2.26196e+06	5.64016e+06	0.401045	L-lactate dehydrogenase A chain OS=Homo sapiens GN=LDHA PE=1 SV=2	2.29949e+06	2.45541e+06	2.03097e+06	4.65585e+06	8.47365e+06	3.79099e+06	2.49618e+06	2.45541e+06	2.76173e+06	1.36428e+06	2.24385e+06	1.85141e+06	1	1	1	1	1	1
LDHB_HUMAN	2	2	147.55	0.0202405	7.36364e+06	2.8145e+06	0.382216	7.36364e+06	2.8145e+06	2.61632	L-lactate dehydrogenase B chain OS=Homo sapiens GN=LDHB PE=1 SV=2	8.49491e+06	5.28787e+06	8.30815e+06	2.28331e+06	4.10291e+06	2.05728e+06	9.22152e+06	5.28787e+06	1.12975e+07	669064	1.08647e+06	1.00472e+06	2	2	2	3	2	2
LMAN2_HUMAN	2	2	111.29	0.00567892	98848.8	349657	3.53729	98848.8	349657	0.282702	Vesicular integral-membrane protein VIP36 OS=Homo sapiens GN=LMAN2 PE=1 SV=1	72843.7	119479	104223	424941	385902	238127	79074.4	119479	141723	124518	102188	116295	1	0	0	3	1	1
LMNA_HUMAN	6	6	434.86	0.00015101	8.45254e+06	2.47018e+06	0.292241	8.45254e+06	2.47018e+06	3.42184	Prelamin-A/C OS=Homo sapiens GN=LMNA PE=1 SV=1	7.77099e+06	8.31708e+06	9.26956e+06	2.48524e+06	2.16006e+06	2.76523e+06	8.43568e+06	8.31708e+06	1.26048e+07	728235	571991	1.35046e+06	7	5	6	3	2	4
LRP1_HUMAN	6	6	340.29	0.00240684	776796	1.72699e+06	2.22322	776796	1.72699e+06	0.449799	Prolow-density lipoprotein receptor-related protein 1 OS=Homo sapiens GN=LRP1 PE=1 SV=2	722355	817035	790999	1.72638e+06	2.0504e+06	1.40418e+06	784141	817035	1.07561e+06	505871	542953	685762	3	2	2	3	3	2
MAP1B_HUMAN	4	4	258.88	0.0096543	1.16989e+06	2.98676e+06	2.55302	1.16989e+06	2.98676e+06	0.391693	Microtubule-associated protein 1B OS=Homo sapiens GN=MAP1B PE=1 SV=2	967841	1.29982e+06	1.24201e+06	2.66706e+06	4.04218e+06	2.25105e+06	1.05062e+06	1.29982e+06	1.6889e+06	781512	1.07038e+06	1.09935e+06	0	2	0	2	3	3
MAP4_HUMAN	8	8	482.07	0.00133106	4.58299e+06	1.14614e+07	2.50087	4.58299e+06	1.14614e+07	0.399861	Microtubule-associated protein 4 OS=Homo sapiens GN=MAP4 PE=1 SV=3	4.29551e+06	5.22023e+06	4.23323e+06	1.15519e+07	1.32164e+07	9.61604e+06	4.66292e+06	5.22023e+06	5.75637e+06	3.38499e+06	3.49974e+06	4.69621e+06	7	9	5	7	8	9
MARCS_HUMAN	2	2	144.84	0.0194914	953292	4.09507e+06	4.29572	953292	4.09507e+06	0.23279	Myristoylated alanine-rich C-kinase substrate OS=Homo sapiens GN=MARCKS PE=1 SV=4	614327	1.21385e+06	1.0317e+06	4.57042e+06	5.67735e+06	2.03745e+06	666873	1.21385e+06	1.40291e+06	1.33924e+06	1.50338e+06	995034	3	4	3	3	2	3
MDHC_HUMAN	2	2	124.76	3.40282e-06	934166	0	0	934166	0	100	Malate dehydrogenase, cytoplasmic OS=Homo sapiens GN=MDH1 PE=1 SV=4	1.19745e+06	373420	1.23162e+06	0	0	0	1.29988e+06	373420	1.67477e+06	0	0	0	1	0	2	0	0	0
ML12A_HUMAN	5	5	356.64	0.000455821	3.16794e+06	7.13814e+06	2.25325	3.16794e+06	7.13814e+06	0.443804	Myosin regulatory light chain 12A OS=Homo sapiens GN=MYL12A PE=1 SV=2	3.03594e+06	3.37101e+06	3.09686e+06	7.17768e+06	7.96954e+06	6.26721e+06	3.29562e+06	3.37101e+06	4.21113e+06	2.10323e+06	2.11036e+06	3.06073e+06	3	5	3	9	6	5
MVP_HUMAN	2	2	107.05	2.3289e-05	809110	1.19845e+07	14.8119	809110	1.19845e+07	0.0675132	Major vault protein OS=Homo sapiens GN=MVP PE=1 SV=4	907073	784876	735381	1.05158e+07	1.09023e+07	1.45354e+07	984659	784876	999977	3.08137e+06	2.88696e+06	7.09868e+06	0	0	1	1	2	1
MYH10_HUMAN	5	2	368.52	0.0381617	218137	532148	2.43951	218137	532148	0.409918	Myosin-10 OS=Homo sapiens GN=MYH10 PE=1 SV=3	118191	217359	318862	569098	615186	412161	128301	217359	433590	166759	162903	201288	4	4	3	4	4	3
MYL6_HUMAN	3	3	238.14	0.000933898	3.80088e+06	425329	0.111903	3.80088e+06	425329	8.93634	Myosin light polypeptide 6 OS=Homo sapiens GN=MYL6 PE=1 SV=2	4.01299e+06	3.30711e+06	4.08255e+06	433634	589190	253163	4.35624e+06	3.30711e+06	5.55147e+06	127065	156020	123638	8	5	5	1	0	2
MYOF_HUMAN	2	2	83.78	0.0044096	405514	1.37857e+06	3.39957	405514	1.37857e+06	0.294155	Myoferlin OS=Homo sapiens GN=MYOF PE=1 SV=1	406807	467164	342573	1.16205e+06	1.91982e+06	1.05386e+06	441603	467164	465833	340507	508374	514674	0	0	0	2	1	0
NEST_HUMAN	2	2	126.61	0.0162446	218240	707767	3.24307	218240	707767	0.30835	Nestin OS=Homo sapiens GN=NES PE=1 SV=2	188785	272635	193299	905285	818266	399749	204933	272635	262849	265270	216680	195226	1	1	1	0	1	0
NONO_HUMAN	2	2	146.45	0.00607372	965532	368626	0.381785	965532	368626	2.61928	Non-POU domain-containing octamer-binding protein OS=Homo sapiens GN=NONO PE=1 SV=4	909291	993332	993974	258023	357286	490568	987067	993332	1.35161e+06	75606.8	94610.7	239580	2	2	2	0	0	0
NPM_HUMAN	3	2	261.76	0.0298368	1.80645e+06	362666	0.200762	1.80645e+06	362666	4.98103	Nucleophosmin OS=Homo sapiens GN=NPM1 PE=1 SV=2	2.83566e+06	962707	1.62098e+06	517268	148982	421748	3.07821e+06	962707	2.20423e+06	151572	39450.9	205970	1	1	1	1	0	2
NQO1_HUMAN	2	2	177.6	0.0140347	6.05495e+06	1.04673e+07	1.72872	6.05495e+06	1.04673e+07	0.578463	NAD(P)H dehydrogenase [quinone] 1 OS=Homo sapiens GN=NQO1 PE=1 SV=1	4.95362e+06	5.66942e+06	7.54182e+06	1.09482e+07	1.10451e+07	9.40867e+06	5.37733e+06	5.66942e+06	1.02554e+07	3.20808e+06	2.92478e+06	4.59493e+06	2	2	2	2	2	2
NUCL_HUMAN	2	2	237.41	0.00861327	1.78806e+06	673262	0.376532	1.78806e+06	673262	2.65582	Nucleolin OS=Homo sapiens GN=NCL PE=1 SV=3	1.93728e+06	1.56869e+06	1.85821e+06	666584	451272	901930	2.10299e+06	1.56869e+06	2.52681e+06	195325	119498	440478	4	2	2	2	0	1
PARK7_HUMAN	2	2	145.27	0.018802	1.08506e+06	254401	0.234457	1.08506e+06	254401	4.26517	Protein DJ-1 OS=Homo sapiens GN=PARK7 PE=1 SV=2	1.42896e+06	642379	1.18385e+06	130317	272286	360598	1.55118e+06	642379	1.6098e+06	38186.1	72102.3	176106	1	1	1	0	0	1
PAXI_HUMAN	2	2	140.88	0.00872019	624519	54076.7	0.0865893	624519	54076.7	11.5488	Paxillin OS=Homo sapiens GN=PXN PE=1 SV=3	663410	540386	669762	75826.6	13993.2	72410.2	720154	540386	910747	22219	3705.45	35363.2	2	2	3	0	0	0
PCBP1_HUMAN	3	3	166.68	9.75718e-06	3.28143e+06	809115	0.246574	3.28143e+06	809115	4.05557	Poly(rC)-binding protein 1 OS=Homo sapiens GN=PCBP1 PE=1 SV=2	3.58379e+06	3.17562e+06	3.08487e+06	789829	841441	796075	3.89033e+06	3.17562e+06	4.19483e+06	231439	222817	388781	3	2	1	0	0	0
PDIA3_HUMAN	8	8	641.79	0.00174805	6.10007e+06	2.04733e+06	0.335624	6.10007e+06	2.04733e+06	2.97952	Protein disulfide-isomerase A3 OS=Homo sapiens GN=PDIA3 PE=1 SV=4	6.4912e+06	5.10565e+06	6.70336e+06	2.01067e+06	1.64134e+06	2.48998e+06	7.04642e+06	5.10565e+06	9.11527e+06	589176	434634	1.21604e+06	7	7	6	0	2	3
PDIA6_HUMAN	3	3	251.36	0.00444221	4.14234e+06	1.13569e+06	0.274167	4.14234e+06	1.13569e+06	3.64741	Protein disulfide-isomerase A6 OS=Homo sapiens GN=PDIA6 PE=1 SV=1	4.24795e+06	3.8806e+06	4.29846e+06	700246	1.17361e+06	1.53322e+06	4.61129e+06	3.8806e+06	5.84508e+06	205189	310777	748782	6	5	4	0	1	1
PGAM1_HUMAN	3	3	191.31	0.00317303	2.42663e+06	919444	0.378897	2.42663e+06	919444	2.63924	Phosphoglycerate mutase 1 OS=Homo sapiens GN=PGAM1 PE=1 SV=2	2.72495e+06	2.54118e+06	2.01377e+06	761510	844818	1.152e+06	2.95802e+06	2.54118e+06	2.73834e+06	223141	223711	562607	3	3	2	0	1	1
PHB_HUMAN	2	2	107.68	0.00335163	499094	1.86956e+06	3.74592	499094	1.86956e+06	0.266957	Prohibitin OS=Homo sapiens GN=PHB PE=1 SV=1	551813	550912	394558	1.92633e+06	2.37902e+06	1.30335e+06	599012	550912	536522	564460	629972	636520	0	0	0	1	1	1
PLIN3_HUMAN	4	4	341.46	0.00114182	6.97454e+06	3.28252e+06	0.470644	6.97454e+06	3.28252e+06	2.12475	Perilipin-3 OS=Homo sapiens GN=PLIN3 PE=1 SV=3	6.81109e+06	7.02288e+06	7.08964e+06	2.84383e+06	3.13509e+06	3.86865e+06	7.39367e+06	7.02288e+06	9.64054e+06	833311	830182	1.88934e+06	5	3	4	2	2	3
PLMN_HUMAN	2	2	111.59	0.00137104	1.08737e+06	238823	0.219634	1.08737e+06	238823	4.55304	Plasminogen OS=Homo sapiens GN=PLG PE=1 SV=2	773587	1.14506e+06	1.34346e+06	216220	214531	285718	839756	1.14506e+06	1.82685e+06	63357.7	56808.6	139537	2	1	2	0	0	0
PPIA_HUMAN	5	5	367.23	0.00385659	7.60446e+06	2.67123e+06	0.351272	7.60446e+06	2.67123e+06	2.8468	Peptidyl-prolyl cis-trans isomerase A OS=Homo sapiens GN=PPIA PE=1 SV=2	8.98691e+06	5.51533e+06	8.31115e+06	2.4283e+06	3.1169e+06	2.46849e+06	9.7556e+06	5.51533e+06	1.13016e+07	711552	825365	1.20554e+06	5	4	6	2	1	3
PRAF3_HUMAN	2	2	158.4	0.0124878	515751	209242	0.405704	515751	209242	2.46485	PRA1 family protein 3 OS=Homo sapiens GN=ARL6IP5 PE=1 SV=1	580758	371597	594897	184321	171966	271439	630433	371597	808945	54010.4	45537.3	132564	1	1	2	0	1	0
PRDX1_HUMAN	6	5	403.59	0.00832163	1.33264e+07	2.15565e+07	1.61758	1.33264e+07	2.15565e+07	0.618209	Peroxiredoxin-1 OS=Homo sapiens GN=PRDX1 PE=1 SV=1	1.19168e+07	1.34601e+07	1.46024e+07	2.24899e+07	2.38176e+07	1.83621e+07	1.29361e+07	1.34601e+07	1.98564e+07	6.59008e+06	6.30699e+06	8.96752e+06	4	4	4	4	5	5
PRDX3_HUMAN	2	2	101.87	0.00468631	1.66439e+06	4.18778e+06	2.51611	1.66439e+06	4.18778e+06	0.397439	Thioredoxin-dependent peroxide reductase, mitochondrial OS=Homo sapiens GN=PRDX3 PE=1 SV=3	1.82649e+06	1.9514e+06	1.21527e+06	4.80844e+06	3.91757e+06	3.83732e+06	1.98272e+06	1.9514e+06	1.65254e+06	1.40899e+06	1.03739e+06	1.87404e+06	5	3	1	3	3	3
PRDX4_HUMAN	6	5	385.72	0.00430619	2.57157e+06	5.44334e+06	2.11674	2.57157e+06	5.44334e+06	0.472426	Peroxiredoxin-4 OS=Homo sapiens GN=PRDX4 PE=1 SV=1	2.13549e+06	3.20093e+06	2.3783e+06	5.26274e+06	5.98174e+06	5.08554e+06	2.31815e+06	3.20093e+06	3.23403e+06	1.54211e+06	1.58399e+06	2.48364e+06	5	4	4	2	4	2
PRDX6_HUMAN	2	2	144.05	0.0029663	1.93466e+06	4.57039e+06	2.36238	1.93466e+06	4.57039e+06	0.423302	Peroxiredoxin-6 OS=Homo sapiens GN=PRDX6 PE=1 SV=3	1.47848e+06	2.19957e+06	2.12592e+06	4.18066e+06	4.89327e+06	4.63725e+06	1.60494e+06	2.19957e+06	2.89084e+06	1.22503e+06	1.29576e+06	2.2647e+06	2	2	2	2	2	2
PROF1_HUMAN	5	5	337.61	0.00105934	1.0227e+07	4.25898e+06	0.416444	1.0227e+07	4.25898e+06	2.40128	Profilin-1 OS=Homo sapiens GN=PFN1 PE=1 SV=2	8.50115e+06	1.06254e+07	1.15545e+07	3.88278e+06	4.37322e+06	4.52094e+06	9.22829e+06	1.06254e+07	1.57119e+07	1.13775e+06	1.15804e+06	2.2079e+06	5	6	8	4	3	4
PRS6A_HUMAN	2	2	105.23	0.00688399	323812	143171	0.442141	323812	143171	2.26172	26S protease regulatory subunit 6A OS=Homo sapiens GN=PSMC3 PE=1 SV=3	357491	359567	254379	131534	122191	175786	388069	359567	345906	38542.7	32356.6	85849.2	0	0	0	0	0	0
PSD13_HUMAN	2	2	79.67	0.0191483	2.48968e+06	3.96552e+06	1.59278	2.48968e+06	3.96552e+06	0.627833	26S proteasome non-ATPase regulatory subunit 13 OS=Homo sapiens GN=PSMD13 PE=1 SV=2	3.03566e+06	2.22796e+06	2.20543e+06	4.32838e+06	4.10243e+06	3.46574e+06	3.29532e+06	2.22796e+06	2.99895e+06	1.26832e+06	1.08634e+06	1.69257e+06	0	1	1	0	3	1
PTBP1_HUMAN	4	4	359.51	0.0027044	2.27926e+06	4.42197e+06	1.94009	2.27926e+06	4.42197e+06	0.515439	Polypyrimidine tract-binding protein 1 OS=Homo sapiens GN=PTBP1 PE=1 SV=1	2.41799e+06	2.15092e+06	2.26886e+06	5.25695e+06	4.14144e+06	3.86752e+06	2.62482e+06	2.15092e+06	3.08522e+06	1.54041e+06	1.09667e+06	1.88879e+06	3	4	3	5	4	5
PTRF_HUMAN	2	2	183.04	0.00562922	4.7378e+06	8.73952e+06	1.84464	4.7378e+06	8.73952e+06	0.542112	Polymerase I and transcript release factor OS=Homo sapiens GN=PTRF PE=1 SV=1	4.70983e+06	5.20988e+06	4.29368e+06	7.30458e+06	1.02191e+07	8.69492e+06	5.11268e+06	5.20988e+06	5.83857e+06	2.14042e+06	2.70604e+06	4.24636e+06	2	2	2	1	1	1
PUR6_HUMAN	2	2	168.04	0.0173342	861597	1.35332e+06	1.57072	861597	1.35332e+06	0.636652	Multifunctional protein ADE2 OS=Homo sapiens GN=PAICS PE=1 SV=3	723128	1.03894e+06	822725	1.35331e+06	1.47224e+06	1.23442e+06	784981	1.03894e+06	1.11875e+06	396554	389854	602857	1	2	1	2	3	2
RAB8B_HUMAN	2	2	161.98	0.00502668	1.37906e+06	3.30208e+06	2.39445	1.37906e+06	3.30208e+06	0.417632	Ras-related protein Rab-8B OS=Homo sapiens GN=RAB8B PE=1 SV=2	1.41178e+06	1.57649e+06	1.1489e+06	3.09517e+06	4.11277e+06	2.69832e+06	1.53254e+06	1.57649e+06	1.56228e+06	906959	1.08908e+06	1.31778e+06	1	1	1	1	2	1
RCN1_HUMAN	4	4	281.27	0.00039756	2.06861e+06	4.01624e+06	1.94152	2.06861e+06	4.01624e+06	0.515061	Reticulocalbin-1 OS=Homo sapiens GN=RCN1 PE=1 SV=1	1.86451e+06	2.25859e+06	2.08273e+06	3.85828e+06	4.2032e+06	3.98725e+06	2.02399e+06	2.25859e+06	2.83211e+06	1.13057e+06	1.11302e+06	1.94726e+06	3	1	2	2	3	2
RINI_HUMAN	5	4	298.76	0.000789227	2.63619e+06	1.01494e+06	0.385002	2.63619e+06	1.01494e+06	2.59739	Ribonuclease inhibitor OS=Homo sapiens GN=RNH1 PE=1 SV=2	3.00717e+06	2.27486e+06	2.62653e+06	1.07463e+06	1.08393e+06	886257	3.26439e+06	2.27486e+06	3.57157e+06	314891	287028	432824	5	3	5	2	2	2
RL10A_HUMAN	2	2	77.89	0.00164653	292647	1.98088e+06	6.76883	292647	1.98088e+06	0.147736	60S ribosomal protein L10a OS=Homo sapiens GN=RPL10A PE=1 SV=2	298736	332180	247024	1.49798e+06	2.97067e+06	1.47398e+06	324289	332180	335905	438944	786643	719852	0	1	0	2	2	2
RL22_HUMAN	2	2	123.7	0.0137687	456785	1.62624e+06	3.56017	456785	1.62624e+06	0.280885	60S ribosomal protein L22 OS=Homo sapiens GN=RPL22 PE=1 SV=2	583353	552401	234602	1.50537e+06	2.01557e+06	1.35776e+06	633250	552401	319013	441110	533731	663091	1	1	0	2	1	2
RL4_HUMAN	2	2	97.05	0.00319637	926709	2.44779e+06	2.64138	926709	2.44779e+06	0.37859	60S ribosomal protein L4 OS=Homo sapiens GN=RPL4 PE=1 SV=5	1.05273e+06	813912	913489	2.41372e+06	3.01944e+06	1.91021e+06	1.14277e+06	813912	1.24217e+06	707277	799559	932893	1	0	1	2	2	1
RPN2_HUMAN	4	4	267.82	0.016709	763410	2.07658e+06	2.72014	763410	2.07658e+06	0.367628	Dolichyl-diphosphooligosaccharide--protein glycosyltransferase subunit 2 OS=Homo sapiens GN=RPN2 PE=1 SV=3	700002	836367	753862	1.62972e+06	3.11646e+06	1.48357e+06	759876	836367	1.02511e+06	477547	825249	724535	0	1	0	1	1	2
RRBP1_HUMAN	8	8	599.38	0.00888477	3.03783e+06	5.97759e+06	1.96772	3.03783e+06	5.97759e+06	0.508203	Ribosome-binding protein 1 OS=Homo sapiens GN=RRBP1 PE=1 SV=4	2.96555e+06	3.48176e+06	2.66618e+06	6.11756e+06	7.07663e+06	4.73859e+06	3.21921e+06	3.48176e+06	3.62549e+06	1.79259e+06	1.87392e+06	2.3142e+06	5	5	5	8	11	8
RS13_HUMAN	2	2	94.25	0.00199963	244027	926366	3.79617	244027	926366	0.263423	40S ribosomal protein S13 OS=Homo sapiens GN=RPS13 PE=1 SV=2	201466	241479	289135	816246	1.21937e+06	743487	218699	241479	393167	239180	322892	363098	1	1	2	2	1	1
RS25_HUMAN	2	2	123.97	0.0156008	1.90166e+06	4.30403e+06	2.2633	1.90166e+06	4.30403e+06	0.441832	40S ribosomal protein S25 OS=Homo sapiens GN=RPS25 PE=1 SV=1	2.07137e+06	1.86666e+06	1.76694e+06	3.73096e+06	5.97919e+06	3.20193e+06	2.24854e+06	1.86666e+06	2.4027e+06	1.09326e+06	1.58331e+06	1.56373e+06	2	2	2	2	3	2
RS27A_HUMAN	2	2	119.91	0.0118783	1.21978e+07	2.72391e+07	2.23312	1.21978e+07	2.72391e+07	0.447803	Ubiquitin-40S ribosomal protein S27a OS=Homo sapiens GN=RPS27A PE=1 SV=2	1.12837e+07	1.65918e+07	8.7178e+06	2.52467e+07	2.89171e+07	2.75536e+07	1.22489e+07	1.65918e+07	1.18545e+07	7.39788e+06	7.65734e+06	1.34564e+07	3	2	3	3	3	3
RS3_HUMAN	4	4	239.08	0.00534836	3.64933e+06	2.06112e+06	0.564794	3.64933e+06	2.06112e+06	1.77056	40S ribosomal protein S3 OS=Homo sapiens GN=RPS3 PE=1 SV=2	3.41518e+06	3.71384e+06	3.81895e+06	1.68423e+06	2.35846e+06	2.14065e+06	3.7073e+06	3.71384e+06	5.19303e+06	493520	624530	1.04544e+06	4	4	6	1	1	2
RS3A_HUMAN	2	2	101.49	0.0288773	491612	748841	1.52324	491612	748841	0.656497	40S ribosomal protein S3a OS=Homo sapiens GN=RPS3A PE=1 SV=2	442065	449558	583212	693637	885687	667198	479877	449558	793056	203252	234533	325841	1	1	1	1	1	1
RS8_HUMAN	2	2	157.7	0.010335	1.01657e+06	2.32836e+06	2.29041	1.01657e+06	2.32836e+06	0.436603	40S ribosomal protein S8 OS=Homo sapiens GN=RPS8 PE=1 SV=2	1.33616e+06	939545	773998	2.11196e+06	2.78446e+06	2.08866e+06	1.45045e+06	939545	1.05249e+06	618855	737335	1.02004e+06	2	0	1	2	2	2
RTN4_HUMAN	5	5	261.32	0.000213803	1.89201e+07	4.73635e+07	2.50334	1.89201e+07	4.73635e+07	0.399466	Reticulon-4 OS=Homo sapiens GN=RTN4 PE=1 SV=2	1.87871e+07	1.97231e+07	1.82501e+07	4.71921e+07	5.29798e+07	4.19185e+07	2.0394e+07	1.97231e+07	2.48166e+07	1.38284e+07	1.40292e+07	2.04718e+07	4	6	4	9	8	8
SAHH_HUMAN	3	3	181.97	0.00690641	1.19775e+06	2.71684e+06	2.26829	1.19775e+06	2.71684e+06	0.440862	Adenosylhomocysteinase OS=Homo sapiens GN=AHCY PE=1 SV=4	1.16256e+06	1.27374e+06	1.15695e+06	2.64972e+06	3.46082e+06	2.03997e+06	1.26199e+06	1.27374e+06	1.57323e+06	776432	916436	996263	3	2	1	2	3	2
SAP_HUMAN	5	5	285.85	4.12557e-05	1.38794e+07	2.51786e+07	1.81409	1.38794e+07	2.51786e+07	0.55124	Prosaposin OS=Homo sapiens GN=PSAP PE=1 SV=2	1.46006e+07	1.37231e+07	1.33146e+07	2.48269e+07	2.59021e+07	2.48067e+07	1.58495e+07	1.37231e+07	1.81053e+07	7.27489e+06	6.85897e+06	1.21149e+07	4	5	5	5	7	7
SC23A_HUMAN	2	2	101.79	0.0313792	212312	468669	2.20745	212312	468669	0.453011	Protein transport protein Sec23A OS=Homo sapiens GN=SEC23A PE=1 SV=2	203553	244716	188667	400912	678009	327084	220963	244716	256550	117477	179539	159739	1	0	1	0	0	0
SCRB2_HUMAN	2	2	91.15	0.0105406	639034	1.83829e+06	2.87667	639034	1.83829e+06	0.347624	Lysosome membrane protein 2 OS=Homo sapiens GN=SCARB2 PE=1 SV=2	644238	825612	447252	1.75212e+06	2.36663e+06	1.39613e+06	699343	825612	608177	513414	626691	681830	1	1	1	2	2	2
SEPT2_HUMAN	2	2	128.01	0.00560066	724804	317085	0.437476	724804	317085	2.28584	Septin-2 OS=Homo sapiens GN=SEPT2 PE=1 SV=1	646574	673132	854707	343910	364494	242850	701878	673132	1.16224e+06	100774	96519.2	118601	0	0	0	0	0	0
SEPT9_HUMAN	2	2	141.11	0.0308043	399414	50564.5	0.126597	399414	50564.5	7.89911	Septin-9 OS=Homo sapiens GN=SEPT9 PE=1 SV=2	384788	361419	452036	15201	7772.63	128720	417701	361419	614682	4454.26	2058.22	62863.2	2	3	2	0	0	1
SERC_HUMAN	3	3	176.33	0.00624888	326330	1.14776e+06	3.51719	326330	1.14776e+06	0.284318	Phosphoserine aminotransferase OS=Homo sapiens GN=PSAT1 PE=1 SV=2	323940	342200	312852	1.01904e+06	1.66238e+06	761875	351648	342200	425418	298604	440203	372079	0	0	0	2	2	1
SPTN1_HUMAN	3	3	173.19	0.00139508	591416	1.66489e+06	2.81509	591416	1.66489e+06	0.355228	Spectrin alpha chain, non-erythrocytic 1 OS=Homo sapiens GN=SPTAN1 PE=1 SV=3	475941	673474	624833	1.55931e+06	1.93422e+06	1.50114e+06	516651	673474	849652	456915	512187	733117	1	1	1	3	2	3
SRC8_HUMAN	2	2	131.34	0.00623949	134679	881891	6.54809	134679	881891	0.152716	Src substrate cortactin OS=Homo sapiens GN=CTTN PE=1 SV=2	121847	166891	115300	473536	1.42643e+06	745704	132269	166891	156786	138757	377724	364181	0	0	0	0	0	1
STIP1_HUMAN	2	2	146.61	0.012137	404938	202734	0.500654	404938	202734	1.99739	Stress-induced-phosphoprotein 1 OS=Homo sapiens GN=STIP1 PE=1 SV=1	437926	413682	363208	168766	170173	269264	475384	413682	493892	49452.3	45062.4	131501	0	1	1	0	0	1
SYSC_HUMAN	2	2	140.54	0.0141727	302058	906083	2.9997	302058	906083	0.333366	Serine--tRNA ligase, cytoplasmic OS=Homo sapiens GN=SARS PE=1 SV=3	204597	298541	403034	962603	1.13414e+06	621504	222097	298541	548048	282066	300325	303525	1	1	1	1	1	1
SYWC_HUMAN	2	2	127.42	0.0055791	165249	553047	3.34676	165249	553047	0.298797	Tryptophan--tRNA ligase, cytoplasmic OS=Homo sapiens GN=WARS PE=1 SV=2	159859	161372	174515	770870	518768	369503	173532	161372	237306	225883	137372	180455	0	0	0	1	1	1
SYYC_HUMAN	3	3	163.22	0.000384232	678914	363858	0.535941	678914	363858	1.86588	Tyrosine--tRNA ligase, cytoplasmic OS=Homo sapiens GN=YARS PE=1 SV=4	679922	743013	613808	356075	369414	366086	738079	743013	834660	104338	97822	178786	2	1	2	0	1	0
TBB5_HUMAN	8	2	527.14	0.00738685	1.70832e+07	1.00146e+07	0.586221	1.70832e+07	1.00146e+07	1.70584	Tubulin beta chain OS=Homo sapiens GN=TUBB PE=1 SV=2	1.73798e+07	1.68222e+07	1.70478e+07	1.07519e+07	1.13013e+07	7.99048e+06	1.88663e+07	1.68222e+07	2.31817e+07	3.15056e+06	2.99262e+06	3.90233e+06	5	3	4	2	2	2
TBB6_HUMAN	4	3	275.05	0.0178782	4.01221e+06	2.12815e+06	0.530418	4.01221e+06	2.12815e+06	1.88531	Tubulin beta-6 chain OS=Homo sapiens GN=TUBB6 PE=1 SV=1	3.96127e+06	4.02596e+06	4.0494e+06	1.56075e+06	2.00762e+06	2.81608e+06	4.30009e+06	4.02596e+06	5.5064e+06	457337	531624	1.37529e+06	2	2	2	0	1	3
TCPA_HUMAN	3	3	199.21	0.0282022	1.7348e+06	3.71689e+06	2.14255	1.7348e+06	3.71689e+06	0.466734	T-complex protein 1 subunit alpha OS=Homo sapiens GN=TCP1 PE=1 SV=1	1.93376e+06	1.19025e+06	2.08038e+06	3.52595e+06	4.75655e+06	2.86817e+06	2.09917e+06	1.19025e+06	2.82891e+06	1.03319e+06	1.25955e+06	1.40073e+06	3	2	5	2	3	2
TCPB_HUMAN	3	3	244.53	0.00657369	232324	25700.7	0.110624	232324	25700.7	9.0396	T-complex protein 1 subunit beta OS=Homo sapiens GN=CCT2 PE=1 SV=4	292431	145305	259237	10706.5	27706.3	38689.3	317444	145305	352512	3137.26	7336.72	18894.8	0	0	0	0	0	0
TCPD_HUMAN	2	2	199.71	0.00316941	790356	222396	0.281387	790356	222396	3.55382	T-complex protein 1 subunit delta OS=Homo sapiens GN=CCT4 PE=1 SV=4	876510	582464	912095	165277	249439	252471	951482	582464	1.24027e+06	48430.2	66052.4	123300	3	2	4	0	1	0
TCPG_HUMAN	2	2	211.75	0.000372832	539793	163486	0.302867	539793	163486	3.30178	T-complex protein 1 subunit gamma OS=Homo sapiens GN=CCT3 PE=1 SV=4	595442	473109	550829	137532	172806	180119	646373	473109	749021	40300.1	45759.7	87965.3	1	1	1	0	0	0
TCPH_HUMAN	2	2	133.92	0.00137482	350948	51805.9	0.147617	350948	51805.9	6.77428	T-complex protein 1 subunit eta OS=Homo sapiens GN=CCT7 PE=1 SV=2	398560	314980	339303	30899.7	67613.6	56904.4	432651	314980	461387	9054.34	17904.3	27790.6	2	2	3	0	0	0
TCPZ_HUMAN	4	3	304.11	0.0062539	2.33065e+06	1.28838e+06	0.552798	2.33065e+06	1.28838e+06	1.80898	T-complex protein 1 subunit zeta OS=Homo sapiens GN=CCT6A PE=1 SV=3	2.36628e+06	2.41231e+06	2.21336e+06	1.07774e+06	1.21287e+06	1.57453e+06	2.56868e+06	2.41231e+06	3.00974e+06	315803	321172	768957	3	4	3	1	3	2
TERA_HUMAN	6	6	468.4	0.00376168	4.50189e+06	2.82605e+06	0.627748	4.50189e+06	2.82605e+06	1.593	Transitional endoplasmic reticulum ATPase OS=Homo sapiens GN=VCP PE=1 SV=4	4.33802e+06	4.78034e+06	4.3873e+06	2.44047e+06	2.97823e+06	3.05945e+06	4.70907e+06	4.78034e+06	5.96588e+06	715117	788646	1.49415e+06	6	7	6	6	5	8
TGM2_HUMAN	2	2	137.31	0.00269713	641172	73081.1	0.11398	641172	73081.1	8.77343	Protein-glutamine gamma-glutamyltransferase 2 OS=Homo sapiens GN=TGM2 PE=1 SV=2	556184	607683	759650	125620	43877	49746.3	603757	607683	1.03298e+06	36809.7	11618.8	24294.7	1	0	0	0	0	0
TKT_HUMAN	2	2	153.43	0.00521891	307220	1.30872e+06	4.25986	307220	1.30872e+06	0.234749	Transketolase OS=Homo sapiens GN=TKT PE=1 SV=3	210157	484312	227193	1.48942e+06	1.19518e+06	1.24155e+06	228132	484312	308938	436436	316488	606337	0	1	2	0	0	0
TLN1_HUMAN	4	4	285.91	0.00248022	954388	189354	0.198404	954388	189354	5.04022	Talin-1 OS=Homo sapiens GN=TLN1 PE=1 SV=3	1.0361e+06	893354	933710	110563	225261	232240	1.12472e+06	893354	1.26967e+06	32397.5	59649.8	113420	1	0	0	0	0	0
TRFE_HUMAN	14	13	1014.27	0.00113504	3.82055e+07	1.36452e+07	0.357152	3.82055e+07	1.36452e+07	2.79993	Serotransferrin OS=Homo sapiens GN=TF PE=1 SV=3	3.36421e+07	3.79933e+07	4.29812e+07	1.65608e+07	1.2169e+07	1.22057e+07	3.65197e+07	3.79933e+07	5.84461e+07	4.85273e+06	3.22239e+06	5.96093e+06	19	17	18	5	5	6
TRXR1_HUMAN	4	4	290.92	0.00648367	2.47449e+06	6.08196e+06	2.45786	2.47449e+06	6.08196e+06	0.406858	Thioredoxin reductase 1, cytoplasmic OS=Homo sapiens GN=TXNRD1 PE=1 SV=3	2.35498e+06	2.8406e+06	2.2279e+06	6.01392e+06	7.69428e+06	4.53767e+06	2.55641e+06	2.8406e+06	3.02951e+06	1.76222e+06	2.03747e+06	2.21607e+06	1	1	2	1	3	1
TTHY_HUMAN	3	3	193.73	0.00126252	5.92795e+06	1.10682e+06	0.186713	5.92795e+06	1.10682e+06	5.35583	Transthyretin OS=Homo sapiens GN=TTR PE=1 SV=1	4.20935e+06	6.20196e+06	7.37254e+06	922004	1.01611e+06	1.38236e+06	4.5694e+06	6.20196e+06	1.00252e+07	270169	269069	675106	3	4	3	1	1	1
UBA1_HUMAN	4	4	296	0.0147699	1.29966e+06	2.64174e+06	2.03264	1.29966e+06	2.64174e+06	0.491971	Ubiquitin-like modifier-activating enzyme 1 OS=Homo sapiens GN=UBA1 PE=1 SV=3	1.27526e+06	1.49967e+06	1.12404e+06	2.71071e+06	3.25039e+06	1.96412e+06	1.38434e+06	1.49967e+06	1.52848e+06	794302	860716	959220	3	4	2	2	3	3
UCHL1_HUMAN	3	3	191.04	0.028253	2.12919e+06	3.90197e+06	1.8326	2.12919e+06	3.90197e+06	0.545672	Ubiquitin carboxyl-terminal hydrolase isozyme L1 OS=Homo sapiens GN=UCHL1 PE=1 SV=2	2.07413e+06	2.73868e+06	1.57478e+06	3.21242e+06	4.16196e+06	4.33153e+06	2.25154e+06	2.73868e+06	2.1414e+06	941316	1.1021e+06	2.1154e+06	4	4	2	2	2	2
USMG5_HUMAN	2	2	132.23	0.000205278	162613	1.11142e+06	6.83475	162613	1.11142e+06	0.146311	Up-regulated during skeletal muscle growth protein 5 OS=Homo sapiens GN=USMG5 PE=1 SV=1	187350	174459	126031	1.03962e+06	1.30561e+06	989038	203375	174459	171378	304633	345730	483019	0	0	0	1	2	1
VAT1_HUMAN	3	3	270.89	0.0461713	1.44456e+06	2.27997e+06	1.57831	1.44456e+06	2.27997e+06	0.63359	Synaptic vesicle membrane protein VAT-1 homolog OS=Homo sapiens GN=VAT1 PE=1 SV=2	1.65971e+06	1.45474e+06	1.21923e+06	2.01033e+06	2.89588e+06	1.9337e+06	1.80167e+06	1.45474e+06	1.65792e+06	589074	766838	944364	2	3	2	1	2	1
VDAC1_HUMAN	4	4	233.32	0.0444359	2.40597e+06	4.32327e+06	1.79689	2.40597e+06	4.32327e+06	0.556517	Voltage-dependent anion-selective channel protein 1 OS=Homo sapiens GN=VDAC1 PE=1 SV=2	2.16334e+06	2.87712e+06	2.17747e+06	3.28166e+06	5.83138e+06	3.85677e+06	2.34838e+06	2.87712e+06	2.96093e+06	961606	1.54417e+06	1.88354e+06	3	3	3	2	3	3
VIGLN_HUMAN	2	2	101.84	0.0110427	311647	76408.8	0.245178	311647	76408.8	4.07868	Vigilin OS=Homo sapiens GN=HDLBP PE=1 SV=2	317620	326272	291048	36657.8	77562	115006	344788	326272	395769	10741.6	20538.7	56165.9	2	1	2	0	0	0
VIME_HUMAN	18	18	1585.43	0.0025361	2.93835e+08	5.09668e+08	1.73454	2.93835e+08	5.09668e+08	0.576521	Vimentin OS=Homo sapiens GN=VIM PE=1 SV=4	3.06107e+08	2.9132e+08	2.84077e+08	4.95613e+08	5.8535e+08	4.48042e+08	3.3229e+08	2.9132e+08	3.86289e+08	1.45227e+08	1.55003e+08	2.18811e+08	46	47	50	36	40	32
VINC_HUMAN	3	3	230.75	0.00521864	2.04505e+06	3.69513e+06	1.80686	2.04505e+06	3.69513e+06	0.553445	Vinculin OS=Homo sapiens GN=VCL PE=1 SV=4	2.11941e+06	2.32731e+06	1.68842e+06	3.73977e+06	3.99318e+06	3.35243e+06	2.3007e+06	2.32731e+06	2.29593e+06	1.09584e+06	1.05741e+06	1.63723e+06	3	4	2	2	3	2
VTDB_HUMAN	4	4	275.05	0.00204991	6.00738e+06	2.02552e+06	0.337172	6.00738e+06	2.02552e+06	2.96584	Vitamin D-binding protein OS=Homo sapiens GN=GC PE=1 SV=1	5.13874e+06	6.74363e+06	6.13978e+06	2.20703e+06	1.53376e+06	2.33578e+06	5.57829e+06	6.74363e+06	8.34891e+06	646713	406146	1.14073e+06	9	6	7	4	2	2
XRCC5_HUMAN	2	2	109.82	0.0051955	246321	70811.5	0.287476	246321	70811.5	3.47855	X-ray repair cross-complementing protein 5 OS=Homo sapiens GN=XRCC5 PE=1 SV=3	313358	230933	194674	75523.7	48542.8	88368.2	340161	230933	264718	22130.3	12854.3	43156.6	2	1	1	0	0	0
ZYX_HUMAN	2	2	112.99	0.00439657	1.02183e+06	55695.6	0.0545055	1.02183e+06	55695.6	18.3468	Zyxin OS=Homo sapiens GN=ZYX PE=1 SV=1	1.07294e+06	940281	1.05228e+06	16787.4	37987.6	112312	1.16472e+06	940281	1.4309e+06	4919.1	10059.2	54850	2	3	1	0	0	1

## Sheet: Table D
Summary
		C vs PRGF			C vs AS			PRGF vs AS			Distribution
Accession	Description	p value	Ratio	Pepts	p value	Ratio	Pepts	p value	Ratio	Pepts	C vs PRGF	C vs AS	PRGF vs AS	SUM
ALBU_HUMAN	Serum albumin OS=Homo sapiens GN=ALB PE=1 SV=2	2.09367e-06	101.869	44	4.47763e-06	55.8729	41	0.00203945	2.1926	23	1	1	1	3
TRFE_HUMAN	Serotransferrin OS=Homo sapiens GN=TF PE=1 SV=3	9.44307e-06	15.9283	27	1.01977e-05	11.3403	22	0.00113504	2.79993	13	1	1	1	3
CO3_HUMAN	Complement C3 OS=Homo sapiens GN=C3 PE=1 SV=2	6.71341e-05	17.7618	17	0.000276746	7.6676	16	0.0013516	2.60682	11	1	1	1	3
A2MG_HUMAN	Alpha-2-macroglobulin OS=Homo sapiens GN=A2M PE=1 SV=3	0.000303769	6.76078	17	0.000444762	5.73549	13	0.00540013	2.43025	9	1	1	1	3
APOA1_HUMAN	Apolipoprotein A-I OS=Homo sapiens GN=APOA1 PE=1 SV=1	3.4904e-05	12.9368	10	2.34527e-05	5.01916	10	0.000603911	3.12064	5	1	1	1	3
KPYM_HUMAN	Pyruvate kinase PKM OS=Homo sapiens GN=PKM PE=1 SV=4	0.00115955	0.50871	9	0.000150008	0.319094	19	0.000161243	2.77327	13	1	1	1	3
ANXA1_HUMAN	Annexin A1 OS=Homo sapiens GN=ANXA1 PE=1 SV=2	2.16508e-05	0.41987	8	7.82951e-05	0.107977	7	0.000461171	4.10008	8	1	1	1	3
A1AT_HUMAN	Alpha-1-antitrypsin OS=Homo sapiens GN=SERPINA1 PE=1 SV=3	0.000128097	27.3626	8	0.000148004	10.3231	7	0.00120079	3.33314	5	1	1	1	3
ANXA2_HUMAN	Annexin A2 OS=Homo sapiens GN=ANXA2 PE=1 SV=2	0.00358926	0.64342	8	0.000359025	0.321195	10	0.000414684	2.23555	6	1	1	1	3
VTDB_HUMAN	Vitamin D-binding protein OS=Homo sapiens GN=GC PE=1 SV=1	4.50601e-05	45.7133	7	8.28734e-05	19.6358	5	0.00204991	2.96584	4	1	1	1	3
ATPB_HUMAN	ATP synthase subunit beta, mitochondrial OS=Homo sapiens GN=ATP5B PE=1 SV=3	0.000435476	0.57993	7	0.000252054	0.303797	14	0.000275494	2.58515	11	1	1	1	3
IGKC_HUMAN	Ig kappa chain C region OS=Homo sapiens GN=IGKC PE=1 SV=1	5.68976e-06	51.6877	6	7.29923e-06	30.4002	6	0.00895123	2.28006	3	1	1	1	3
CFAH_HUMAN	Complement factor H OS=Homo sapiens GN=CFH PE=1 SV=4	4.56794e-05	8.23637	6	0.000154759	4.42096	5	0.00303677	0.574438	3	1	1	1	3
IGHM_HUMAN	Ig mu chain C region OS=Homo sapiens GN=IGHM PE=1 SV=3	0.000382959	12.35	6	0.000156453	14.1748	5	0.00334632	2.22708	2	1	1	1	3
PROF1_HUMAN	Profilin-1 OS=Homo sapiens GN=PFN1 PE=1 SV=2	0.000948619	0.454926	6	1.02045e-05	0.192526	5	0.00105934	2.40128	5	1	1	1	3
APOB_HUMAN	Apolipoprotein B-100 OS=Homo sapiens GN=APOB PE=1 SV=2	0.00096373	10.8125	6	0.000201695	14.2327	4	0.0112148	4.50362	3	1	1	1	3
PDIA3_HUMAN	Protein disulfide-isomerase A3 OS=Homo sapiens GN=PDIA3 PE=1 SV=4	0.00142876	0.46472	6	0.000571981	0.208006	9	0.00174805	2.97952	8	1	1	1	3
HEMO_HUMAN	Hemopexin OS=Homo sapiens GN=HPX PE=1 SV=2	2.44391e-06	35.2658	5	4.38762e-05	16.1936	4	0.000996196	3.07326	4	1	1	1	3
HPT_HUMAN	Haptoglobin OS=Homo sapiens GN=HP PE=1 SV=1	9.56273e-06	25.7132	5	1.19416e-05	5.72489	4	7.30858e-05	4.63358	5	1	1	1	3
IGHG1_HUMAN	Ig gamma-1 chain C region OS=Homo sapiens GN=IGHG1 PE=1 SV=1	4.24823e-05	30.6568	5	7.80412e-06	17.5751	5	0.00423045	2.18176	2	1	1	1	3
5NTD_HUMAN	5'-nucleotidase OS=Homo sapiens GN=NT5E PE=1 SV=1	0.000181887	1.77508	5	0.000955573	2.79524	2	0.0282914	0.662939	3	1	1	1	3
PPIA_HUMAN	Peptidyl-prolyl cis-trans isomerase A OS=Homo sapiens GN=PPIA PE=1 SV=2	0.00032058	0.458159	5	2.37937e-05	0.30262	8	0.00385659	2.8468	5	1	1	1	3
AMPN_HUMAN	Aminopeptidase N OS=Homo sapiens GN=ANPEP PE=1 SV=4	0.000328	1.67173	5	0.000776166	2.14453	8	0.000561812	0.578072	9	1	1	1	3
MVP_HUMAN	Major vault protein OS=Homo sapiens GN=MVP PE=1 SV=4	0.00118329	0.557126	5	0.00130479	6.14004	4	2.3289e-05	0.0675132	2	1	1	1	3
CH60_HUMAN	60 kDa heat shock protein, mitochondrial OS=Homo sapiens GN=HSPD1 PE=1 SV=2	0.00234608	0.527652	5	7.3501e-05	0.272941	11	0.00107711	2.44264	9	1	1	1	3
ITB1_HUMAN	Integrin beta-1 OS=Homo sapiens GN=ITGB1 PE=1 SV=2	0.00584484	1.70887	5	0.000469077	4.96481	8	0.0024245	0.260842	6	1	1	1	3
TLN1_HUMAN	Talin-1 OS=Homo sapiens GN=TLN1 PE=1 SV=3	0.00617872	0.578926	5	6.44647e-05	0.21757	9	0.00248022	5.04022	4	1	1	1	3
ENOA_HUMAN	Alpha-enolase OS=Homo sapiens GN=ENO1 PE=1 SV=2	0.0108783	0.619313	5	0.00181633	0.450506	5	0.000116291	1.97892	7	1	1	1	3
NUCL_HUMAN	Nucleolin OS=Homo sapiens GN=NCL PE=1 SV=3	0.0129714	0.638851	5	0.0098004	0.488138	4	0.00861327	2.65582	2	1	1	1	3
IC1_HUMAN	Plasma protease C1 inhibitor OS=Homo sapiens GN=SERPING1 PE=1 SV=2	4.28327e-05	4.51157	4	0.000977815	3.41984	2	0.0014919	2.36463	3	1	1	1	3
FSCN1_HUMAN	Fascin OS=Homo sapiens GN=FSCN1 PE=1 SV=3	7.47769e-05	0.384339	4	2.99724e-06	0.147686	4	0.00417692	4.05262	3	1	1	1	3
ALDOA_HUMAN	Fructose-bisphosphate aldolase A OS=Homo sapiens GN=ALDOA PE=1 SV=2	0.000430525	0.298271	4	0.000195513	0.489685	7	0.00216542	1.74952	3	1	1	1	3
ATPA_HUMAN	ATP synthase subunit alpha, mitochondrial OS=Homo sapiens GN=ATP5A1 PE=1 SV=1	0.00149367	0.46522	4	0.000706274	0.254795	6	0.00573179	3.67015	5	1	1	1	3
VINC_HUMAN	Vinculin OS=Homo sapiens GN=VCL PE=1 SV=4	0.00249931	0.524769	4	0.00776818	1.6311	5	0.00521864	0.553445	3	1	1	1	3
LMNA_HUMAN	Prelamin-A/C OS=Homo sapiens GN=LMNA PE=1 SV=1	0.00284995	0.61849	4	6.72548e-05	0.275922	8	0.00015101	3.42184	6	1	1	1	3
IGHA1_HUMAN	Ig alpha-1 chain C region OS=Homo sapiens GN=IGHA1 PE=1 SV=2	5.65797e-06	32.2234	3	0.000230899	9.4543	2	0.0020276	2.16556	5	1	1	1	3
CERU_HUMAN	Ceruloplasmin OS=Homo sapiens GN=CP PE=1 SV=1	9.59981e-05	19.1582	3	0.000138713	14.5375	2	0.000770235	2.07342	3	1	1	1	3
HNRPC_HUMAN	Heterogeneous nuclear ribonucleoproteins C1/C2 OS=Homo sapiens GN=HNRNPC PE=1 SV=4	0.000119557	0.5013	3	3.03689e-05	0.351604	3	0.00569145	1.63652	2	1	1	1	3
CALR_HUMAN	Calreticulin OS=Homo sapiens GN=CALR PE=1 SV=1	0.000767339	1.65911	3	0.000255445	2.88296	5	0.00121514	0.437268	5	1	1	1	3
TERA_HUMAN	Transitional endoplasmic reticulum ATPase OS=Homo sapiens GN=VCP PE=1 SV=4	0.00111587	0.487922	3	2.86206e-06	0.216814	4	0.00376168	1.593	6	1	1	1	3
VDAC1_HUMAN	Voltage-dependent anion-selective channel protein 1 OS=Homo sapiens GN=VDAC1 PE=1 SV=2	0.00180615	0.469821	3	0.000121456	0.404762	2	0.0444359	0.556517	4	1	1	1	3
APOH_HUMAN	Beta-2-glycoprotein 1 OS=Homo sapiens GN=APOH PE=1 SV=3	0.00219837	10.9267	3	0.00470941	5.76881	2	0.0332942	1.90185	3	1	1	1	3
ACTB_HUMAN	Actin, cytoplasmic 1 OS=Homo sapiens GN=ACTB PE=1 SV=1	0.00275238	2.05523	3	0.00341688	1.76485	2	0.00902693	2.42511	2	1	1	1	3
PGAM1_HUMAN	Phosphoglycerate mutase 1 OS=Homo sapiens GN=PGAM1 PE=1 SV=2	0.00333858	0.216614	3	0.000500402	0.204494	5	0.00317303	2.63924	3	1	1	1	3
PRDX1_HUMAN	Peroxiredoxin-1 OS=Homo sapiens GN=PRDX1 PE=1 SV=1	0.00429522	1.5681	3	0.000913803	2.45157	4	0.00832163	0.618209	5	1	1	1	3
TCPB_HUMAN	T-complex protein 1 subunit beta OS=Homo sapiens GN=CCT2 PE=1 SV=4	0.00465774	0.403923	3	0.0016105	0.049931	3	0.00657369	9.0396	3	1	1	1	3
RRBP1_HUMAN	Ribosome-binding protein 1 OS=Homo sapiens GN=RRBP1 PE=1 SV=4	0.0107206	1.95108	3	0.00511954	3.49054	5	0.00888477	0.508203	8	1	1	1	3
LRP1_HUMAN	Prolow-density lipoprotein receptor-related protein 1 OS=Homo sapiens GN=LRP1 PE=1 SV=2	0.0133097	0.483316	3	0.0140892	1.9994	6	0.00240684	0.449799	6	1	1	1	3
IGHG2_HUMAN	Ig gamma-2 chain C region OS=Homo sapiens GN=IGHG2 PE=1 SV=2	1.25119e-06	106.823	2	6.833e-06	49.6813	2	0.00540237	2.15017	2	1	1	1	3
IGHG3_HUMAN	Ig gamma-3 chain C region OS=Homo sapiens GN=IGHG3 PE=1 SV=2	9.29415e-06	61.9834	2	0.000552375	14.8226	2	0.00445856	4.18169	2	1	1	1	3
KV302_HUMAN	Ig kappa chain V-III region SIE OS=Homo sapiens PE=1 SV=1	0.000112987	9.84497	2	0.000483168	4.87102	2	0.0109874	2.02113	2	1	1	1	3
TCPZ_HUMAN	T-complex protein 1 subunit zeta OS=Homo sapiens GN=CCT6A PE=1 SV=3	0.000339277	0.605122	2	0.00533782	0.518715	3	0.0062539	1.80898	3	1	1	1	3
PARK7_HUMAN	Protein DJ-1 OS=Homo sapiens GN=PARK7 PE=1 SV=2	0.000544638	0.158527	2	0.0240837	0.223954	3	0.018802	4.26517	2	1	1	1	3
K6PP_HUMAN	6-phosphofructokinase type C OS=Homo sapiens GN=PFKP PE=1 SV=2	0.000634827	0.457086	2	0.000473702	2.38528	2	0.0052052	0.323286	2	1	1	1	3
4F2_HUMAN	4F2 cell-surface antigen heavy chain OS=Homo sapiens GN=SLC3A2 PE=1 SV=3	0.00120681	1.67505	2	3.45557e-05	3.49584	2	1.89019e-05	0.479154	2	1	1	1	3
COPE_HUMAN	Coatomer subunit epsilon OS=Homo sapiens GN=COPE PE=1 SV=3	0.00128336	1.86752	2	0.00196787	2.66654	2	0.017329	0.594187	2	1	1	1	3
TBB6_HUMAN	Tubulin beta-6 chain OS=Homo sapiens GN=TUBB6 PE=1 SV=1	0.00128463	0.463034	2	0.00972423	0.427085	2	0.0178782	1.88531	3	1	1	1	3
GELS_HUMAN	Gelsolin OS=Homo sapiens GN=GSN PE=1 SV=1	0.00134688	0.39146	2	5.03581e-05	0.139149	3	0.00379061	5.21738	2	1	1	1	3
EF1A1_HUMAN	Elongation factor 1-alpha 1 OS=Homo sapiens GN=EEF1A1 PE=1 SV=1	0.00172217	0.566045	2	9.62501e-05	0.367477	4	0.00146317	2.63134	2	1	1	1	3
G6PI_HUMAN	Glucose-6-phosphate isomerase OS=Homo sapiens GN=GPI PE=1 SV=4	0.00180304	1.61996	2	0.00339435	2.61894	2	0.00792532	0.376974	2	1	1	1	3
USMG5_HUMAN	Up-regulated during skeletal muscle growth protein 5 OS=Homo sapiens GN=USMG5 PE=1 SV=1	0.00218974	0.388024	2	0.000768307	2.65205	2	0.000205278	0.146311	2	1	1	1	3
PTBP1_HUMAN	Polypyrimidine tract-binding protein 1 OS=Homo sapiens GN=PTBP1 PE=1 SV=1	0.00332521	1.507	2	0.000668373	3.11861	3	0.0027044	0.515439	4	1	1	1	3
TRXR1_HUMAN	Thioredoxin reductase 1, cytoplasmic OS=Homo sapiens GN=TXNRD1 PE=1 SV=3	0.00402707	2.44363	2	0.00355691	2.58961	5	0.00648367	0.406858	4	1	1	1	3
COPB2_HUMAN	Coatomer subunit beta' OS=Homo sapiens GN=COPB2 PE=1 SV=2	0.00651616	1.79844	2	0.00144838	2.96361	6	0.00263424	0.408727	6	1	1	1	3
TCPH_HUMAN	T-complex protein 1 subunit eta OS=Homo sapiens GN=CCT7 PE=1 SV=2	0.00729111	0.286084	2	0.00404669	0.167332	3	0.00137482	6.77428	2	1	1	1	3
FLNC_HUMAN	Filamin-C OS=Homo sapiens GN=FLNC PE=1 SV=3	0.00985862	2.36788	2	0.000738557	2.34172	9	0.00126997	0.665845	13	1	1	1	3
MYOF_HUMAN	Myoferlin OS=Homo sapiens GN=MYOF PE=1 SV=1	0.0135075	0.585148	2	0.00318812	1.50847	4	0.0044096	0.294155	2	1	1	1	3
ACTN1_HUMAN	Alpha-actinin-1 OS=Homo sapiens GN=ACTN1 PE=1 SV=2	0.0182757	1.60542	2	0.0106623	2.16401	9	0.00797427	0.430173	9	1	1	1	3
PTRF_HUMAN	Polymerase I and transcript release factor OS=Homo sapiens GN=PTRF PE=1 SV=1	0.0222689	0.647902	2	0.00102951	1.9808	4	0.00562922	0.542112	2	1	1	1	3
CLH1_HUMAN	Clathrin heavy chain 1 OS=Homo sapiens GN=CLTC PE=1 SV=5	0.0269495	1.64453	2	0.000174755	2.05115	5	0.00185438	0.514839	4	1	1	1	3
GBLP_HUMAN	Guanine nucleotide-binding protein subunit beta-2-like 1 OS=Homo sapiens GN=GNB2L1 PE=1 SV=3	0.0328327	2.49856	2	0.00759523	2.22364	5	0.0109819	0.496436	4	1	1	1	3
PLEC_HUMAN	Plectin OS=Homo sapiens GN=PLEC PE=1 SV=3	0.000196347	0.569046	26	0.00130558	0.491183	29				1	1	0	2
FINC_HUMAN	Fibronectin OS=Homo sapiens GN=FN1 PE=1 SV=4	0.000325064	2.60116	12	3.88307e-07	3.04616	10				1	1	0	2
ANXA6_HUMAN	Annexin A6 OS=Homo sapiens GN=ANXA6 PE=1 SV=3	0.00150521	0.542183	6	0.00335881	0.498972	9				1	1	0	2
EF2_HUMAN	Elongation factor 2 OS=Homo sapiens GN=EEF2 PE=1 SV=4	0.001649	0.519053	5	0.000606862	0.459055	8				1	1	0	2
HSP7C_HUMAN	Heat shock cognate 71 kDa protein OS=Homo sapiens GN=HSPA8 PE=1 SV=1	0.00397442	0.449059	5	0.00321391	0.359115	8				1	1	0	2
DPYL2_HUMAN	Dihydropyrimidinase-related protein 2 OS=Homo sapiens GN=DPYSL2 PE=1 SV=1	0.00129183	0.491803	4	0.00110328	0.58174	4				1	1	0	2
ROA2_HUMAN	Heterogeneous nuclear ribonucleoproteins A2/B1 OS=Homo sapiens GN=HNRNPA2B1 PE=1 SV=2	7.84392e-05	0.193527	3	0.00289625	0.172314	3				1	1	0	2
ANT3_HUMAN	Antithrombin-III OS=Homo sapiens GN=SERPINC1 PE=1 SV=1	8.91418e-05	10.9468	3	0.00035414	8.45689	3				1	1	0	2
SERPH_HUMAN	Serpin H1 OS=Homo sapiens GN=SERPINH1 PE=1 SV=2	0.000117474	0.373864	3	0.000206754	0.469705	6				1	1	0	2
PRDX5_HUMAN	Peroxiredoxin-5, mitochondrial OS=Homo sapiens GN=PRDX5 PE=1 SV=4	0.000215053	0.420418	3	0.000361573	0.318573	4				1	1	0	2
PPIB_HUMAN	Peptidyl-prolyl cis-trans isomerase B OS=Homo sapiens GN=PPIB PE=1 SV=2	0.000902839	0.468898	3	0.00205405	0.417399	3				1	1	0	2
FUS_HUMAN	RNA-binding protein FUS OS=Homo sapiens GN=FUS PE=1 SV=1	0.0050467	0.316232	3	0.00283777	0.342925	2				1	1	0	2
GRP75_HUMAN	Stress-70 protein, mitochondrial OS=Homo sapiens GN=HSPA9 PE=1 SV=2	0.00507414	0.337191	3	0.00187146	0.257992	2				1	1	0	2
HSP74_HUMAN	Heat shock 70 kDa protein 4 OS=Homo sapiens GN=HSPA4 PE=1 SV=4	0.0172206	4.2637	3	0.0284267	3.5933	2				1	1	0	2
CLUS_HUMAN	Clusterin OS=Homo sapiens GN=CLU PE=1 SV=1	0.000163681	4.83738	2	0.00125994	3.63151	2				1	1	0	2
A1AG2_HUMAN	Alpha-1-acid glycoprotein 2 OS=Homo sapiens GN=ORM2 PE=1 SV=2	0.000269386	17.9697	2	0.000937404	10.4723	2				1	1	0	2
RL12_HUMAN	60S ribosomal protein L12 OS=Homo sapiens GN=RPL12 PE=1 SV=1	0.000271471	0.306103	2	0.000125314	0.275446	3				1	1	0	2
SFPQ_HUMAN	Splicing factor, proline- and glutamine-rich OS=Homo sapiens GN=SFPQ PE=1 SV=2	0.000425187	0.236184	2	0.00399004	0.185129	2				1	1	0	2
CD81_HUMAN	CD81 antigen OS=Homo sapiens GN=CD81 PE=1 SV=1	0.000462309	2.49029	2	0.000108122	3.34524	2				1	1	0	2
ETFA_HUMAN	Electron transfer flavoprotein subunit alpha, mitochondrial OS=Homo sapiens GN=ETFA PE=1 SV=1	0.000480312	0.16693	2	0.00114059	0.0551532	2				1	1	0	2
RSSA_HUMAN	40S ribosomal protein SA OS=Homo sapiens GN=RPSA PE=1 SV=4	0.00067621	0.517301	2	0.0051871	0.530989	3				1	1	0	2
HNRH1_HUMAN	Heterogeneous nuclear ribonucleoprotein H OS=Homo sapiens GN=HNRNPH1 PE=1 SV=4	0.00118963	0.637404	2	0.000836475	0.398191	2				1	1	0	2
AFAM_HUMAN	Afamin OS=Homo sapiens GN=AFM PE=1 SV=1	0.00151586	49.2518	2	0.0018866	76.9826	2				1	1	0	2
RA1L2_HUMAN	Heterogeneous nuclear ribonucleoprotein A1-like 2 OS=Homo sapiens GN=HNRNPA1L2 PE=2 SV=2	0.0022863	0.314729	2	6.3344e-05	0.10986	2				1	1	0	2
PRS10_HUMAN	26S protease regulatory subunit 10B OS=Homo sapiens GN=PSMC6 PE=1 SV=1	0.00232507	0.528805	2	0.0130432	0.096569	2				1	1	0	2
RL9_HUMAN	60S ribosomal protein L9 OS=Homo sapiens GN=RPL9 PE=1 SV=1	0.00242429	0.380044	2	0.00478083	0.351074	3				1	1	0	2
GSTO1_HUMAN	Glutathione S-transferase omega-1 OS=Homo sapiens GN=GSTO1 PE=1 SV=2	0.00309436	1.80966	2	0.000193749	3.31363	2				1	1	0	2
S10AB_HUMAN	Protein S100-A11 OS=Homo sapiens GN=S100A11 PE=1 SV=2	0.00436793	1.86618	2	0.000910037	2.48518	2				1	1	0	2
IF2B3_HUMAN	Insulin-like growth factor 2 mRNA-binding protein 3 OS=Homo sapiens GN=IGF2BP3 PE=1 SV=2	0.0054904	0.327609	2	0.000270748	0.154964	2				1	1	0	2
HS90B_HUMAN	Heat shock protein HSP 90-beta OS=Homo sapiens GN=HSP90AB1 PE=1 SV=4	0.006832	0.594971	2	0.000227816	0.343211	3				1	1	0	2
RBMX_HUMAN	RNA-binding motif protein, X chromosome OS=Homo sapiens GN=RBMX PE=1 SV=3	0.00764895	0.349018	2	0.000750668	0.316468	2				1	1	0	2
G3BP1_HUMAN	Ras GTPase-activating protein-binding protein 1 OS=Homo sapiens GN=G3BP1 PE=1 SV=1	0.0077533	0.248542	2	0.00591054	0.199408	2				1	1	0	2
RS18_HUMAN	40S ribosomal protein S18 OS=Homo sapiens GN=RPS18 PE=1 SV=3	0.0081826	0.204385	2	0.000439804	0.0656351	2				1	1	0	2
EFTU_HUMAN	Elongation factor Tu, mitochondrial OS=Homo sapiens GN=TUFM PE=1 SV=2	0.0103733	0.148035	2	0.000355926	0.120349	2				1	1	0	2
IF4A1_HUMAN	Eukaryotic initiation factor 4A-I OS=Homo sapiens GN=EIF4A1 PE=1 SV=1	0.011205	2.08394	2	0.014394	2.12783	4				1	1	0	2
COF1_HUMAN	Cofilin-1 OS=Homo sapiens GN=CFL1 PE=1 SV=3	0.0131544	0.350102	2	0.00269126	0.270401	2				1	1	0	2
VIME_HUMAN	Vimentin OS=Homo sapiens GN=VIM PE=1 SV=4	1.98525e-05	0.40782	8				0.0025361	0.576521	18	1	0	1	2
ECHA_HUMAN	Trifunctional enzyme subunit alpha, mitochondrial OS=Homo sapiens GN=HADHA PE=1 SV=2	0.000260588	0.488086	4				0.0487551	0.449642	7	1	0	1	2
HS90A_HUMAN	Heat shock protein HSP 90-alpha OS=Homo sapiens GN=HSP90AA1 PE=1 SV=5	0.00258976	4.62768	4				0.0236677	2.2793	4	1	0	1	2
GANAB_HUMAN	Neutral alpha-glucosidase AB OS=Homo sapiens GN=GANAB PE=1 SV=3	0.00288735	1.73211	4				0.0202897	6.46808	2	1	0	1	2
CO4A_HUMAN	Complement C4-A OS=Homo sapiens GN=C4A PE=1 SV=2	0.00442282	7.49127	4				0.0139248	13.6166	5	1	0	1	2
ACTA_HUMAN	Actin, aortic smooth muscle OS=Homo sapiens GN=ACTA2 PE=1 SV=1	2.72438e-05	2.20835	3				0.00666228	2.32882	5	1	0	1	2
XRCC5_HUMAN	X-ray repair cross-complementing protein 5 OS=Homo sapiens GN=XRCC5 PE=1 SV=3	0.000532744	2.41776	3				0.0051955	3.47855	2	1	0	1	2
RINI_HUMAN	Ribonuclease inhibitor OS=Homo sapiens GN=RNH1 PE=1 SV=2	0.00138079	2.44949	3				0.000789227	2.59739	4	1	0	1	2
TKT_HUMAN	Transketolase OS=Homo sapiens GN=TKT PE=1 SV=3	0.00893108	0.55375	3				0.00521891	0.234749	2	1	0	1	2
RS8_HUMAN	40S ribosomal protein S8 OS=Homo sapiens GN=RPS8 PE=1 SV=2	0.0117588	0.482491	3				0.010335	0.436603	2	1	0	1	2
KNG1_HUMAN	Kininogen-1 OS=Homo sapiens GN=KNG1 PE=1 SV=2	0.000248681	14.1044	2				0.0126796	3.62416	2	1	0	1	2
FETUA_HUMAN	Alpha-2-HS-glycoprotein OS=Homo sapiens GN=AHSG PE=1 SV=1	0.000266557	58.0118	2				0.0101089	5.57194	2	1	0	1	2
RL4_HUMAN	60S ribosomal protein L4 OS=Homo sapiens GN=RPL4 PE=1 SV=5	0.000603229	0.24982	2				0.00319637	0.37859	2	1	0	1	2
TTHY_HUMAN	Transthyretin OS=Homo sapiens GN=TTR PE=1 SV=1	0.00121025	23.2507	2				0.00126252	5.35583	3	1	0	1	2
RS27A_HUMAN	Ubiquitin-40S ribosomal protein S27a OS=Homo sapiens GN=RPS27A PE=1 SV=2	0.00159377	0.379836	2				0.0118783	0.447803	2	1	0	1	2
EF1B_HUMAN	Elongation factor 1-beta OS=Homo sapiens GN=EEF1B2 PE=1 SV=3	0.0111248	0.563107	2				0.000675171	3.40394	2	1	0	1	2
FKB10_HUMAN	Peptidyl-prolyl cis-trans isomerase FKBP10 OS=Homo sapiens GN=FKBP10 PE=1 SV=1	0.0202868	10.383	2				0.0241068	0.384094	2	1	0	1	2
RL10A_HUMAN	60S ribosomal protein L10a OS=Homo sapiens GN=RPL10A PE=1 SV=2	0.0225527	0.218764	2				0.00164653	0.147736	2	1	0	1	2
RL22_HUMAN	60S ribosomal protein L22 OS=Homo sapiens GN=RPL22 PE=1 SV=2	0.0269411	0.32302	2				0.0137687	0.280885	2	1	0	1	2
MYH9_HUMAN	Myosin-9 OS=Homo sapiens GN=MYH9 PE=1 SV=4	0.000405489	1.49798	13							1	0	0	1
ENPL_HUMAN	Endoplasmin OS=Homo sapiens GN=HSP90B1 PE=1 SV=1	0.000352215	0.37737	7							1	0	0	1
DHE3_HUMAN	Glutamate dehydrogenase 1, mitochondrial OS=Homo sapiens GN=GLUD1 PE=1 SV=2	0.00504804	0.501627	6							1	0	0	1
G3P_HUMAN	Glyceraldehyde-3-phosphate dehydrogenase OS=Homo sapiens GN=GAPDH PE=1 SV=3	0.00589691	0.551485	5							1	0	0	1
FLNA_HUMAN	Filamin-A OS=Homo sapiens GN=FLNA PE=1 SV=4	0.00222321	0.397419	4							1	0	0	1
C4BPA_HUMAN	C4b-binding protein alpha chain OS=Homo sapiens GN=C4BPA PE=1 SV=2	0.00112693	6.53784	3							1	0	0	1
APMAP_HUMAN	Adipocyte plasma membrane-associated protein OS=Homo sapiens GN=APMAP PE=1 SV=2	0.00141269	1.59362	3							1	0	0	1
HSP71_HUMAN	Heat shock 70 kDa protein 1A/1B OS=Homo sapiens GN=HSPA1A PE=1 SV=5	0.00626831	2.03753	3							1	0	0	1
A1AG1_HUMAN	Alpha-1-acid glycoprotein 1 OS=Homo sapiens GN=ORM1 PE=1 SV=1	0.000115112	15.8941	2							1	0	0	1
HNRPU_HUMAN	Heterogeneous nuclear ribonucleoprotein U OS=Homo sapiens GN=HNRNPU PE=1 SV=6	0.000201823	0.399868	2							1	0	0	1
SEP11_HUMAN	Septin-11 OS=Homo sapiens GN=SEPT11 PE=1 SV=3	0.000207308	0.477014	2							1	0	0	1
CO1A2_HUMAN	Collagen alpha-2(I) chain OS=Homo sapiens GN=COL1A2 PE=1 SV=7	0.000517761	0.392565	2							1	0	0	1
STAT3_HUMAN	Signal transducer and activator of transcription 3 OS=Homo sapiens GN=STAT3 PE=1 SV=2	0.000566444	2.552	2							1	0	0	1
THIO_HUMAN	Thioredoxin OS=Homo sapiens GN=TXN PE=1 SV=3	0.00109164	2.0975	2							1	0	0	1
HNRPM_HUMAN	Heterogeneous nuclear ribonucleoprotein M OS=Homo sapiens GN=HNRNPM PE=1 SV=3	0.00264391	0.495167	2							1	0	0	1
APOA2_HUMAN	Apolipoprotein A-II OS=Homo sapiens GN=APOA2 PE=1 SV=1	0.00284374	5.23787	2							1	0	0	1
RL14_HUMAN	60S ribosomal protein L14 OS=Homo sapiens GN=RPL14 PE=1 SV=4	0.00380766	0.475672	2							1	0	0	1
PSB1_HUMAN	Proteasome subunit beta type-1 OS=Homo sapiens GN=PSMB1 PE=1 SV=2	0.00534959	2.04564	2							1	0	0	1
RL27_HUMAN	60S ribosomal protein L27 OS=Homo sapiens GN=RPL27 PE=1 SV=2	0.00583458	0.393193	2							1	0	0	1
RL10_HUMAN	60S ribosomal protein L10 OS=Homo sapiens GN=RPL10 PE=1 SV=4	0.00589245	0.525824	2							1	0	0	1
RS2_HUMAN	40S ribosomal protein S2 OS=Homo sapiens GN=RPS2 PE=1 SV=2	0.00603856	0.547522	2							1	0	0	1
RL13_HUMAN	60S ribosomal protein L13 OS=Homo sapiens GN=RPL13 PE=1 SV=4	0.00694821	0.259509	2							1	0	0	1
H2A1D_HUMAN	Histone H2A type 1-D OS=Homo sapiens GN=HIST1H2AD PE=1 SV=2	0.00912935	0.281262	2							1	0	0	1
NLTP_HUMAN	Non-specific lipid-transfer protein OS=Homo sapiens GN=SCP2 PE=1 SV=2	0.0103989	0.469226	2							1	0	0	1
AACT_HUMAN	Alpha-1-antichymotrypsin OS=Homo sapiens GN=SERPINA3 PE=1 SV=2	0.0124992	743.517	2							1	0	0	1
1433B_HUMAN	14-3-3 protein beta/alpha OS=Homo sapiens GN=YWHAB PE=1 SV=3	0.0150154	2.28095	2							1	0	0	1
H4_HUMAN	Histone H4 OS=Homo sapiens GN=HIST1H4A PE=1 SV=2	0.0214334	0.252835	2							1	0	0	1
PYGB_HUMAN	Glycogen phosphorylase, brain form OS=Homo sapiens GN=PYGB PE=1 SV=5	0.0220326	1.86488	2							1	0	0	1
DLDH_HUMAN	Dihydrolipoyl dehydrogenase, mitochondrial OS=Homo sapiens GN=DLD PE=1 SV=2	0.0224512	2.01252	2							1	0	0	1
UGPA_HUMAN	UTP--glucose-1-phosphate uridylyltransferase OS=Homo sapiens GN=UGP2 PE=1 SV=5	0.0251656	0.422544	2							1	0	0	1
RL17_HUMAN	60S ribosomal protein L17 OS=Homo sapiens GN=RPL17 PE=1 SV=3	0.0280965	0.435228	2							1	0	0	1
AHNK_HUMAN	Neuroblast differentiation-associated protein AHNAK OS=Homo sapiens GN=AHNAK PE=1 SV=2				0.00599762	0.449053	29	0.00102657	2.14142	29	0	1	1	2
MAP4_HUMAN	Microtubule-associated protein 4 OS=Homo sapiens GN=MAP4 PE=1 SV=3				0.00131315	2.50685	9	0.00133106	0.399861	8	0	1	1	2
CKAP4_HUMAN	Cytoskeleton-associated protein 4 OS=Homo sapiens GN=CKAP4 PE=1 SV=2				0.0011535	0.293748	8	0.000414056	6.1023	6	0	1	1	2
IQGA1_HUMAN	Ras GTPase-activating-like protein IQGAP1 OS=Homo sapiens GN=IQGAP1 PE=1 SV=1				0.000776515	2.40693	7	0.00446094	0.472405	8	0	1	1	2
IMB1_HUMAN	Importin subunit beta-1 OS=Homo sapiens GN=KPNB1 PE=1 SV=2				0.00303044	1.98339	6	0.00127515	0.48929	5	0	1	1	2
GDIB_HUMAN	Rab GDP dissociation inhibitor beta OS=Homo sapiens GN=GDI2 PE=1 SV=2				0.0124456	2.02889	6	0.0176335	0.447674	4	0	1	1	2
PRDX4_HUMAN	Peroxiredoxin-4 OS=Homo sapiens GN=PRDX4 PE=1 SV=1				0.000119002	2.37541	6	0.00430619	0.472426	5	0	1	1	2
MAP1B_HUMAN	Microtubule-associated protein 1B OS=Homo sapiens GN=MAP1B PE=1 SV=2				0.00662585	2.78033	6	0.0096543	0.391693	4	0	1	1	2
SPTN1_HUMAN	Spectrin alpha chain, non-erythrocytic 1 OS=Homo sapiens GN=SPTAN1 PE=1 SV=3				0.000913131	2.36576	5	0.00139508	0.355228	3	0	1	1	2
RTN4_HUMAN	Reticulon-4 OS=Homo sapiens GN=RTN4 PE=1 SV=2				0.000694939	2.50609	5	0.000213803	0.399466	5	0	1	1	2
HNRPQ_HUMAN	Heterogeneous nuclear ribonucleoprotein Q OS=Homo sapiens GN=SYNCRIP PE=1 SV=2				0.000931093	0.333632	5	0.00205603	3.33823	2	0	1	1	2
UBA1_HUMAN	Ubiquitin-like modifier-activating enzyme 1 OS=Homo sapiens GN=UBA1 PE=1 SV=3				0.002026	3.13846	5	0.0147699	0.491971	4	0	1	1	2
ML12A_HUMAN	Myosin regulatory light chain 12A OS=Homo sapiens GN=MYL12A PE=1 SV=2				7.03958e-05	3.20189	5	0.000455821	0.443804	5	0	1	1	2
K1C9_HUMAN	Keratin, type I cytoskeletal 9 OS=Homo sapiens GN=KRT9 PE=1 SV=3				0.00571945	4.09644	5	0.00137954	0.263507	3	0	1	1	2
EHD2_HUMAN	EH domain-containing protein 2 OS=Homo sapiens GN=EHD2 PE=1 SV=2				0.00843882	1.50594	4	0.0273076	0.307144	2	0	1	1	2
RPN2_HUMAN	Dolichyl-diphosphooligosaccharide--protein glycosyltransferase subunit 2 OS=Homo sapiens GN=RPN2 PE=1 SV=3				0.00858633	2.14611	4	0.016709	0.367628	4	0	1	1	2
HNRPK_HUMAN	Heterogeneous nuclear ribonucleoprotein K OS=Homo sapiens GN=HNRNPK PE=1 SV=1				0.0123417	2.2196	4	0.0102066	0.40568	4	0	1	1	2
ARP3_HUMAN	Actin-related protein 3 OS=Homo sapiens GN=ACTR3 PE=1 SV=3				0.00844435	2.44452	4	0.00163165	0.28224	4	0	1	1	2
SAP_HUMAN	Prosaposin OS=Homo sapiens GN=PSAP PE=1 SV=2				0.00282054	2.76734	4	4.12557e-05	0.55124	5	0	1	1	2
ARF4_HUMAN	ADP-ribosylation factor 4 OS=Homo sapiens GN=ARF4 PE=1 SV=3				0.00121701	2.79531	4	0.0026814	0.444801	4	0	1	1	2
ANXA5_HUMAN	Annexin A5 OS=Homo sapiens GN=ANXA5 PE=1 SV=2				0.000253467	0.332298	4	0.00342751	2.11666	4	0	1	1	2
MYL6_HUMAN	Myosin light polypeptide 6 OS=Homo sapiens GN=MYL6 PE=1 SV=2				0.00168407	0.194991	4	0.000933898	8.93634	3	0	1	1	2
ARPC2_HUMAN	Actin-related protein 2/3 complex subunit 2 OS=Homo sapiens GN=ARPC2 PE=1 SV=1				0.0452968	0.641232	3	0.0391232	2.45761	2	0	1	1	2
GLU2B_HUMAN	Glucosidase 2 subunit beta OS=Homo sapiens GN=PRKCSH PE=1 SV=2				0.127249	1.59142	3	0.00983134	0.407286	3	0	1	1	2
DDX17_HUMAN	Probable ATP-dependent RNA helicase DDX17 OS=Homo sapiens GN=DDX17 PE=1 SV=2				0.0124839	1.73812	3	0.00332463	0.443456	2	0	1	1	2
TCPA_HUMAN	T-complex protein 1 subunit alpha OS=Homo sapiens GN=TCP1 PE=1 SV=1				0.00869477	2.19517	3	0.0282022	0.466734	3	0	1	1	2
FAS_HUMAN	Fatty acid synthase OS=Homo sapiens GN=FASN PE=1 SV=3				0.0201769	2.20688	3	0.00565487	0.30824	4	0	1	1	2
ANM1_HUMAN	Protein arginine N-methyltransferase 1 OS=Homo sapiens GN=PRMT1 PE=1 SV=2				0.0100819	2.423	3	0.0141184	0.428754	4	0	1	1	2
1433T_HUMAN	14-3-3 protein theta OS=Homo sapiens GN=YWHAQ PE=1 SV=1				0.00423389	2.56366	3	0.00167008	0.326049	3	0	1	1	2
IF4G1_HUMAN	Eukaryotic translation initiation factor 4 gamma 1 OS=Homo sapiens GN=EIF4G1 PE=1 SV=4				0.00189901	2.85925	3	0.00616313	0.405186	3	0	1	1	2
SERC_HUMAN	Phosphoserine aminotransferase OS=Homo sapiens GN=PSAT1 PE=1 SV=2				0.00163156	2.99194	3	0.00624888	0.284318	3	0	1	1	2
PRDX6_HUMAN	Peroxiredoxin-6 OS=Homo sapiens GN=PRDX6 PE=1 SV=3				0.00162149	3.01365	3	0.0029663	0.423302	2	0	1	1	2
GSHR_HUMAN	Glutathione reductase, mitochondrial OS=Homo sapiens GN=GSR PE=1 SV=2				0.00189546	3.10505	3	0.00197319	0.447114	4	0	1	1	2
RCN1_HUMAN	Reticulocalbin-1 OS=Homo sapiens GN=RCN1 PE=1 SV=1				0.00364813	3.37683	3	0.00039756	0.515061	4	0	1	1	2
PLIN3_HUMAN	Perilipin-3 OS=Homo sapiens GN=PLIN3 PE=1 SV=3				0.000464664	0.288549	3	0.00114182	2.12475	4	0	1	1	2
C1QBP_HUMAN	Complement component 1 Q subcomponent-binding protein, mitochondrial OS=Homo sapiens GN=C1QBP PE=1 SV=1				0.000528819	3.94596	3	0.00274757	0.495043	4	0	1	1	2
LAMC1_HUMAN	Laminin subunit gamma-1 OS=Homo sapiens GN=LAMC1 PE=1 SV=3				0.00128143	4.33887	3	0.00305438	0.293026	3	0	1	1	2
FBN1_HUMAN	Fibrillin-1 OS=Homo sapiens GN=FBN1 PE=1 SV=3				0.00275438	4.8989	3	0.0032999	0.242989	4	0	1	1	2
PUR6_HUMAN	Multifunctional protein ADE2 OS=Homo sapiens GN=PAICS PE=1 SV=3				0.0105553	1.7095	2	0.0173342	0.636652	2	0	1	1	2
HSPB1_HUMAN	Heat shock protein beta-1 OS=Homo sapiens GN=HSPB1 PE=1 SV=2				0.00824834	0.501608	2	0.0411449	1.69513	2	0	1	1	2
CPPED_HUMAN	Calcineurin-like phosphoesterase domain-containing protein 1 OS=Homo sapiens GN=CPPED1 PE=1 SV=3				0.00592352	2.00432	2	0.00623274	0.64856	2	0	1	1	2
CAND1_HUMAN	Cullin-associated NEDD8-dissociated protein 1 OS=Homo sapiens GN=CAND1 PE=1 SV=2				0.000288569	2.07746	2	0.000438169	0.460154	2	0	1	1	2
STIP1_HUMAN	Stress-induced-phosphoprotein 1 OS=Homo sapiens GN=STIP1 PE=1 SV=1				0.00878587	0.445827	2	0.012137	1.99739	2	0	1	1	2
TBB5_HUMAN	Tubulin beta chain OS=Homo sapiens GN=TUBB PE=1 SV=2				0.00285363	0.43799	2	0.00738685	1.70584	2	0	1	1	2
PHB_HUMAN	Prohibitin OS=Homo sapiens GN=PHB PE=1 SV=1				0.0189414	2.4221	2	0.00335163	0.266957	2	0	1	1	2
PRDX3_HUMAN	Thioredoxin-dependent peroxide reductase, mitochondrial OS=Homo sapiens GN=PRDX3 PE=1 SV=3				0.00391139	2.48536	2	0.00468631	0.397439	2	0	1	1	2
SAHH_HUMAN	Adenosylhomocysteinase OS=Homo sapiens GN=AHCY PE=1 SV=4				0.00855566	2.51103	2	0.00690641	0.440862	3	0	1	1	2
BASI_HUMAN	Basigin OS=Homo sapiens GN=BSG PE=1 SV=2				0.00202392	2.61234	2	0.00255463	0.440937	2	0	1	1	2
ACLY_HUMAN	ATP-citrate synthase OS=Homo sapiens GN=ACLY PE=1 SV=3				0.00920164	2.70711	2	0.00411952	0.374381	3	0	1	1	2
SEPT2_HUMAN	Septin-2 OS=Homo sapiens GN=SEPT2 PE=1 SV=1				0.00176113	0.362692	2	0.00560066	2.28584	2	0	1	1	2
PRS6A_HUMAN	26S protease regulatory subunit 6A OS=Homo sapiens GN=PSMC3 PE=1 SV=3				0.0104426	0.359626	2	0.00688399	2.26172	2	0	1	1	2
CAPG_HUMAN	Macrophage-capping protein OS=Homo sapiens GN=CAPG PE=1 SV=2				0.000513348	2.78766	2	0.00428193	0.569285	2	0	1	1	2
SYSC_HUMAN	Serine--tRNA ligase, cytoplasmic OS=Homo sapiens GN=SARS PE=1 SV=3				0.00896602	3.02324	2	0.0141727	0.333366	2	0	1	1	2
CAV1_HUMAN	Caveolin-1 OS=Homo sapiens GN=CAV1 PE=1 SV=4				0.000352606	3.09425	2	0.00565004	0.395237	2	0	1	1	2
CRTAP_HUMAN	Cartilage-associated protein OS=Homo sapiens GN=CRTAP PE=1 SV=1				0.0052651	3.3504	2	0.00167912	0.236718	2	0	1	1	2
TCPG_HUMAN	T-complex protein 1 subunit gamma OS=Homo sapiens GN=CCT3 PE=1 SV=4				0.000121141	0.285374	2	0.000372832	3.30178	2	0	1	1	2
GSLG1_HUMAN	Golgi apparatus protein 1 OS=Homo sapiens GN=GLG1 PE=1 SV=2				0.00248611	3.64943	2	0.0124051	0.451736	2	0	1	1	2
NONO_HUMAN	Non-POU domain-containing octamer-binding protein OS=Homo sapiens GN=NONO PE=1 SV=4				0.00262086	0.272104	2	0.00607372	2.61928	2	0	1	1	2
NPM_HUMAN	Nucleophosmin OS=Homo sapiens GN=NPM1 PE=1 SV=2				0.0023098	0.240154	2	0.0298368	4.98103	2	0	1	1	2
CALM_HUMAN	Calmodulin OS=Homo sapiens GN=CALM1 PE=1 SV=2				9.94656e-05	4.25413	2	0.00122737	0.260726	2	0	1	1	2
CAV2_HUMAN	Caveolin-2 OS=Homo sapiens GN=CAV2 PE=1 SV=2				0.00986621	4.30829	2	0.00224241	0.334108	2	0	1	1	2
CO3A1_HUMAN	Collagen alpha-1(III) chain OS=Homo sapiens GN=COL3A1 PE=1 SV=4				0.00885404	0.22749	2	0.00929625	4.3371	2	0	1	1	2
NEST_HUMAN	Nestin OS=Homo sapiens GN=NES PE=1 SV=2				0.00451776	4.45855	2	0.0162446	0.30835	2	0	1	1	2
SRC8_HUMAN	Src substrate cortactin OS=Homo sapiens GN=CTTN PE=1 SV=2				0.0152915	4.63475	2	0.00623949	0.152716	2	0	1	1	2
MYH10_HUMAN	Myosin-10 OS=Homo sapiens GN=MYH10 PE=1 SV=3				0.00338103	4.79768	2	0.0381617	0.409918	2	0	1	1	2
HNRPR_HUMAN	Heterogeneous nuclear ribonucleoprotein R OS=Homo sapiens GN=HNRNPR PE=1 SV=1				0.000487543	0.204137	2	0.0069797	2.24386	2	0	1	1	2
CD59_HUMAN	CD59 glycoprotein OS=Homo sapiens GN=CD59 PE=1 SV=1				0.00218362	5.46976	2	0.00907794	0.182625	2	0	1	1	2
BASP1_HUMAN	Brain acid soluble protein 1 OS=Homo sapiens GN=BASP1 PE=1 SV=2				0.00116052	6.22689	2	0.00498071	0.252499	3	0	1	1	2
KINH_HUMAN	Kinesin-1 heavy chain OS=Homo sapiens GN=KIF5B PE=1 SV=1				0.00877108	7.43849	2	0.00828105	0.348569	2	0	1	1	2
PAXI_HUMAN	Paxillin OS=Homo sapiens GN=PXN PE=1 SV=3				0.0127266	0.106677	2	0.00872019	11.5488	2	0	1	1	2
LMAN2_HUMAN	Vesicular integral-membrane protein VIP36 OS=Homo sapiens GN=LMAN2 PE=1 SV=1				0.000807637	10.6407	2	0.00567892	0.282702	2	0	1	1	2
PCBP1_HUMAN	Poly(rC)-binding protein 1 OS=Homo sapiens GN=PCBP1 PE=1 SV=2				8.48725e-05	0.0933394	2	9.75718e-06	4.05557	3	0	1	1	2
CO6A3_HUMAN	Collagen alpha-3(VI) chain OS=Homo sapiens GN=COL6A3 PE=1 SV=5				0.0135377	1.57477	8				0	1	0	1
CLIC1_HUMAN	Chloride intracellular channel protein 1 OS=Homo sapiens GN=CLIC1 PE=1 SV=4				0.0051598	1.81193	5				0	1	0	1
ILF3_HUMAN	Interleukin enhancer-binding factor 3 OS=Homo sapiens GN=ILF3 PE=1 SV=3				0.00196519	1.94669	5				0	1	0	1
LEG1_HUMAN	Galectin-1 OS=Homo sapiens GN=LGALS1 PE=1 SV=2				0.00974537	0.646301	4				0	1	0	1
PDIA4_HUMAN	Protein disulfide-isomerase A4 OS=Homo sapiens GN=PDIA4 PE=1 SV=2				0.0194015	0.578694	4				0	1	0	1
NDKA_HUMAN	Nucleoside diphosphate kinase A OS=Homo sapiens GN=NME1 PE=1 SV=1				0.000411906	0.388589	4				0	1	0	1
ARF1_HUMAN	ADP-ribosylation factor 1 OS=Homo sapiens GN=ARF1 PE=1 SV=2				0.00661637	1.54128	3				0	1	0	1
DYHC1_HUMAN	Cytoplasmic dynein 1 heavy chain 1 OS=Homo sapiens GN=DYNC1H1 PE=1 SV=5				0.114963	1.5674	3				0	1	0	1
RAB8A_HUMAN	Ras-related protein Rab-8A OS=Homo sapiens GN=RAB8A PE=1 SV=1				0.0300859	1.70722	3				0	1	0	1
TBB4B_HUMAN	Tubulin beta-4B chain OS=Homo sapiens GN=TUBB4B PE=1 SV=1				0.0101109	0.460856	3				0	1	0	1
SPRC_HUMAN	SPARC OS=Homo sapiens GN=SPARC PE=1 SV=1				0.0104685	2.30224	3				0	1	0	1
ARP2_HUMAN	Actin-related protein 2 OS=Homo sapiens GN=ACTR2 PE=1 SV=1				0.00108536	3.42593	3				0	1	0	1
GNAI2_HUMAN	Guanine nucleotide-binding protein G(i) subunit alpha-2 OS=Homo sapiens GN=GNAI2 PE=1 SV=3				0.003917	3.57394	3				0	1	0	1
SND1_HUMAN	Staphylococcal nuclease domain-containing protein 1 OS=Homo sapiens GN=SND1 PE=1 SV=1				2.16596e-05	0.227975	3				0	1	0	1
CBR1_HUMAN	Carbonyl reductase [NADPH] 1 OS=Homo sapiens GN=CBR1 PE=1 SV=3				0.00586976	0.192401	3				0	1	0	1
RL5_HUMAN	60S ribosomal protein L5 OS=Homo sapiens GN=RPL5 PE=1 SV=3				0.151596	1.5339	2				0	1	0	1
ADHX_HUMAN	Alcohol dehydrogenase class-3 OS=Homo sapiens GN=ADH5 PE=1 SV=4				0.0208886	1.6107	2				0	1	0	1
NB5R3_HUMAN	NADH-cytochrome b5 reductase 3 OS=Homo sapiens GN=CYB5R3 PE=1 SV=3				0.0590025	1.66844	2				0	1	0	1
PLOD1_HUMAN	Procollagen-lysine,2-oxoglutarate 5-dioxygenase 1 OS=Homo sapiens GN=PLOD1 PE=1 SV=2				0.00326699	1.78764	2				0	1	0	1
XPO2_HUMAN	Exportin-2 OS=Homo sapiens GN=CSE1L PE=1 SV=3				0.0214937	1.78825	2				0	1	0	1
TFG_HUMAN	Protein TFG OS=Homo sapiens GN=TFG PE=1 SV=2				0.0145608	1.78896	2				0	1	0	1
SSRA_HUMAN	Translocon-associated protein subunit alpha OS=Homo sapiens GN=SSR1 PE=1 SV=3				0.00310486	1.80671	2				0	1	0	1
ARPC4_HUMAN	Actin-related protein 2/3 complex subunit 4 OS=Homo sapiens GN=ARPC4 PE=1 SV=3				0.0206353	1.91461	2				0	1	0	1
PSA7L_HUMAN	Proteasome subunit alpha type-7-like OS=Homo sapiens GN=PSMA8 PE=1 SV=3				0.000589364	1.92504	2				0	1	0	1
NEP_HUMAN	Neprilysin OS=Homo sapiens GN=MME PE=1 SV=2				0.00888261	1.93144	2				0	1	0	1
RAB2A_HUMAN	Ras-related protein Rab-2A OS=Homo sapiens GN=RAB2A PE=1 SV=1				0.00902505	1.95433	2				0	1	0	1
PSMD2_HUMAN	26S proteasome non-ATPase regulatory subunit 2 OS=Homo sapiens GN=PSMD2 PE=1 SV=3				0.0177268	1.98229	2				0	1	0	1
TCPE_HUMAN	T-complex protein 1 subunit epsilon OS=Homo sapiens GN=CCT5 PE=1 SV=1				0.00542511	2.09782	2				0	1	0	1
CALU_HUMAN	Calumenin OS=Homo sapiens GN=CALU PE=1 SV=2				0.0127968	2.12677	2				0	1	0	1
GCN1L_HUMAN	Translational activator GCN1 OS=Homo sapiens GN=GCN1L1 PE=1 SV=6				0.149283	2.16109	2				0	1	0	1
VPS35_HUMAN	Vacuolar protein sorting-associated protein 35 OS=Homo sapiens GN=VPS35 PE=1 SV=2				0.0116599	2.1639	2				0	1	0	1
AAAT_HUMAN	Neutral amino acid transporter B(0) OS=Homo sapiens GN=SLC1A5 PE=1 SV=2				0.001945	2.18093	2				0	1	0	1
TAGL_HUMAN	Transgelin OS=Homo sapiens GN=TAGLN PE=1 SV=4				0.0030346	0.451001	2				0	1	0	1
ARF6_HUMAN	ADP-ribosylation factor 6 OS=Homo sapiens GN=ARF6 PE=1 SV=2				0.00241129	2.25142	2				0	1	0	1
ATPK_HUMAN	ATP synthase subunit f, mitochondrial OS=Homo sapiens GN=ATP5J2 PE=1 SV=3				0.00773753	2.26559	2				0	1	0	1
PTGR1_HUMAN	Prostaglandin reductase 1 OS=Homo sapiens GN=PTGR1 PE=1 SV=2				0.0157956	2.27703	2				0	1	0	1
1433E_HUMAN	14-3-3 protein epsilon OS=Homo sapiens GN=YWHAE PE=1 SV=1				0.000896099	2.29803	2				0	1	0	1
ACSL3_HUMAN	Long-chain-fatty-acid--CoA ligase 3 OS=Homo sapiens GN=ACSL3 PE=1 SV=3				0.0233882	2.43775	2				0	1	0	1
CLIC4_HUMAN	Chloride intracellular channel protein 4 OS=Homo sapiens GN=CLIC4 PE=1 SV=4				0.0158862	2.54374	2				0	1	0	1
ALDOC_HUMAN	Fructose-bisphosphate aldolase C OS=Homo sapiens GN=ALDOC PE=1 SV=2				0.00588984	0.389091	2				0	1	0	1
ADT2_HUMAN	ADP/ATP translocase 2 OS=Homo sapiens GN=SLC25A5 PE=1 SV=7				0.0372852	2.84239	2				0	1	0	1
TPIS_HUMAN	Triosephosphate isomerase OS=Homo sapiens GN=TPI1 PE=1 SV=3				0.0123872	0.339112	2				0	1	0	1
K22E_HUMAN	Keratin, type II cytoskeletal 2 epidermal OS=Homo sapiens GN=KRT2 PE=1 SV=2				0.0212003	3.63957	2				0	1	0	1
HNRPD_HUMAN	Heterogeneous nuclear ribonucleoprotein D0 OS=Homo sapiens GN=HNRNPD PE=1 SV=1				0.000322991	0.273785	2				0	1	0	1
LA_HUMAN	Lupus La protein OS=Homo sapiens GN=SSB PE=1 SV=2				0.00311947	0.216211	2				0	1	0	1
GCP60_HUMAN	Golgi resident protein GCP60 OS=Homo sapiens GN=ACBD3 PE=1 SV=4				0.00236797	4.90835	2				0	1	0	1
XRCC6_HUMAN	X-ray repair cross-complementing protein 6 OS=Homo sapiens GN=XRCC6 PE=1 SV=2				0.00618259	0.150383	2				0	1	0	1
H2B1C_HUMAN	Histone H2B type 1-C/E/F/G/I OS=Homo sapiens GN=HIST1H2BC PE=1 SV=4				3.59512e-05	0.112503	2				0	1	0	1
PPM1G_HUMAN	Protein phosphatase 1G OS=Homo sapiens GN=PPM1G PE=1 SV=1				0.0415206	31.5712	2				0	1	0	1
ADAM9_HUMAN	Disintegrin and metalloproteinase domain-containing protein 9 OS=Homo sapiens GN=ADAM9 PE=1 SV=1							0.00549001	0.246616	2	0	0	1	1
AP2A1_HUMAN	AP-2 complex subunit alpha-1 OS=Homo sapiens GN=AP2A1 PE=1 SV=3							0.0132665	0.279724	2	0	0	1	1
CAN2_HUMAN	Calpain-2 catalytic subunit OS=Homo sapiens GN=CAPN2 PE=1 SV=6							0.00432206	1.61963	3	0	0	1	1
CATB_HUMAN	Cathepsin B OS=Homo sapiens GN=CTSB PE=1 SV=3							0.00369367	0.378619	2	0	0	1	1
CD63_HUMAN	CD63 antigen OS=Homo sapiens GN=CD63 PE=1 SV=2							0.000989357	0.249421	2	0	0	1	1
CFAB_HUMAN	Complement factor B OS=Homo sapiens GN=CFB PE=1 SV=2							0.0256673	2.18745	2	0	0	1	1
COPB_HUMAN	Coatomer subunit beta OS=Homo sapiens GN=COPB1 PE=1 SV=3							0.0016613	0.580481	2	0	0	1	1
DAD1_HUMAN	Dolichyl-diphosphooligosaccharide--protein glycosyltransferase subunit DAD1 OS=Homo sapiens GN=DAD1 PE=1 SV=3							0.00823132	0.231182	2	0	0	1	1
GRP78_HUMAN	78 kDa glucose-regulated protein OS=Homo sapiens GN=HSPA5 PE=1 SV=2							0.00615601	0.642084	11	0	0	1	1
GSTP1_HUMAN	Glutathione S-transferase P OS=Homo sapiens GN=GSTP1 PE=1 SV=2							0.00105302	1.95546	3	0	0	1	1
IMDH2_HUMAN	Inosine-5'-monophosphate dehydrogenase 2 OS=Homo sapiens GN=IMPDH2 PE=1 SV=2							0.0252711	2.45158	2	0	0	1	1
IPO5_HUMAN	Importin-5 OS=Homo sapiens GN=IPO5 PE=1 SV=4							0.0430283	0.557267	2	0	0	1	1
K1C10_HUMAN	Keratin, type I cytoskeletal 10 OS=Homo sapiens GN=KRT10 PE=1 SV=6							0.00438077	0.198721	2	0	0	1	1
KANK2_HUMAN	KN motif and ankyrin repeat domain-containing protein 2 OS=Homo sapiens GN=KANK2 PE=1 SV=1							0.002148	0.521649	2	0	0	1	1
LAC2_HUMAN	Ig lambda-2 chain C regions OS=Homo sapiens GN=IGLC2 PE=1 SV=1							0.0186367	3.01238	2	0	0	1	1
LDHA_HUMAN	L-lactate dehydrogenase A chain OS=Homo sapiens GN=LDHA PE=1 SV=2							0.0258781	0.401045	2	0	0	1	1
LDHB_HUMAN	L-lactate dehydrogenase B chain OS=Homo sapiens GN=LDHB PE=1 SV=2							0.0202405	2.61632	2	0	0	1	1
MARCS_HUMAN	Myristoylated alanine-rich C-kinase substrate OS=Homo sapiens GN=MARCKS PE=1 SV=4							0.0194914	0.23279	2	0	0	1	1
MDHC_HUMAN	Malate dehydrogenase, cytoplasmic OS=Homo sapiens GN=MDH1 PE=1 SV=4							3.40282e-06	100	2	0	0	1	1
NQO1_HUMAN	NAD(P)H dehydrogenase [quinone] 1 OS=Homo sapiens GN=NQO1 PE=1 SV=1							0.0140347	0.578463	2	0	0	1	1
PDIA6_HUMAN	Protein disulfide-isomerase A6 OS=Homo sapiens GN=PDIA6 PE=1 SV=1							0.00444221	3.64741	3	0	0	1	1
PLMN_HUMAN	Plasminogen OS=Homo sapiens GN=PLG PE=1 SV=2							0.00137104	4.55304	2	0	0	1	1
PRAF3_HUMAN	PRA1 family protein 3 OS=Homo sapiens GN=ARL6IP5 PE=1 SV=1							0.0124878	2.46485	2	0	0	1	1
PSD13_HUMAN	26S proteasome non-ATPase regulatory subunit 13 OS=Homo sapiens GN=PSMD13 PE=1 SV=2							0.0191483	0.627833	2	0	0	1	1
RAB8B_HUMAN	Ras-related protein Rab-8B OS=Homo sapiens GN=RAB8B PE=1 SV=2							0.00502668	0.417632	2	0	0	1	1
RS13_HUMAN	40S ribosomal protein S13 OS=Homo sapiens GN=RPS13 PE=1 SV=2							0.00199963	0.263423	2	0	0	1	1
RS25_HUMAN	40S ribosomal protein S25 OS=Homo sapiens GN=RPS25 PE=1 SV=1							0.0156008	0.441832	2	0	0	1	1
RS3_HUMAN	40S ribosomal protein S3 OS=Homo sapiens GN=RPS3 PE=1 SV=2							0.00534836	1.77056	4	0	0	1	1
RS3A_HUMAN	40S ribosomal protein S3a OS=Homo sapiens GN=RPS3A PE=1 SV=2							0.0288773	0.656497	2	0	0	1	1
SC23A_HUMAN	Protein transport protein Sec23A OS=Homo sapiens GN=SEC23A PE=1 SV=2							0.0313792	0.453011	2	0	0	1	1
SCRB2_HUMAN	Lysosome membrane protein 2 OS=Homo sapiens GN=SCARB2 PE=1 SV=2							0.0105406	0.347624	2	0	0	1	1
SEPT9_HUMAN	Septin-9 OS=Homo sapiens GN=SEPT9 PE=1 SV=2							0.0308043	7.89911	2	0	0	1	1
SYWC_HUMAN	Tryptophan--tRNA ligase, cytoplasmic OS=Homo sapiens GN=WARS PE=1 SV=2							0.0055791	0.298797	2	0	0	1	1
SYYC_HUMAN	Tyrosine--tRNA ligase, cytoplasmic OS=Homo sapiens GN=YARS PE=1 SV=4							0.000384232	1.86588	3	0	0	1	1
TCPD_HUMAN	T-complex protein 1 subunit delta OS=Homo sapiens GN=CCT4 PE=1 SV=4							0.00316941	3.55382	2	0	0	1	1
TGM2_HUMAN	Protein-glutamine gamma-glutamyltransferase 2 OS=Homo sapiens GN=TGM2 PE=1 SV=2							0.00269713	8.77343	2	0	0	1	1
UCHL1_HUMAN	Ubiquitin carboxyl-terminal hydrolase isozyme L1 OS=Homo sapiens GN=UCHL1 PE=1 SV=2							0.028253	0.545672	3	0	0	1	1
VAT1_HUMAN	Synaptic vesicle membrane protein VAT-1 homolog OS=Homo sapiens GN=VAT1 PE=1 SV=2							0.0461713	0.63359	3	0	0	1	1
VIGLN_HUMAN	Vigilin OS=Homo sapiens GN=HDLBP PE=1 SV=2							0.0110427	4.07868	2	0	0	1	1
ZYX_HUMAN	Zyxin OS=Homo sapiens GN=ZYX PE=1 SV=1							0.00439657	18.3468	2	0	0	1	1
