# Supplementary material for: Differential profile of protein expression on human keratocytes treated with autologous serum and plasma rich in growth factors (PRGF)
Source: PLoS One. 2018 Oct 12;13(10):e0205073. doi: 10.1371/journal.pone.0205073 (PMC6193583; doi:10.1371/journal.pone.0205073)
Supplement: S2 File — Tables E through I. Gene Ontology analysis. (XLSX) [file pone.0205073.s002.xlsx]

## Sheet: Table E
C vs PRGF
Category	Term	Term2	Count	%	PValue	Genes	List Total	Pop Hits	Pop Total	Fold Enrichment	Bonferroni	Benjamini	FDR
BIOCARTA	h_glycolysisPathway:Glycolysis Pathway		4	2.5974	0.00207738	G3P_HUMAN, PGAM1_HUMAN, ENOA_HUMAN, G6PI_HUMAN	37	11	1437	14.1229	0.128247	0.128247	2.10376
BIOCARTA	h_ecmPathway:Erk and PI-3 Kinase Are Necessary for Collagen Binding in Corneal Epithelia		4	2.5974	0.0160363	GELS_HUMAN, PROF1_HUMAN, TLN1_HUMAN, ITB1_HUMAN	37	22	1437	7.06143	0.655951	0.413443	15.2352
GOTERM_BP_FAT	GO:0006414	translational elongation	22	14.2857	1.17093e-21	RS2_HUMAN, EF1B_HUMAN, RS18_HUMAN, RL10A_HUMAN, RL13_HUMAN, RL9_HUMAN, RL10_HUMAN, RL27_HUMAN, RS8_HUMAN, RL22_HUMAN, RL4_HUMAN, RL14_HUMAN, RL17_HUMAN, RSSA_HUMAN, EF2_HUMAN, EF1A1_HUMAN, RL12_HUMAN, EFTU_HUMAN, RS27A_HUMAN	146	101	13528	20.1828	1.75172e-18	1.75172e-18	1.94492e-18
GOTERM_BP_FAT	GO:0006412	translation	25	16.2338	1.01591e-13	IF4A1_HUMAN, RS2_HUMAN, RRBP1_HUMAN, EF1B_HUMAN, RS18_HUMAN, RL10A_HUMAN, RL13_HUMAN, IF2B3_HUMAN, RL9_HUMAN, RL10_HUMAN, RL27_HUMAN, RS8_HUMAN, RL22_HUMAN, RL4_HUMAN, RL14_HUMAN, RL17_HUMAN, EF2_HUMAN, RSSA_HUMAN, EF1A1_HUMAN, RL12_HUMAN, EFTU_HUMAN, RS27A_HUMAN	146	331	13528	6.9983	1.51972e-10	7.59859e-11	1.68732e-10
GOTERM_BP_FAT	GO:0002526	acute inflammatory response	16	10.3896	1.16063e-13	FETUA_HUMAN, A2MG_HUMAN, A1AG2_HUMAN, IC1_HUMAN, CO3_HUMAN, CLUS_HUMAN, TRFE_HUMAN, A1AT_HUMAN, APOA2_HUMAN, CFAH_HUMAN, A1AG1_HUMAN, C4BPA_HUMAN, AACT_HUMAN, STAT3_HUMAN, CO4A_HUMAN, FINC_HUMAN	146	98	13528	15.1278	1.73563e-10	5.78545e-11	1.92701e-10
GOTERM_BP_FAT	GO:0006953	acute-phase response	9	5.84416	8.25906e-09	FETUA_HUMAN, A1AT_HUMAN, A2MG_HUMAN, A1AG2_HUMAN, A1AG1_HUMAN, AACT_HUMAN, STAT3_HUMAN, TRFE_HUMAN, FINC_HUMAN	146	40	13528	20.8479	1.23555e-05	3.08888e-06	1.37183e-05
GOTERM_BP_FAT	GO:0006954	inflammatory response	19	12.3377	1.17007e-08	FETUA_HUMAN, A2MG_HUMAN, A1AG2_HUMAN, IC1_HUMAN, CLUS_HUMAN, CO3_HUMAN, KNG1_HUMAN, TRFE_HUMAN, A1AT_HUMAN, PRDX5_HUMAN, ANXA1_HUMAN, APOA2_HUMAN, CFAH_HUMAN, A1AG1_HUMAN, C4BPA_HUMAN, AACT_HUMAN, CO4A_HUMAN, STAT3_HUMAN, FINC_HUMAN	146	325	13528	5.4169	1.75041e-05	3.50084e-06	1.94348e-05
GOTERM_BP_FAT	GO:0006954	inflammatory response	19	12.3377	1.17007e-08	FETUA_HUMAN, A2MG_HUMAN, A1AG2_HUMAN, IC1_HUMAN, CLUS_HUMAN, CO3_HUMAN, KNG1_HUMAN, TRFE_HUMAN, A1AT_HUMAN, PRDX5_HUMAN, ANXA1_HUMAN, APOA2_HUMAN, CFAH_HUMAN, A1AG1_HUMAN, C4BPA_HUMAN, AACT_HUMAN, CO4A_HUMAN, STAT3_HUMAN, FINC_HUMAN	146	325	13528	5.4169	1.75041e-05	3.50084e-06	1.94348e-05
GOTERM_BP_FAT	GO:0006457	protein folding	14	9.09091	5.45805e-08	ENPL_HUMAN, HSP7C_HUMAN, HS90A_HUMAN, TCPZ_HUMAN, FKB10_HUMAN, APOA2_HUMAN, TCPB_HUMAN, PPIA_HUMAN, HS90B_HUMAN, CH60_HUMAN, GRP75_HUMAN, CALR_HUMAN, TCPH_HUMAN, PPIB_HUMAN	146	177	13528	7.32884	8.16491e-05	1.36086e-05	9.06581e-05
GOTERM_BP_FAT	GO:0009611	response to wounding	22	14.2857	2.16364e-07	FETUA_HUMAN, A2MG_HUMAN, A1AG2_HUMAN, IC1_HUMAN, GELS_HUMAN, CLUS_HUMAN, CO3_HUMAN, KNG1_HUMAN, TRFE_HUMAN, APOH_HUMAN, A1AT_HUMAN, PRDX5_HUMAN, ANXA1_HUMAN, APOA2_HUMAN, CFAH_HUMAN, A1AG1_HUMAN, ANT3_HUMAN, C4BPA_HUMAN, AACT_HUMAN, CO4A_HUMAN, STAT3_HUMAN, FINC_HUMAN	146	530	13528	3.84616	0.000323629	4.62391e-05	0.00035938
GOTERM_BP_FAT	GO:0009611	response to wounding	22	14.2857	2.16364e-07	FETUA_HUMAN, A2MG_HUMAN, A1AG2_HUMAN, IC1_HUMAN, GELS_HUMAN, CLUS_HUMAN, CO3_HUMAN, KNG1_HUMAN, TRFE_HUMAN, APOH_HUMAN, A1AT_HUMAN, PRDX5_HUMAN, ANXA1_HUMAN, APOA2_HUMAN, CFAH_HUMAN, A1AG1_HUMAN, ANT3_HUMAN, C4BPA_HUMAN, AACT_HUMAN, CO4A_HUMAN, STAT3_HUMAN, FINC_HUMAN	146	530	13528	3.84616	0.000323629	4.62391e-05	0.00035938
GOTERM_BP_FAT	GO:0009611	response to wounding	22	14.2857	2.16364e-07	FETUA_HUMAN, A2MG_HUMAN, A1AG2_HUMAN, IC1_HUMAN, GELS_HUMAN, CLUS_HUMAN, CO3_HUMAN, KNG1_HUMAN, TRFE_HUMAN, APOH_HUMAN, A1AT_HUMAN, PRDX5_HUMAN, ANXA1_HUMAN, APOA2_HUMAN, CFAH_HUMAN, A1AG1_HUMAN, ANT3_HUMAN, C4BPA_HUMAN, AACT_HUMAN, CO4A_HUMAN, STAT3_HUMAN, FINC_HUMAN	146	530	13528	3.84616	0.000323629	4.62391e-05	0.00035938
GOTERM_BP_FAT	GO:0006952	defense response	23	14.9351	6.20628e-07	FETUA_HUMAN, PRDX1_HUMAN, A2MG_HUMAN, A1AG2_HUMAN, IC1_HUMAN, CLUS_HUMAN, CO3_HUMAN, VDAC1_HUMAN, KNG1_HUMAN, TRFE_HUMAN, A1AT_HUMAN, PRDX5_HUMAN, ANXA1_HUMAN, APOA2_HUMAN, CFAH_HUMAN, A1AG1_HUMAN, HPT_HUMAN, C4BPA_HUMAN, AACT_HUMAN, CO4A_HUMAN, STAT3_HUMAN, ITB1_HUMAN, FINC_HUMAN	146	615	13528	3.46524	0.000928029	0.000116051	0.00103086
GOTERM_BP_FAT	GO:0051248	negative regulation of protein metabolic process	13	8.44156	7.79429e-07	A2MG_HUMAN, PSB1_HUMAN, IC1_HUMAN, 1433B_HUMAN, IF2B3_HUMAN, HS90B_HUMAN, CALR_HUMAN, RS27A_HUMAN, PRS10_HUMAN, FLNA_HUMAN	146	187	13528	6.44143	0.00116535	0.00012955	0.00129462
GOTERM_BP_FAT	GO:0032269	negative regulation of cellular protein metabolic process	12	7.79221	3.68068e-06	A2MG_HUMAN, PSB1_HUMAN, IC1_HUMAN, 1433B_HUMAN, IF2B3_HUMAN, HS90B_HUMAN, RS27A_HUMAN, CALR_HUMAN, PRS10_HUMAN	146	180	13528	6.17717	0.00549118	0.000550479	0.00611344
GOTERM_BP_FAT	GO:0030433	ER-associated protein catabolic process	6	3.8961	4.76191e-06	ENPL_HUMAN, RS27A_HUMAN, TERA_HUMAN	146	24	13528	23.1644	0.00709852	0.000647411	0.00790923
GOTERM_BP_FAT	GO:0051604	protein maturation	10	6.49351	6.35388e-06	SERPH_HUMAN, IC1_HUMAN, CO3_HUMAN, CLUS_HUMAN, CFAH_HUMAN, C4BPA_HUMAN, CH60_HUMAN, CO4A_HUMAN, CALR_HUMAN, APOH_HUMAN	146	122	13528	7.59488	0.0094604	0.000791806	0.0105533
GOTERM_BP_FAT	GO:0006096	glycolysis	7	4.54545	1.02211e-05	ALDOA_HUMAN, KPYM_HUMAN, G3P_HUMAN, PGAM1_HUMAN, K6PP_HUMAN, ENOA_HUMAN, G6PI_HUMAN	146	47	13528	13.8001	0.0151746	0.00117553	0.016976
GOTERM_BP_FAT	GO:0006986	response to unfolded protein	8	5.19481	1.05412e-05	HSP7C_HUMAN, HS90A_HUMAN, SERPH_HUMAN, HSP71_HUMAN, HS90B_HUMAN, CH60_HUMAN, HSP74_HUMAN, TERA_HUMAN	146	71	13528	10.4403	0.015646	0.00112577	0.0175074
GOTERM_BP_FAT	GO:0042062	long-term strengthening of neuromuscular junction	4	2.5974	1.1874e-05	RS27A_HUMAN	146	5	13528	74.126	0.0176068	0.00118354	0.0197209
GOTERM_BP_FAT	GO:0006928	cell motion	18	11.6883	1.30854e-05	COF1_HUMAN, VIME_HUMAN, APOA1_HUMAN, THIO_HUMAN, TLN1_HUMAN, ATPB_HUMAN, ANXA1_HUMAN, MYH9_HUMAN, ACTB_HUMAN, APOB_HUMAN, VINC_HUMAN, RS27A_HUMAN, STAT3_HUMAN, FINC_HUMAN, ITB1_HUMAN	146	475	13528	3.51123	0.0193855	0.00122275	0.0217326
GOTERM_BP_FAT	GO:0006091	generation of precursor metabolites and energy	14	9.09091	3.17654e-05	ALDOA_HUMAN, ATPA_HUMAN, THIO_HUMAN, ETFA_HUMAN, TRXR1_HUMAN, ATPB_HUMAN, PYGB_HUMAN, KPYM_HUMAN, G3P_HUMAN, PGAM1_HUMAN, DLDH_HUMAN, G6PI_HUMAN, ENOA_HUMAN, K6PP_HUMAN	146	313	13528	4.14443	0.0464103	0.0027915	0.0527492
GOTERM_BP_FAT	GO:0044275	cellular carbohydrate catabolic process	8	5.19481	3.45324e-05	ALDOA_HUMAN, PYGB_HUMAN, KPYM_HUMAN, G3P_HUMAN, PGAM1_HUMAN, K6PP_HUMAN, ENOA_HUMAN, G6PI_HUMAN	146	85	13528	8.72071	0.0503496	0.00286596	0.0573429
GOTERM_BP_FAT	GO:0006007	glucose catabolic process	7	4.54545	3.4975e-05	ALDOA_HUMAN, KPYM_HUMAN, G3P_HUMAN, PGAM1_HUMAN, K6PP_HUMAN, ENOA_HUMAN, G6PI_HUMAN	146	58	13528	11.1828	0.0509781	0.00275008	0.0580775
GOTERM_BP_FAT	GO:0008582	regulation of synaptic growth at neuromuscular junction	4	2.5974	4.09078e-05	RS27A_HUMAN	146	7	13528	52.9472	0.0593643	0.00305529	0.0679262
GOTERM_BP_FAT	GO:0051235	maintenance of location	7	4.54545	6.14586e-05	ENPL_HUMAN, 1433B_HUMAN, ALBU_HUMAN, PDIA3_HUMAN, TLN1_HUMAN, CALR_HUMAN, FLNA_HUMAN	146	64	13528	10.1344	0.0878446	0.00436876	0.102034
GOTERM_BP_FAT	GO:0006956	complement activation	6	3.8961	8.16087e-05	IC1_HUMAN, CO3_HUMAN, CLUS_HUMAN, CFAH_HUMAN, C4BPA_HUMAN, CO4A_HUMAN	146	42	13528	13.2368	0.114933	0.00553425	0.135466
GOTERM_BP_FAT	GO:0002541	activation of plasma proteins involved in acute inflammatory response	6	3.8961	9.15557e-05	IC1_HUMAN, CO3_HUMAN, CLUS_HUMAN, CFAH_HUMAN, C4BPA_HUMAN, CO4A_HUMAN	146	43	13528	12.929	0.128007	0.00593768	0.151965
GOTERM_BP_FAT	GO:0019320	hexose catabolic process	7	4.54545	9.40464e-05	ALDOA_HUMAN, KPYM_HUMAN, G3P_HUMAN, PGAM1_HUMAN, K6PP_HUMAN, ENOA_HUMAN, G6PI_HUMAN	146	69	13528	9.40004	0.13125	0.00584535	0.156096
GOTERM_BP_FAT	GO:0002449	lymphocyte mediated immunity	7	4.54545	0.000101965	PRDX1_HUMAN, IC1_HUMAN, CO3_HUMAN, CLUS_HUMAN, C4BPA_HUMAN, CH60_HUMAN, CO4A_HUMAN	146	70	13528	9.26575	0.141481	0.00608329	0.169228
GOTERM_BP_FAT	GO:0046365	monosaccharide catabolic process	7	4.54545	0.000110404	ALDOA_HUMAN, KPYM_HUMAN, G3P_HUMAN, PGAM1_HUMAN, K6PP_HUMAN, ENOA_HUMAN, G6PI_HUMAN	146	71	13528	9.13525	0.152253	0.00633267	0.183222
GOTERM_BP_FAT	GO:0043161	proteasomal ubiquitin-dependent protein catabolic process	8	5.19481	0.000111056	ENPL_HUMAN, PSB1_HUMAN, RS27A_HUMAN, TERA_HUMAN, PRS10_HUMAN	146	102	13528	7.26726	0.153079	0.00613475	0.184304
GOTERM_BP_FAT	GO:0010498	proteasomal protein catabolic process	8	5.19481	0.000111056	ENPL_HUMAN, PSB1_HUMAN, RS27A_HUMAN, TERA_HUMAN, PRS10_HUMAN	146	102	13528	7.26726	0.153079	0.00613475	0.184304
GOTERM_BP_FAT	GO:0043066	negative regulation of apoptosis	14	9.09091	0.000111429	ENPL_HUMAN, ANXA1_HUMAN, PRDX5_HUMAN, COF1_HUMAN, CLUS_HUMAN, ALBU_HUMAN, HSP71_HUMAN, CH60_HUMAN, GRP75_HUMAN, RS27A_HUMAN, APOH_HUMAN	146	354	13528	3.66442	0.153553	0.00593614	0.184923
GOTERM_BP_FAT	GO:0043069	negative regulation of programmed cell death	14	9.09091	0.000128144	ENPL_HUMAN, ANXA1_HUMAN, PRDX5_HUMAN, COF1_HUMAN, CLUS_HUMAN, ALBU_HUMAN, HSP71_HUMAN, CH60_HUMAN, GRP75_HUMAN, RS27A_HUMAN, APOH_HUMAN	146	359	13528	3.61339	0.174459	0.0065891	0.212635
GOTERM_BP_FAT	GO:0060548	negative regulation of cell death	14	9.09091	0.000131735	ENPL_HUMAN, ANXA1_HUMAN, PRDX5_HUMAN, COF1_HUMAN, CLUS_HUMAN, ALBU_HUMAN, HSP71_HUMAN, CH60_HUMAN, GRP75_HUMAN, RS27A_HUMAN, APOH_HUMAN	146	360	13528	3.60335	0.178883	0.00654811	0.218588
GOTERM_BP_FAT	GO:0019725	cellular homeostasis	16	10.3896	0.000142871	ALDOA_HUMAN, PRDX1_HUMAN, ENPL_HUMAN, THIO_HUMAN, PARK7_HUMAN, HEMO_HUMAN, TRXR1_HUMAN, CERU_HUMAN, TRFE_HUMAN, CALR_HUMAN, KNG1_HUMAN, ATPB_HUMAN, PRDX5_HUMAN, HPT_HUMAN, PDIA3_HUMAN, DLDH_HUMAN	146	466	13528	3.18137	0.19245	0.00687146	0.237045
GOTERM_BP_FAT	GO:0042592	homeostatic process	21	13.6364	0.000148187	ALDOA_HUMAN, PRDX1_HUMAN, ENPL_HUMAN, APOA1_HUMAN, THIO_HUMAN, PARK7_HUMAN, HEMO_HUMAN, TRXR1_HUMAN, CERU_HUMAN, KNG1_HUMAN, CALR_HUMAN, TRFE_HUMAN, ATPB_HUMAN, PRDX5_HUMAN, APOA2_HUMAN, HPT_HUMAN, PDIA3_HUMAN, APOB_HUMAN, AACT_HUMAN, DLDH_HUMAN, STAT3_HUMAN	146	751	13528	2.59096	0.198847	0.0069043	0.245854
GOTERM_BP_FAT	GO:0051789	response to protein stimulus	8	5.19481	0.000149996	HSP7C_HUMAN, HS90A_HUMAN, SERPH_HUMAN, HSP71_HUMAN, HS90B_HUMAN, CH60_HUMAN, HSP74_HUMAN, TERA_HUMAN	146	107	13528	6.92767	0.201013	0.00677724	0.248851
GOTERM_BP_FAT	GO:0030036	actin cytoskeleton organization	11	7.14286	0.000160202	ALDOA_HUMAN, MYH9_HUMAN, COF1_HUMAN, FSCN1_HUMAN, GELS_HUMAN, PROF1_HUMAN, TLN1_HUMAN, CALR_HUMAN, FLNA_HUMAN, ITB1_HUMAN, ACTN1_HUMAN	146	226	13528	4.50988	0.213122	0.00702468	0.265764
GOTERM_BP_FAT	GO:0016052	carbohydrate catabolic process	8	5.19481	0.000168379	ALDOA_HUMAN, PYGB_HUMAN, KPYM_HUMAN, G3P_HUMAN, PGAM1_HUMAN, K6PP_HUMAN, ENOA_HUMAN, G6PI_HUMAN	146	109	13528	6.80055	0.22269	0.00717175	0.27931
GOTERM_BP_FAT	GO:0006959	humoral immune response	7	4.54545	0.000199757	IC1_HUMAN, CO3_HUMAN, CLUS_HUMAN, CFAH_HUMAN, C4BPA_HUMAN, CO4A_HUMAN, G6PI_HUMAN	146	79	13528	8.21016	0.258342	0.00826749	0.33128
GOTERM_BP_FAT	GO:0046164	alcohol catabolic process	7	4.54545	0.000229178	ALDOA_HUMAN, KPYM_HUMAN, G3P_HUMAN, PGAM1_HUMAN, K6PP_HUMAN, ENOA_HUMAN, G6PI_HUMAN	146	81	13528	8.00744	0.290284	0.00922449	0.379985
GOTERM_BP_FAT	GO:0006006	glucose metabolic process	9	5.84416	0.000239931	ALDOA_HUMAN, PYGB_HUMAN, KPYM_HUMAN, G3P_HUMAN, PGAM1_HUMAN, UGPA_HUMAN, K6PP_HUMAN, ENOA_HUMAN, G6PI_HUMAN	146	153	13528	5.45044	0.301612	0.00940236	0.39778
GOTERM_BP_FAT	GO:0006958	complement activation, classical pathway	5	3.24675	0.000244163	IC1_HUMAN, CO3_HUMAN, CLUS_HUMAN, C4BPA_HUMAN, CO4A_HUMAN	146	29	13528	15.9754	0.30602	0.00932325	0.404783
GOTERM_BP_FAT	GO:0030029	actin filament-based process	11	7.14286	0.00026927	ALDOA_HUMAN, MYH9_HUMAN, COF1_HUMAN, FSCN1_HUMAN, GELS_HUMAN, PROF1_HUMAN, TLN1_HUMAN, CALR_HUMAN, FLNA_HUMAN, ITB1_HUMAN, ACTN1_HUMAN	146	241	13528	4.22918	0.331609	0.0100215	0.446319
GOTERM_BP_FAT	GO:0016064	immunoglobulin mediated immune response	6	3.8961	0.000273672	IC1_HUMAN, CO3_HUMAN, CLUS_HUMAN, C4BPA_HUMAN, CH60_HUMAN, CO4A_HUMAN	146	54	13528	10.2953	0.335997	0.00993735	0.453599
GOTERM_BP_FAT	GO:0032101	regulation of response to external stimulus	9	5.84416	0.000311894	FETUA_HUMAN, A2MG_HUMAN, IC1_HUMAN, CO3_HUMAN, 5NTD_HUMAN, ANT3_HUMAN, KNG1_HUMAN, APOH_HUMAN, ANXA2_HUMAN	146	159	13528	5.24477	0.37291	0.0110496	0.516796
GOTERM_BP_FAT	GO:0002443	leukocyte mediated immunity	7	4.54545	0.000317782	PRDX1_HUMAN, IC1_HUMAN, CO3_HUMAN, CLUS_HUMAN, C4BPA_HUMAN, CH60_HUMAN, CO4A_HUMAN	146	86	13528	7.54189	0.378412	0.0109967	0.526529
GOTERM_BP_FAT	GO:0051605	protein maturation by peptide bond cleavage	7	4.54545	0.000317782	IC1_HUMAN, CO3_HUMAN, CLUS_HUMAN, CFAH_HUMAN, C4BPA_HUMAN, CO4A_HUMAN, APOH_HUMAN	146	86	13528	7.54189	0.378412	0.0109967	0.526529
GOTERM_BP_FAT	GO:0051605	protein maturation by peptide bond cleavage	7	4.54545	0.000317782	IC1_HUMAN, CO3_HUMAN, CLUS_HUMAN, CFAH_HUMAN, C4BPA_HUMAN, CO4A_HUMAN, APOH_HUMAN	146	86	13528	7.54189	0.378412	0.0109967	0.526529
GOTERM_BP_FAT	GO:0002455	humoral immune response mediated by circulating immunoglobulin	5	3.24675	0.000318131	IC1_HUMAN, CO3_HUMAN, CLUS_HUMAN, C4BPA_HUMAN, CO4A_HUMAN	146	31	13528	14.9448	0.378736	0.0107599	0.527106
GOTERM_BP_FAT	GO:0019724	B cell mediated immunity	6	3.8961	0.000324929	IC1_HUMAN, CO3_HUMAN, CLUS_HUMAN, C4BPA_HUMAN, CH60_HUMAN, CO4A_HUMAN	146	56	13528	9.92759	0.385025	0.0107457	0.538341
GOTERM_BP_FAT	GO:0042981	regulation of apoptosis	21	13.6364	0.000363298	PRDX1_HUMAN, ENPL_HUMAN, COF1_HUMAN, CLUS_HUMAN, ALBU_HUMAN, HSP71_HUMAN, CH60_HUMAN, CALR_HUMAN, KNG1_HUMAN, TERA_HUMAN, APOH_HUMAN, PRDX5_HUMAN, ANXA1_HUMAN, 1433B_HUMAN, PDIA3_HUMAN, GRP75_HUMAN, RS27A_HUMAN, ACTN1_HUMAN	146	804	13528	2.42016	0.419342	0.0117477	0.60173
GOTERM_BP_FAT	GO:0006916	anti-apoptosis	10	6.49351	0.000375881	ENPL_HUMAN, ANXA1_HUMAN, COF1_HUMAN, CLUS_HUMAN, HSP71_HUMAN, GRP75_HUMAN, RS27A_HUMAN	146	206	13528	4.49794	0.430174	0.0118951	0.62251
GOTERM_BP_FAT	GO:0006916	anti-apoptosis	10	6.49351	0.000375881	ENPL_HUMAN, ANXA1_HUMAN, COF1_HUMAN, CLUS_HUMAN, HSP71_HUMAN, GRP75_HUMAN, RS27A_HUMAN	146	206	13528	4.49794	0.430174	0.0118951	0.62251
GOTERM_BP_FAT	GO:0043067	regulation of programmed cell death	21	13.6364	0.000412602	PRDX1_HUMAN, ENPL_HUMAN, COF1_HUMAN, CLUS_HUMAN, ALBU_HUMAN, HSP71_HUMAN, CH60_HUMAN, CALR_HUMAN, KNG1_HUMAN, TERA_HUMAN, APOH_HUMAN, PRDX5_HUMAN, ANXA1_HUMAN, 1433B_HUMAN, PDIA3_HUMAN, GRP75_HUMAN, RS27A_HUMAN, ACTN1_HUMAN	146	812	13528	2.39632	0.460644	0.0127797	0.683129
GOTERM_BP_FAT	GO:0010941	regulation of cell death	21	13.6364	0.000432545	PRDX1_HUMAN, ENPL_HUMAN, COF1_HUMAN, CLUS_HUMAN, ALBU_HUMAN, HSP71_HUMAN, CH60_HUMAN, CALR_HUMAN, KNG1_HUMAN, TERA_HUMAN, APOH_HUMAN, PRDX5_HUMAN, ANXA1_HUMAN, 1433B_HUMAN, PDIA3_HUMAN, GRP75_HUMAN, RS27A_HUMAN, ACTN1_HUMAN	146	815	13528	2.38749	0.476505	0.0131219	0.716037
GOTERM_BP_FAT	GO:0002253	activation of immune response	7	4.54545	0.000513134	IC1_HUMAN, CO3_HUMAN, CLUS_HUMAN, CFAH_HUMAN, C4BPA_HUMAN, CH60_HUMAN, CO4A_HUMAN	146	94	13528	6.90003	0.535989	0.0152396	0.848911
GOTERM_BP_FAT	GO:0045454	cell redox homeostasis	6	3.8961	0.000563085	PRDX1_HUMAN, PRDX5_HUMAN, THIO_HUMAN, PDIA3_HUMAN, DLDH_HUMAN, TRXR1_HUMAN	146	63	13528	8.82453	0.569416	0.0163861	0.931184
GOTERM_BP_FAT	GO:0032268	regulation of cellular protein metabolic process	15	9.74026	0.000569902	A2MG_HUMAN, PSB1_HUMAN, IC1_HUMAN, 1433B_HUMAN, APOA1_HUMAN, IF2B3_HUMAN, CD81_HUMAN, HS90B_HUMAN, HEMO_HUMAN, CALR_HUMAN, RS27A_HUMAN, PRS10_HUMAN	146	474	13528	2.9322	0.573787	0.0162666	0.942407
GOTERM_BP_FAT	GO:0002252	immune effector process	8	5.19481	0.000594123	PRDX1_HUMAN, IC1_HUMAN, CO3_HUMAN, CLUS_HUMAN, CFAH_HUMAN, C4BPA_HUMAN, CH60_HUMAN, CO4A_HUMAN	146	134	13528	5.53179	0.588963	0.016635	0.982276
GOTERM_BP_FAT	GO:0051436	negative regulation of ubiquitin-protein ligase activity during mitotic cell cycle	6	3.8961	0.000650469	PSB1_HUMAN, RS27A_HUMAN, PRS10_HUMAN	146	65	13528	8.553	0.62221	0.0178648	1.07496
GOTERM_BP_FAT	GO:0031145	anaphase-promoting complex-dependent proteasomal ubiquitin-dependent protein catabolic process	6	3.8961	0.000650469	PSB1_HUMAN, RS27A_HUMAN, PRS10_HUMAN	146	65	13528	8.553	0.62221	0.0178648	1.07496
GOTERM_BP_FAT	GO:0051444	negative regulation of ubiquitin-protein ligase activity	6	3.8961	0.000747635	PSB1_HUMAN, RS27A_HUMAN, PRS10_HUMAN	146	67	13528	8.29769	0.673354	0.0201377	1.2346
GOTERM_BP_FAT	GO:0051352	negative regulation of ligase activity	6	3.8961	0.000747635	PSB1_HUMAN, RS27A_HUMAN, PRS10_HUMAN	146	67	13528	8.29769	0.673354	0.0201377	1.2346
GOTERM_BP_FAT	GO:0002697	regulation of immune effector process	7	4.54545	0.000751308	A2MG_HUMAN, APOA2_HUMAN, IC1_HUMAN, CO3_HUMAN, APOA1_HUMAN, CH60_HUMAN, HEMO_HUMAN	146	101	13528	6.42181	0.675146	0.019878	1.24063
GOTERM_BP_FAT	GO:0002697	regulation of immune effector process	7	4.54545	0.000751308	A2MG_HUMAN, APOA2_HUMAN, IC1_HUMAN, CO3_HUMAN, APOA1_HUMAN, CH60_HUMAN, HEMO_HUMAN	146	101	13528	6.42181	0.675146	0.019878	1.24063
GOTERM_BP_FAT	GO:0031646	positive regulation of neurological system process	5	3.24675	0.000778192	TRFE_HUMAN, RS27A_HUMAN	146	39	13528	11.8792	0.687961	0.0202248	1.28476
GOTERM_BP_FAT	GO:0051437	positive regulation of ubiquitin-protein ligase activity during mitotic cell cycle	6	3.8961	0.000800096	PSB1_HUMAN, RS27A_HUMAN, PRS10_HUMAN	146	68	13528	8.17566	0.698028	0.0204336	1.32069
GOTERM_BP_FAT	GO:0051963	regulation of synaptogenesis	4	2.5974	0.00087463	RS27A_HUMAN	146	18	13528	20.5906	0.729915	0.0219425	1.44289
GOTERM_BP_FAT	GO:0051443	positive regulation of ubiquitin-protein ligase activity	6	3.8961	0.000913201	PSB1_HUMAN, RS27A_HUMAN, PRS10_HUMAN	146	70	13528	7.94207	0.745072	0.0225221	1.50606
GOTERM_BP_FAT	GO:0050778	positive regulation of immune response	8	5.19481	0.000949318	IC1_HUMAN, CO3_HUMAN, CLUS_HUMAN, CFAH_HUMAN, C4BPA_HUMAN, CH60_HUMAN, HEMO_HUMAN, CO4A_HUMAN	146	145	13528	5.11214	0.758492	0.0230235	1.56519
GOTERM_BP_FAT	GO:0050778	positive regulation of immune response	8	5.19481	0.000949318	IC1_HUMAN, CO3_HUMAN, CLUS_HUMAN, CFAH_HUMAN, C4BPA_HUMAN, CH60_HUMAN, HEMO_HUMAN, CO4A_HUMAN	146	145	13528	5.11214	0.758492	0.0230235	1.56519
GOTERM_BP_FAT	GO:0051439	regulation of ubiquitin-protein ligase activity during mitotic cell cycle	6	3.8961	0.000974019	PSB1_HUMAN, RS27A_HUMAN, PRS10_HUMAN	146	71	13528	7.83021	0.767262	0.0232393	1.6056
GOTERM_BP_FAT	GO:0031647	regulation of protein stability	5	3.24675	0.001033	APOA2_HUMAN, APOA1_HUMAN, CH60_HUMAN, CALR_HUMAN, FLNA_HUMAN	146	42	13528	11.0307	0.786936	0.0242435	1.70204
GOTERM_BP_FAT	GO:0007015	actin filament organization	6	3.8961	0.0010378	ALDOA_HUMAN, COF1_HUMAN, FSCN1_HUMAN, GELS_HUMAN, FLNA_HUMAN, ACTN1_HUMAN	146	72	13528	7.72146	0.788462	0.0239789	1.70989
GOTERM_BP_FAT	GO:0019318	hexose metabolic process	9	5.84416	0.0010822	ALDOA_HUMAN, PYGB_HUMAN, KPYM_HUMAN, G3P_HUMAN, PGAM1_HUMAN, UGPA_HUMAN, K6PP_HUMAN, ENOA_HUMAN, G6PI_HUMAN	146	192	13528	4.34332	0.802072	0.0246128	1.78243
GOTERM_BP_FAT	GO:0051351	positive regulation of ligase activity	6	3.8961	0.00110463	PSB1_HUMAN, RS27A_HUMAN, PRS10_HUMAN	146	73	13528	7.61569	0.808608	0.0247408	1.81905
GOTERM_BP_FAT	GO:0031397	negative regulation of protein ubiquitination	6	3.8961	0.00117459	PSB1_HUMAN, RS27A_HUMAN, PRS10_HUMAN	146	74	13528	7.51277	0.827649	0.0259008	1.93321
GOTERM_BP_FAT	GO:0016485	protein processing	7	4.54545	0.00128847	IC1_HUMAN, CO3_HUMAN, CLUS_HUMAN, CFAH_HUMAN, C4BPA_HUMAN, CO4A_HUMAN, APOH_HUMAN	146	112	13528	5.7911	0.854676	0.0279661	2.11876
GOTERM_BP_FAT	GO:0016485	protein processing	7	4.54545	0.00128847	IC1_HUMAN, CO3_HUMAN, CLUS_HUMAN, CFAH_HUMAN, C4BPA_HUMAN, CO4A_HUMAN, APOH_HUMAN	146	112	13528	5.7911	0.854676	0.0279661	2.11876
GOTERM_BP_FAT	GO:0050727	regulation of inflammatory response	6	3.8961	0.0013243	FETUA_HUMAN, A2MG_HUMAN, IC1_HUMAN, CO3_HUMAN, 5NTD_HUMAN, ANT3_HUMAN	146	76	13528	7.31507	0.86227	0.0283225	2.17707
GOTERM_BP_FAT	GO:0050807	regulation of synapse organization	4	2.5974	0.0013924	RS27A_HUMAN	146	21	13528	17.6491	0.875629	0.0293394	2.28782
GOTERM_BP_FAT	GO:0002250	adaptive immune response	6	3.8961	0.00140422	IC1_HUMAN, CO3_HUMAN, CLUS_HUMAN, C4BPA_HUMAN, CH60_HUMAN, CO4A_HUMAN	146	77	13528	7.22007	0.877812	0.0291743	2.30702
GOTERM_BP_FAT	GO:0002460	adaptive immune response based on somatic recombination of immune receptors built from immunoglobulin superfamily domains	6	3.8961	0.00140422	IC1_HUMAN, CO3_HUMAN, CLUS_HUMAN, C4BPA_HUMAN, CH60_HUMAN, CO4A_HUMAN	146	77	13528	7.22007	0.877812	0.0291743	2.30702
GOTERM_BP_FAT	GO:0051438	regulation of ubiquitin-protein ligase activity	6	3.8961	0.00148765	PSB1_HUMAN, RS27A_HUMAN, PRS10_HUMAN	146	78	13528	7.1275	0.892168	0.0304595	2.4425
GOTERM_BP_FAT	GO:0051651	maintenance of location in cell	5	3.24675	0.00170881	1433B_HUMAN, ALBU_HUMAN, PDIA3_HUMAN, TLN1_HUMAN, FLNA_HUMAN	146	48	13528	9.65183	0.922585	0.0344418	2.8008
GOTERM_BP_FAT	GO:0031400	negative regulation of protein modification process	7	4.54545	0.0017583	PSB1_HUMAN, 1433B_HUMAN, RS27A_HUMAN, PRS10_HUMAN	146	119	13528	5.45044	0.928118	0.034952	2.8808
GOTERM_BP_FAT	GO:0051340	regulation of ligase activity	6	3.8961	0.00175986	PSB1_HUMAN, RS27A_HUMAN, PRS10_HUMAN	146	81	13528	6.86352	0.928286	0.0345242	2.88332
GOTERM_BP_FAT	GO:0065003	macromolecular complex assembly	17	11.039	0.00204351	SEP11_HUMAN, H4_HUMAN, GELS_HUMAN, APOA1_HUMAN, PTRF_HUMAN, CH60_HUMAN, CALR_HUMAN, TERA_HUMAN, HS90A_HUMAN, APOA2_HUMAN, H2A1D_HUMAN, 1433B_HUMAN, APOB_HUMAN, TBB6_HUMAN, HSP74_HUMAN, FLNA_HUMAN, K6PP_HUMAN	146	665	13528	2.36869	0.953122	0.0394661	3.34066
GOTERM_BP_FAT	GO:0031398	positive regulation of protein ubiquitination	6	3.8961	0.00206694	PSB1_HUMAN, RS27A_HUMAN, PRS10_HUMAN	146	84	13528	6.6184	0.95474	0.0394019	3.37835
GOTERM_BP_FAT	GO:0050803	regulation of synapse structure and activity	4	2.5974	0.00206975	RS27A_HUMAN	146	24	13528	15.4429	0.954931	0.0389587	3.38288
GOTERM_BP_FAT	GO:0051131	chaperone-mediated protein complex assembly	3	1.94805	0.00231303	HS90A_HUMAN, CH60_HUMAN, HSP74_HUMAN	146	7	13528	39.7104	0.968705	0.0429043	3.77336
GOTERM_BP_FAT	GO:0048742	regulation of skeletal muscle fiber development	4	2.5974	0.00233366	RS27A_HUMAN	146	25	13528	14.8252	0.969658	0.0427497	3.8064
GOTERM_BP_FAT	GO:0005996	monosaccharide metabolic process	9	5.84416	0.00269922	ALDOA_HUMAN, PYGB_HUMAN, KPYM_HUMAN, G3P_HUMAN, PGAM1_HUMAN, UGPA_HUMAN, K6PP_HUMAN, ENOA_HUMAN, G6PI_HUMAN	146	222	13528	3.75639	0.982464	0.0486941	4.39018
GOTERM_BP_FAT	GO:0050821	protein stabilization	4	2.5974	0.00324689	APOA1_HUMAN, CH60_HUMAN, CALR_HUMAN, FLNA_HUMAN	146	28	13528	13.2368	0.99229	0.0576065	5.25856
GOTERM_BP_FAT	GO:0048878	chemical homeostasis	14	9.09091	0.0034192	ENPL_HUMAN, APOA2_HUMAN, APOA1_HUMAN, HPT_HUMAN, APOB_HUMAN, PARK7_HUMAN, DLDH_HUMAN, HEMO_HUMAN, CERU_HUMAN, CALR_HUMAN, KNG1_HUMAN, STAT3_HUMAN, TRFE_HUMAN, ATPB_HUMAN	146	512	13528	2.5336	0.994047	0.0598667	5.53022
GOTERM_BP_FAT	GO:0048641	regulation of skeletal muscle tissue development	4	2.5974	0.00359336	RS27A_HUMAN	146	29	13528	12.7803	0.995417	0.0620994	5.80407
GOTERM_BP_FAT	GO:0045087	innate immune response	7	4.54545	0.00369697	PRDX1_HUMAN, IC1_HUMAN, CO3_HUMAN, CLUS_HUMAN, CFAH_HUMAN, C4BPA_HUMAN, CO4A_HUMAN	146	138	13528	4.70002	0.996077	0.063108	5.96664
GOTERM_BP_FAT	GO:0043933	macromolecular complex subunit organization	17	11.039	0.00390279	SEP11_HUMAN, H4_HUMAN, GELS_HUMAN, APOA1_HUMAN, PTRF_HUMAN, CH60_HUMAN, CALR_HUMAN, TERA_HUMAN, HS90A_HUMAN, APOA2_HUMAN, H2A1D_HUMAN, 1433B_HUMAN, APOB_HUMAN, TBB6_HUMAN, HSP74_HUMAN, FLNA_HUMAN, K6PP_HUMAN	146	710	13528	2.21856	0.99712	0.0657613	6.28878
GOTERM_BP_FAT	GO:0031401	positive regulation of protein modification process	8	5.19481	0.00401382	PSB1_HUMAN, CD81_HUMAN, HEMO_HUMAN, RS27A_HUMAN, PRS10_HUMAN	146	187	13528	3.96396	0.997562	0.0668209	6.46212
GOTERM_BP_FAT	GO:0050878	regulation of body fluid levels	7	4.54545	0.00410825	A1AT_HUMAN, IC1_HUMAN, ANT3_HUMAN, KNG1_HUMAN, APOH_HUMAN, G6PI_HUMAN, ANXA2_HUMAN	146	141	13528	4.60002	0.997885	0.0675914	6.60932
GOTERM_BP_FAT	GO:0050878	regulation of body fluid levels	7	4.54545	0.00410825	A1AT_HUMAN, IC1_HUMAN, ANT3_HUMAN, KNG1_HUMAN, APOH_HUMAN, G6PI_HUMAN, ANXA2_HUMAN	146	141	13528	4.60002	0.997885	0.0675914	6.60932
GOTERM_BP_FAT	GO:0006879	cellular iron ion homeostasis	4	2.5974	0.00435195	HPT_HUMAN, HEMO_HUMAN, CERU_HUMAN, TRFE_HUMAN	146	31	13528	11.9558	0.998533	0.0706887	6.98818
GOTERM_BP_FAT	GO:0031396	regulation of protein ubiquitination	6	3.8961	0.00439912	PSB1_HUMAN, RS27A_HUMAN, PRS10_HUMAN	146	100	13528	5.55945	0.998634	0.0706635	7.06134
GOTERM_BP_FAT	GO:0031399	regulation of protein modification process	10	6.49351	0.00451339	PSB1_HUMAN, 1433B_HUMAN, APOA1_HUMAN, CD81_HUMAN, HEMO_HUMAN, RS27A_HUMAN, PRS10_HUMAN	146	295	13528	3.14093	0.998849	0.0716683	7.23837
GOTERM_BP_FAT	GO:0010033	response to organic substance	17	11.039	0.00452463	FETUA_HUMAN, A2MG_HUMAN, COF1_HUMAN, GELS_HUMAN, HSP71_HUMAN, CH60_HUMAN, TRFE_HUMAN, TERA_HUMAN, A1AT_HUMAN, HSP7C_HUMAN, HS90A_HUMAN, SERPH_HUMAN, APOA2_HUMAN, HS90B_HUMAN, APOB_HUMAN, STAT3_HUMAN, HSP74_HUMAN	146	721	13528	2.18471	0.998868	0.0710881	7.25577
GOTERM_BP_FAT	GO:0006869	lipid transport	7	4.54545	0.00470745	ANXA1_HUMAN, APOA2_HUMAN, NLTP_HUMAN, CLUS_HUMAN, APOA1_HUMAN, APOB_HUMAN, APOH_HUMAN	146	145	13528	4.47312	0.99914	0.0730939	7.53827
GOTERM_BP_FAT	GO:0051153	regulation of striated muscle cell differentiation	4	2.5974	0.00476485	RS27A_HUMAN	146	32	13528	11.5822	0.999211	0.0731962	7.6268
GOTERM_BP_FAT	GO:0007265	Ras protein signal transduction	6	3.8961	0.00540772	G3BP1_HUMAN, COF1_HUMAN, 1433B_HUMAN, APOA1_HUMAN, CO1A2_HUMAN, PARK7_HUMAN	146	105	13528	5.29472	0.9997	0.0818445	8.61291
GOTERM_BP_FAT	GO:0050806	positive regulation of synaptic transmission	4	2.5974	0.00565968	RS27A_HUMAN	146	34	13528	10.9009	0.999795	0.0846485	8.99668
GOTERM_BP_FAT	GO:0000375	RNA splicing, via transesterification reactions	7	4.54545	0.00607929	HNRH1_HUMAN, HNRPU_HUMAN, PTBP1_HUMAN, ROA2_HUMAN, HNRPM_HUMAN, FUS_HUMAN, HNRPC_HUMAN	146	153	13528	4.23923	0.999891	0.0897584	9.63248
GOTERM_BP_FAT	GO:0000377	RNA splicing, via transesterification reactions with bulged adenosine as nucleophile	7	4.54545	0.00607929	HNRH1_HUMAN, HNRPU_HUMAN, PTBP1_HUMAN, ROA2_HUMAN, HNRPM_HUMAN, FUS_HUMAN, HNRPC_HUMAN	146	153	13528	4.23923	0.999891	0.0897584	9.63248
GOTERM_BP_FAT	GO:0000398	nuclear mRNA splicing, via spliceosome	7	4.54545	0.00607929	HNRH1_HUMAN, HNRPU_HUMAN, PTBP1_HUMAN, ROA2_HUMAN, HNRPM_HUMAN, FUS_HUMAN, HNRPC_HUMAN	146	153	13528	4.23923	0.999891	0.0897584	9.63248
GOTERM_BP_FAT	GO:0007599	hemostasis	6	3.8961	0.00608587	A1AT_HUMAN, IC1_HUMAN, ANT3_HUMAN, KNG1_HUMAN, APOH_HUMAN, G6PI_HUMAN	146	108	13528	5.14764	0.999892	0.0889765	9.64241
GOTERM_BP_FAT	GO:0016071	mRNA metabolic process	11	7.14286	0.00652383	RINI_HUMAN, HNRH1_HUMAN, SFPQ_HUMAN, HNRPU_HUMAN, PTBP1_HUMAN, ROA2_HUMAN, HSP71_HUMAN, HNRPM_HUMAN, RA1L2_HUMAN, FUS_HUMAN, HNRPC_HUMAN	146	370	13528	2.75468	0.999944	0.0941715	10.3015
GOTERM_BP_FAT	GO:0010035	response to inorganic substance	8	5.19481	0.00658558	PRDX1_HUMAN, A1AT_HUMAN, PRDX5_HUMAN, A2MG_HUMAN, GELS_HUMAN, ACTB_HUMAN, APOB_HUMAN, PARK7_HUMAN	146	205	13528	3.6159	0.999949	0.0941179	10.394
GOTERM_BP_FAT	GO:0031348	negative regulation of defense response	4	2.5974	0.00664871	A2MG_HUMAN, IC1_HUMAN, 5NTD_HUMAN, ANT3_HUMAN	146	36	13528	10.2953	0.999954	0.094084	10.4886
GOTERM_BP_FAT	GO:0055072	iron ion homeostasis	4	2.5974	0.00664871	HPT_HUMAN, HEMO_HUMAN, CERU_HUMAN, TRFE_HUMAN	146	36	13528	10.2953	0.999954	0.094084	10.4886
GOTERM_BP_FAT	GO:0010876	lipid localization	7	4.54545	0.0068805	ANXA1_HUMAN, APOA2_HUMAN, NLTP_HUMAN, CLUS_HUMAN, APOA1_HUMAN, APOB_HUMAN, APOH_HUMAN	146	157	13528	4.13123	0.999967	0.0963045	10.8349
GOTERM_BP_FAT	GO:0002920	regulation of humoral immune response	3	1.94805	0.00701838	A2MG_HUMAN, IC1_HUMAN, HEMO_HUMAN	146	12	13528	23.1644	0.999973	0.097238	11.0403
GOTERM_BP_FAT	GO:0034377	plasma lipoprotein particle assembly	3	1.94805	0.00701838	APOA2_HUMAN, APOA1_HUMAN, APOB_HUMAN	146	12	13528	23.1644	0.999973	0.097238	11.0403
GOTERM_BP_FAT	GO:0065005	protein-lipid complex assembly	3	1.94805	0.00701838	APOA2_HUMAN, APOA1_HUMAN, APOB_HUMAN	146	12	13528	23.1644	0.999973	0.097238	11.0403
GOTERM_BP_FAT	GO:0050766	positive regulation of phagocytosis	3	1.94805	0.00701838	FETUA_HUMAN, CO3_HUMAN, CALR_HUMAN	146	12	13528	23.1644	0.999973	0.097238	11.0403
GOTERM_BP_FAT	GO:0051971	positive regulation of transmission of nerve impulse	4	2.5974	0.0071793	RS27A_HUMAN	146	37	13528	10.017	0.999979	0.0984538	11.2794
GOTERM_BP_FAT	GO:0015918	sterol transport	4	2.5974	0.0071793	APOA2_HUMAN, CLUS_HUMAN, APOA1_HUMAN, APOB_HUMAN	146	37	13528	10.017	0.999979	0.0984538	11.2794
GOTERM_BP_FAT	GO:0030301	cholesterol transport	4	2.5974	0.0071793	APOA2_HUMAN, CLUS_HUMAN, APOA1_HUMAN, APOB_HUMAN	146	37	13528	10.017	0.999979	0.0984538	11.2794
GOTERM_BP_FAT	GO:0043623	cellular protein complex assembly	7	4.54545	0.00798321	HS90A_HUMAN, GELS_HUMAN, TBB6_HUMAN, CH60_HUMAN, CALR_HUMAN, HSP74_HUMAN, FLNA_HUMAN	146	162	13528	4.00372	0.999994	0.107919	12.4652
GOTERM_BP_FAT	GO:0051147	regulation of muscle cell differentiation	4	2.5974	0.00831399	RS27A_HUMAN	146	39	13528	9.50334	0.999996	0.111151	12.9487
GOTERM_BP_FAT	GO:0051224	negative regulation of protein transport	4	2.5974	0.00891857	APOA2_HUMAN, 1433B_HUMAN, APOA1_HUMAN, FLNA_HUMAN	146	40	13528	9.26575	0.999998	0.117726	13.826
GOTERM_BP_FAT	GO:0032507	maintenance of protein location in cell	4	2.5974	0.00954826	1433B_HUMAN, PDIA3_HUMAN, TLN1_HUMAN, FLNA_HUMAN	146	41	13528	9.03976	0.999999	0.124444	14.731
GOTERM_BP_FAT	GO:0034329	cell junction assembly	4	2.5974	0.00954826	VINC_HUMAN, TLN1_HUMAN, FINC_HUMAN, ACTN1_HUMAN	146	41	13528	9.03976	0.999999	0.124444	14.731
GOTERM_BP_FAT	GO:0043086	negative regulation of catalytic activity	9	5.84416	0.00998049	APOA2_HUMAN, PSB1_HUMAN, APOA1_HUMAN, RS27A_HUMAN, FLNA_HUMAN, PRS10_HUMAN	146	277	13528	3.01053	1	0.128612	15.3469
GOTERM_BP_FAT	GO:0043085	positive regulation of catalytic activity	13	8.44156	0.0101048	LRP1_HUMAN, PSB1_HUMAN, 1433B_HUMAN, APOA1_HUMAN, CD81_HUMAN, CH60_HUMAN, RS27A_HUMAN, APOH_HUMAN, TERA_HUMAN, PRS10_HUMAN	146	520	13528	2.31644	1	0.129009	15.5232
GOTERM_BP_FAT	GO:0006957	complement activation, alternative pathway	3	1.94805	0.0109333	CO3_HUMAN, CFAH_HUMAN, CO4A_HUMAN	146	15	13528	18.5315	1	0.137711	16.6901
GOTERM_BP_FAT	GO:0008380	RNA splicing	9	5.84416	0.0114828	HNRH1_HUMAN, SFPQ_HUMAN, HNRPU_HUMAN, PTBP1_HUMAN, ROA2_HUMAN, HNRPM_HUMAN, RA1L2_HUMAN, FUS_HUMAN, HNRPC_HUMAN	146	284	13528	2.93633	1	0.142955	17.4556
GOTERM_BP_FAT	GO:0010605	negative regulation of macromolecule metabolic process	16	10.3896	0.0121873	A2MG_HUMAN, S10AB_HUMAN, PSB1_HUMAN, IC1_HUMAN, 1433B_HUMAN, IF2B3_HUMAN, HS90B_HUMAN, CALR_HUMAN, STAT3_HUMAN, RS27A_HUMAN, PRS10_HUMAN, FLNA_HUMAN, ENOA_HUMAN	146	734	13528	2.01978	1	0.149846	18.4272
GOTERM_BP_FAT	GO:0034381	lipoprotein particle clearance	3	1.94805	0.0124081	APOA2_HUMAN, APOA1_HUMAN, APOB_HUMAN	146	16	13528	17.3733	1	0.151129	18.7296
GOTERM_BP_FAT	GO:0043691	reverse cholesterol transport	3	1.94805	0.0124081	APOA2_HUMAN, CLUS_HUMAN, APOA1_HUMAN	146	16	13528	17.3733	1	0.151129	18.7296
GOTERM_BP_FAT	GO:0050764	regulation of phagocytosis	3	1.94805	0.0124081	FETUA_HUMAN, CO3_HUMAN, CALR_HUMAN	146	16	13528	17.3733	1	0.151129	18.7296
GOTERM_BP_FAT	GO:0032270	positive regulation of cellular protein metabolic process	8	5.19481	0.0127852	PSB1_HUMAN, CD81_HUMAN, HEMO_HUMAN, RS27A_HUMAN, PRS10_HUMAN	146	233	13528	3.18137	1	0.154131	19.2435
GOTERM_BP_FAT	GO:0048584	positive regulation of response to stimulus	8	5.19481	0.013637	IC1_HUMAN, CO3_HUMAN, CLUS_HUMAN, CFAH_HUMAN, C4BPA_HUMAN, CH60_HUMAN, HEMO_HUMAN, CO4A_HUMAN	146	236	13528	3.14093	1	0.162287	20.393
GOTERM_BP_FAT	GO:0048584	positive regulation of response to stimulus	8	5.19481	0.013637	IC1_HUMAN, CO3_HUMAN, CLUS_HUMAN, CFAH_HUMAN, C4BPA_HUMAN, CH60_HUMAN, HEMO_HUMAN, CO4A_HUMAN	146	236	13528	3.14093	1	0.162287	20.393
GOTERM_BP_FAT	GO:0048638	regulation of developmental growth	4	2.5974	0.0138642	RS27A_HUMAN	146	47	13528	7.88575	1	0.163487	20.6972
GOTERM_BP_FAT	GO:0002684	positive regulation of immune system process	8	5.19481	0.014227	IC1_HUMAN, CO3_HUMAN, CLUS_HUMAN, CFAH_HUMAN, C4BPA_HUMAN, CH60_HUMAN, HEMO_HUMAN, CO4A_HUMAN	146	238	13528	3.11454	1	0.166119	21.1803
GOTERM_BP_FAT	GO:0002684	positive regulation of immune system process	8	5.19481	0.014227	IC1_HUMAN, CO3_HUMAN, CLUS_HUMAN, CFAH_HUMAN, C4BPA_HUMAN, CH60_HUMAN, HEMO_HUMAN, CO4A_HUMAN	146	238	13528	3.11454	1	0.166119	21.1803
GOTERM_BP_FAT	GO:0045185	maintenance of protein location	4	2.5974	0.0146746	1433B_HUMAN, PDIA3_HUMAN, TLN1_HUMAN, FLNA_HUMAN	146	48	13528	7.72146	1	0.1696	21.7727
GOTERM_BP_FAT	GO:0034621	cellular macromolecular complex subunit organization	10	6.49351	0.0147513	HS90A_HUMAN, H2A1D_HUMAN, GELS_HUMAN, H4_HUMAN, TBB6_HUMAN, PTRF_HUMAN, CH60_HUMAN, CALR_HUMAN, HSP74_HUMAN, FLNA_HUMAN	146	357	13528	2.59545	1	0.169119	21.8737
GOTERM_BP_FAT	GO:0006511	ubiquitin-dependent protein catabolic process	8	5.19481	0.0154616	ENPL_HUMAN, PSB1_HUMAN, RS27A_HUMAN, TERA_HUMAN, PRS10_HUMAN	146	242	13528	3.06306	1	0.175233	22.804
GOTERM_BP_FAT	GO:0051247	positive regulation of protein metabolic process	8	5.19481	0.0157818	PSB1_HUMAN, CD81_HUMAN, HEMO_HUMAN, RS27A_HUMAN, PRS10_HUMAN	146	243	13528	3.05045	1	0.177218	23.22
GOTERM_BP_FAT	GO:0051240	positive regulation of multicellular organismal process	8	5.19481	0.0161067	FETUA_HUMAN, CH60_HUMAN, TRFE_HUMAN, RS27A_HUMAN, APOH_HUMAN	146	244	13528	3.03795	1	0.179215	23.6399
GOTERM_BP_FAT	GO:0016202	regulation of striated muscle tissue development	4	2.5974	0.0163744	RS27A_HUMAN	146	50	13528	7.4126	1	0.180601	23.9843
GOTERM_BP_FAT	GO:0001568	blood vessel development	8	5.19481	0.0164363	AMPN_HUMAN, MYH9_HUMAN, NUCL_HUMAN, CO1A2_HUMAN, APOB_HUMAN, ATPB_HUMAN, G6PI_HUMAN, ANXA2_HUMAN	146	245	13528	3.02555	1	0.179913	24.0637
GOTERM_BP_FAT	GO:0042060	wound healing	7	4.54545	0.0169298	A1AT_HUMAN, IC1_HUMAN, GELS_HUMAN, ANT3_HUMAN, KNG1_HUMAN, APOH_HUMAN, FINC_HUMAN	146	191	13528	3.39583	1	0.1835	24.694
GOTERM_BP_FAT	GO:0042060	wound healing	7	4.54545	0.0169298	A1AT_HUMAN, IC1_HUMAN, GELS_HUMAN, ANT3_HUMAN, KNG1_HUMAN, APOH_HUMAN, FINC_HUMAN	146	191	13528	3.39583	1	0.1835	24.694
GOTERM_BP_FAT	GO:0048634	regulation of muscle development	4	2.5974	0.017264	RS27A_HUMAN	146	51	13528	7.26726	1	0.185465	25.1182
GOTERM_BP_FAT	GO:0044087	regulation of cellular component biogenesis	6	3.8961	0.0183994	GELS_HUMAN, CLUS_HUMAN, RS27A_HUMAN	146	142	13528	3.91511	1	0.195107	26.5423
GOTERM_BP_FAT	GO:0001944	vasculature development	8	5.19481	0.0185154	AMPN_HUMAN, MYH9_HUMAN, NUCL_HUMAN, CO1A2_HUMAN, APOB_HUMAN, ATPB_HUMAN, G6PI_HUMAN, ANXA2_HUMAN	146	251	13528	2.95323	1	0.194856	26.6864
GOTERM_BP_FAT	GO:0007010	cytoskeleton organization	11	7.14286	0.0189672	ALDOA_HUMAN, MYH9_HUMAN, COF1_HUMAN, FSCN1_HUMAN, GELS_HUMAN, PROF1_HUMAN, TLN1_HUMAN, CALR_HUMAN, FLNA_HUMAN, ITB1_HUMAN, ACTN1_HUMAN	146	436	13528	2.33769	1	0.197774	27.2449
GOTERM_BP_FAT	GO:0006873	cellular ion homeostasis	10	6.49351	0.0193618	ENPL_HUMAN, HPT_HUMAN, DLDH_HUMAN, PARK7_HUMAN, HEMO_HUMAN, CERU_HUMAN, TRFE_HUMAN, KNG1_HUMAN, CALR_HUMAN, ATPB_HUMAN	146	374	13528	2.47747	1	0.200107	27.7295
GOTERM_BP_FAT	GO:0030003	cellular cation homeostasis	8	5.19481	0.0196215	ENPL_HUMAN, HPT_HUMAN, HEMO_HUMAN, CERU_HUMAN, TRFE_HUMAN, KNG1_HUMAN, CALR_HUMAN, ATPB_HUMAN	146	254	13528	2.91835	1	0.201155	28.0467
GOTERM_BP_FAT	GO:0070271	protein complex biogenesis	12	7.79221	0.0199804	HS90A_HUMAN, SEP11_HUMAN, GELS_HUMAN, 1433B_HUMAN, TBB6_HUMAN, PTRF_HUMAN, CH60_HUMAN, CALR_HUMAN, HSP74_HUMAN, TERA_HUMAN, FLNA_HUMAN, K6PP_HUMAN	146	505	13528	2.20176	1	0.203094	28.483
GOTERM_BP_FAT	GO:0006461	protein complex assembly	12	7.79221	0.0199804	HS90A_HUMAN, SEP11_HUMAN, GELS_HUMAN, 1433B_HUMAN, TBB6_HUMAN, PTRF_HUMAN, CH60_HUMAN, CALR_HUMAN, HSP74_HUMAN, TERA_HUMAN, FLNA_HUMAN, K6PP_HUMAN	146	505	13528	2.20176	1	0.203094	28.483
GOTERM_BP_FAT	GO:0045088	regulation of innate immune response	4	2.5974	0.0200923	A2MG_HUMAN, IC1_HUMAN, CH60_HUMAN, HEMO_HUMAN	146	54	13528	6.86352	1	0.202759	28.6185
GOTERM_BP_FAT	GO:0055082	cellular chemical homeostasis	10	6.49351	0.0212154	ENPL_HUMAN, HPT_HUMAN, DLDH_HUMAN, PARK7_HUMAN, HEMO_HUMAN, CERU_HUMAN, TRFE_HUMAN, KNG1_HUMAN, CALR_HUMAN, ATPB_HUMAN	146	380	13528	2.43836	1	0.210125	29.9653
GOTERM_BP_FAT	GO:0034622	cellular macromolecular complex assembly	9	5.84416	0.0212417	HS90A_HUMAN, H2A1D_HUMAN, GELS_HUMAN, H4_HUMAN, TBB6_HUMAN, CH60_HUMAN, CALR_HUMAN, HSP74_HUMAN, FLNA_HUMAN	146	318	13528	2.62238	1	0.208996	29.9965
GOTERM_BP_FAT	GO:0016044	membrane organization	10	6.49351	0.0215364	FETUA_HUMAN, COPE_HUMAN, HSP7C_HUMAN, COPB2_HUMAN, HS90A_HUMAN, LRP1_HUMAN, LMNA_HUMAN, CLH1_HUMAN, ATPB_HUMAN, HSP74_HUMAN	146	381	13528	2.43196	1	0.210233	30.3458
GOTERM_BP_FAT	GO:0001525	angiogenesis	6	3.8961	0.0215524	AMPN_HUMAN, MYH9_HUMAN, NUCL_HUMAN, ATPB_HUMAN, G6PI_HUMAN, ANXA2_HUMAN	146	148	13528	3.75639	1	0.209031	30.3648
GOTERM_BP_FAT	GO:0006397	mRNA processing	9	5.84416	0.0223202	HNRH1_HUMAN, SFPQ_HUMAN, HNRPU_HUMAN, PTBP1_HUMAN, ROA2_HUMAN, HNRPM_HUMAN, RA1L2_HUMAN, FUS_HUMAN, HNRPC_HUMAN	146	321	13528	2.59787	1	0.214323	31.2668
GOTERM_BP_FAT	GO:0048585	negative regulation of response to stimulus	5	3.24675	0.0224926	FETUA_HUMAN, A2MG_HUMAN, IC1_HUMAN, 5NTD_HUMAN, ANT3_HUMAN	146	100	13528	4.63288	1	0.214449	31.4679
GOTERM_BP_FAT	GO:0034330	cell junction organization	4	2.5974	0.0231606	VINC_HUMAN, TLN1_HUMAN, FINC_HUMAN, ACTN1_HUMAN	146	57	13528	6.50228	1	0.217409	32.2416
GOTERM_BP_FAT	GO:0044093	positive regulation of molecular function	13	8.44156	0.0236596	LRP1_HUMAN, PSB1_HUMAN, 1433B_HUMAN, APOA1_HUMAN, CD81_HUMAN, CH60_HUMAN, RS27A_HUMAN, APOH_HUMAN, TERA_HUMAN, PRS10_HUMAN	146	586	13528	2.05554	1	0.220226	32.8143
GOTERM_BP_FAT	GO:0007596	blood coagulation	5	3.24675	0.0239838	A1AT_HUMAN, IC1_HUMAN, ANT3_HUMAN, KNG1_HUMAN, APOH_HUMAN	146	102	13528	4.54204	1	0.221559	33.1839
GOTERM_BP_FAT	GO:0050817	coagulation	5	3.24675	0.0239838	A1AT_HUMAN, IC1_HUMAN, ANT3_HUMAN, KNG1_HUMAN, APOH_HUMAN	146	102	13528	4.54204	1	0.221559	33.1839
GOTERM_BP_FAT	GO:0007596	blood coagulation	5	3.24675	0.0239838	A1AT_HUMAN, IC1_HUMAN, ANT3_HUMAN, KNG1_HUMAN, APOH_HUMAN	146	102	13528	4.54204	1	0.221559	33.1839
GOTERM_BP_FAT	GO:0050817	coagulation	5	3.24675	0.0239838	A1AT_HUMAN, IC1_HUMAN, ANT3_HUMAN, KNG1_HUMAN, APOH_HUMAN	146	102	13528	4.54204	1	0.221559	33.1839
GOTERM_BP_FAT	GO:0030195	negative regulation of blood coagulation	3	1.94805	0.0249145	KNG1_HUMAN, APOH_HUMAN, ANXA2_HUMAN	146	23	13528	12.0858	1	0.227808	34.2343
GOTERM_BP_FAT	GO:0007044	cell-substrate junction assembly	3	1.94805	0.0249145	TLN1_HUMAN, FINC_HUMAN, ACTN1_HUMAN	146	23	13528	12.0858	1	0.227808	34.2343
GOTERM_BP_FAT	GO:0009154	purine ribonucleotide catabolic process	3	1.94805	0.0249145	ATPA_HUMAN, 5NTD_HUMAN, ATPB_HUMAN	146	23	13528	12.0858	1	0.227808	34.2343
GOTERM_BP_FAT	GO:0048514	blood vessel morphogenesis	7	4.54545	0.0261198	AMPN_HUMAN, MYH9_HUMAN, NUCL_HUMAN, APOB_HUMAN, ATPB_HUMAN, G6PI_HUMAN, ANXA2_HUMAN	146	211	13528	3.07395	1	0.236125	35.5716
GOTERM_BP_FAT	GO:0010608	posttranscriptional regulation of gene expression	7	4.54545	0.0261198	HNRPU_HUMAN, APOA2_HUMAN, APOA1_HUMAN, IF2B3_HUMAN, CH60_HUMAN, CALR_HUMAN, FLNA_HUMAN	146	211	13528	3.07395	1	0.236125	35.5716
GOTERM_BP_FAT	GO:0032989	cellular component morphogenesis	10	6.49351	0.0271598	MYH9_HUMAN, COF1_HUMAN, CLUS_HUMAN, ACTB_HUMAN, RS27A_HUMAN, ITB1_HUMAN, FINC_HUMAN	146	397	13528	2.33394	1	0.242954	36.705
GOTERM_BP_FAT	GO:0044092	negative regulation of molecular function	9	5.84416	0.0274439	APOA2_HUMAN, PSB1_HUMAN, APOA1_HUMAN, RS27A_HUMAN, FLNA_HUMAN, PRS10_HUMAN	146	334	13528	2.49676	1	0.24376	37.0114
GOTERM_BP_FAT	GO:0009261	ribonucleotide catabolic process	3	1.94805	0.0291355	ATPA_HUMAN, 5NTD_HUMAN, ATPB_HUMAN	146	25	13528	11.1189	1	0.25539	38.8065
GOTERM_BP_FAT	GO:0048167	regulation of synaptic plasticity	4	2.5974	0.031253	RS27A_HUMAN	146	64	13528	5.7911	1	0.268388	40.9861
GOTERM_BP_FAT	GO:0050819	negative regulation of coagulation	3	1.94805	0.0313453	KNG1_HUMAN, APOH_HUMAN, ANXA2_HUMAN	146	26	13528	10.6913	1	0.267574	41.0794
GOTERM_BP_FAT	GO:0050801	ion homeostasis	10	6.49351	0.0320098	ENPL_HUMAN, HPT_HUMAN, DLDH_HUMAN, PARK7_HUMAN, HEMO_HUMAN, CERU_HUMAN, TRFE_HUMAN, KNG1_HUMAN, CALR_HUMAN, ATPB_HUMAN	146	409	13528	2.26547	1	0.270968	41.7472
GOTERM_BP_FAT	GO:0019216	regulation of lipid metabolic process	5	3.24675	0.0323277	APOA2_HUMAN, APOA1_HUMAN, APOB_HUMAN, CD81_HUMAN, AACT_HUMAN	146	112	13528	4.1365	1	0.271792	42.0641
GOTERM_BP_FAT	GO:0019216	regulation of lipid metabolic process	5	3.24675	0.0323277	APOA2_HUMAN, APOA1_HUMAN, APOB_HUMAN, CD81_HUMAN, AACT_HUMAN	146	112	13528	4.1365	1	0.271792	42.0641
GOTERM_BP_FAT	GO:0006508	proteolysis	19	12.3377	0.0328528	ENPL_HUMAN, PSB1_HUMAN, IC1_HUMAN, CLUS_HUMAN, CO3_HUMAN, TERA_HUMAN, APOH_HUMAN, AMPN_HUMAN, MYH9_HUMAN, CFAH_HUMAN, HPT_HUMAN, C4BPA_HUMAN, DLDH_HUMAN, RS27A_HUMAN, CO4A_HUMAN, PRS10_HUMAN	146	1054	13528	1.6703	1	0.274099	42.5841
GOTERM_BP_FAT	GO:0051223	regulation of protein transport	5	3.24675	0.0341763	PRDX1_HUMAN, APOA2_HUMAN, 1433B_HUMAN, APOA1_HUMAN, FLNA_HUMAN	146	114	13528	4.06393	1	0.282046	43.8754
GOTERM_BP_FAT	GO:0055080	cation homeostasis	8	5.19481	0.0344158	ENPL_HUMAN, HPT_HUMAN, HEMO_HUMAN, CERU_HUMAN, TRFE_HUMAN, KNG1_HUMAN, CALR_HUMAN, ATPB_HUMAN	146	286	13528	2.59182	1	0.282226	44.1061
GOTERM_BP_FAT	GO:0030005	cellular di-, tri-valent inorganic cation homeostasis	7	4.54545	0.0355058	ENPL_HUMAN, HPT_HUMAN, HEMO_HUMAN, CERU_HUMAN, TRFE_HUMAN, KNG1_HUMAN, CALR_HUMAN	146	227	13528	2.85728	1	0.288331	45.1449
GOTERM_BP_FAT	GO:0000902	cell morphogenesis	9	5.84416	0.037887	MYH9_HUMAN, COF1_HUMAN, CLUS_HUMAN, ACTB_HUMAN, RS27A_HUMAN, FINC_HUMAN	146	356	13528	2.34247	1	0.303111	47.3516
GOTERM_BP_FAT	GO:0045807	positive regulation of endocytosis	3	1.94805	0.0383527	FETUA_HUMAN, CO3_HUMAN, CALR_HUMAN	146	29	13528	9.58526	1	0.304681	47.7733
GOTERM_BP_FAT	GO:0030199	collagen fibril organization	3	1.94805	0.0383527	SERPH_HUMAN, CO1A2_HUMAN, ANXA2_HUMAN	146	29	13528	9.58526	1	0.304681	47.7733
GOTERM_BP_FAT	GO:0016567	protein ubiquitination	5	3.24675	0.0390629	RS27A_HUMAN, TERA_HUMAN	146	119	13528	3.89317	1	0.307857	48.4102
GOTERM_BP_FAT	GO:0002824	positive regulation of adaptive immune response based on somatic recombination of immune receptors built from immunoglobulin superfamily domains	3	1.94805	0.0408092	CO3_HUMAN, CH60_HUMAN, HEMO_HUMAN	146	30	13528	9.26575	1	0.317778	49.9456
GOTERM_BP_FAT	GO:0070201	regulation of establishment of protein localization	5	3.24675	0.0411238	PRDX1_HUMAN, APOA2_HUMAN, 1433B_HUMAN, APOA1_HUMAN, FLNA_HUMAN	146	121	13528	3.82882	1	0.318228	50.2176
GOTERM_BP_FAT	GO:0002821	positive regulation of adaptive immune response	3	1.94805	0.0433235	CO3_HUMAN, CH60_HUMAN, HEMO_HUMAN	146	31	13528	8.96686	1	0.330726	52.0809
GOTERM_BP_FAT	GO:0055066	di-, tri-valent inorganic cation homeostasis	7	4.54545	0.0438155	ENPL_HUMAN, HPT_HUMAN, HEMO_HUMAN, CERU_HUMAN, TRFE_HUMAN, KNG1_HUMAN, CALR_HUMAN	146	239	13528	2.71382	1	0.332208	52.4886
GOTERM_BP_FAT	GO:0000904	cell morphogenesis involved in differentiation	7	4.54545	0.0476098	MYH9_HUMAN, ACTB_HUMAN, RS27A_HUMAN, FINC_HUMAN	146	244	13528	2.65821	1	0.354015	55.525
GOTERM_BP_FAT	GO:0006195	purine nucleotide catabolic process	3	1.94805	0.0485195	ATPA_HUMAN, 5NTD_HUMAN, ATPB_HUMAN	146	33	13528	8.42341	1	0.357821	56.2254
GOTERM_BP_FAT	GO:0044057	regulation of system process	8	5.19481	0.0487444	ANXA6_HUMAN, APOA2_HUMAN, APOA1_HUMAN, TRFE_HUMAN, RS27A_HUMAN	146	309	13528	2.3989	1	0.357482	56.3969
GOTERM_CC_FAT	GO:0030529	ribonucleoprotein complex	33	21.4286	3.32003e-15	HNRH1_HUMAN, RS18_HUMAN, RL13_HUMAN, RL9_HUMAN, RL10_HUMAN, HNRPM_HUMAN, RL27_HUMAN, RL4_HUMAN, CALR_HUMAN, HSP7C_HUMAN, HNRPU_HUMAN, PTBP1_HUMAN, ACTB_HUMAN, MVP_HUMAN, HNRPC_HUMAN, RS2_HUMAN, RRBP1_HUMAN, RL10A_HUMAN, HSP71_HUMAN, RS8_HUMAN, RL22_HUMAN, RL14_HUMAN, RL17_HUMAN, EF2_HUMAN, RSSA_HUMAN, ROA2_HUMAN, NUCL_HUMAN, RL12_HUMAN, RA1L2_HUMAN, RS27A_HUMAN	149	515	12782	5.49692	9.19265e-13	4.59632e-13	4.39648e-12
GOTERM_CC_FAT	GO:0044445	cytosolic part	18	11.6883	1.72576e-12	RS2_HUMAN, TCPZ_HUMAN, RS18_HUMAN, TCPB_HUMAN, RL10_HUMAN, RS8_HUMAN, RL22_HUMAN, RL4_HUMAN, RL14_HUMAN, PRDX5_HUMAN, RSSA_HUMAN, RS27A_HUMAN, TCPH_HUMAN, ENOA_HUMAN, K6PP_HUMAN	149	152	12782	10.1588	4.76302e-10	1.58767e-10	2.27676e-09
GOTERM_CC_FAT	GO:0031988	membrane-bounded vesicle	31	20.1299	1.91625e-12	ALDOA_HUMAN, ENPL_HUMAN, A2MG_HUMAN, APOA1_HUMAN, ALBU_HUMAN, GANAB_HUMAN, CH60_HUMAN, CLH1_HUMAN, COPE_HUMAN, A1AT_HUMAN, HSP7C_HUMAN, 4F2_HUMAN, PDIA3_HUMAN, ACTN1_HUMAN, PRDX1_HUMAN, COPB2_HUMAN, IC1_HUMAN, CLUS_HUMAN, TRFE_HUMAN, AMPN_HUMAN, HS90A_HUMAN, LRP1_HUMAN, ANXA6_HUMAN, 1433B_HUMAN, APOB_HUMAN, HS90B_HUMAN, DLDH_HUMAN, ITB1_HUMAN, ANXA2_HUMAN, PPIB_HUMAN, FINC_HUMAN	149	568	12782	4.68194	5.28884e-10	1.32221e-10	2.5281e-09
GOTERM_CC_FAT	GO:0031982	vesicle	32	20.7792	2.37511e-11	ALDOA_HUMAN, ENPL_HUMAN, A2MG_HUMAN, APOA1_HUMAN, ALBU_HUMAN, GANAB_HUMAN, CH60_HUMAN, CLH1_HUMAN, COPE_HUMAN, A1AT_HUMAN, HSP7C_HUMAN, 4F2_HUMAN, PDIA3_HUMAN, MYOF_HUMAN, ACTN1_HUMAN, PRDX1_HUMAN, COPB2_HUMAN, IC1_HUMAN, CLUS_HUMAN, TRFE_HUMAN, AMPN_HUMAN, HS90A_HUMAN, LRP1_HUMAN, ANXA6_HUMAN, 1433B_HUMAN, APOB_HUMAN, HS90B_HUMAN, DLDH_HUMAN, ITB1_HUMAN, ANXA2_HUMAN, PPIB_HUMAN, FINC_HUMAN	149	670	12782	4.09721	6.55531e-09	1.31106e-09	3.13348e-08
GOTERM_CC_FAT	GO:0042470	melanosome	14	9.09091	2.61069e-11	ENPL_HUMAN, PRDX1_HUMAN, GANAB_HUMAN, CLH1_HUMAN, HSP7C_HUMAN, HS90A_HUMAN, ANXA6_HUMAN, 1433B_HUMAN, 4F2_HUMAN, PDIA3_HUMAN, HS90B_HUMAN, ANXA2_HUMAN, ITB1_HUMAN, PPIB_HUMAN	149	89	12782	13.4943	7.2055e-09	1.20092e-09	3.44428e-08
GOTERM_CC_FAT	GO:0048770	pigment granule	14	9.09091	2.61069e-11	ENPL_HUMAN, PRDX1_HUMAN, GANAB_HUMAN, CLH1_HUMAN, HSP7C_HUMAN, HS90A_HUMAN, ANXA6_HUMAN, 1433B_HUMAN, 4F2_HUMAN, PDIA3_HUMAN, HS90B_HUMAN, ANXA2_HUMAN, ITB1_HUMAN, PPIB_HUMAN	149	89	12782	13.4943	7.2055e-09	1.20092e-09	3.44428e-08
GOTERM_CC_FAT	GO:0016023	cytoplasmic membrane-bounded vesicle	29	18.8312	2.81105e-11	ENPL_HUMAN, A2MG_HUMAN, APOA1_HUMAN, ALBU_HUMAN, GANAB_HUMAN, CH60_HUMAN, CLH1_HUMAN, COPE_HUMAN, A1AT_HUMAN, HSP7C_HUMAN, 4F2_HUMAN, PDIA3_HUMAN, ACTN1_HUMAN, PRDX1_HUMAN, COPB2_HUMAN, IC1_HUMAN, CLUS_HUMAN, TRFE_HUMAN, HS90A_HUMAN, LRP1_HUMAN, ANXA6_HUMAN, 1433B_HUMAN, APOB_HUMAN, HS90B_HUMAN, DLDH_HUMAN, ANXA2_HUMAN, PPIB_HUMAN, FINC_HUMAN, ITB1_HUMAN	149	550	12782	4.52322	7.7585e-09	1.10836e-09	3.70862e-08
GOTERM_CC_FAT	GO:0005840	ribosome	19	12.3377	5.12681e-11	RS2_HUMAN, RRBP1_HUMAN, RS18_HUMAN, RL10A_HUMAN, RL13_HUMAN, RL9_HUMAN, RL10_HUMAN, RL27_HUMAN, RS8_HUMAN, RL22_HUMAN, RL4_HUMAN, RL14_HUMAN, RL17_HUMAN, RSSA_HUMAN, RL12_HUMAN, RS27A_HUMAN	149	215	12782	7.58102	1.415e-08	1.76875e-09	6.7638e-08
GOTERM_CC_FAT	GO:0022626	cytosolic ribosome	13	8.44156	1.32041e-10	RS2_HUMAN, RSSA_HUMAN, RS18_HUMAN, RL13_HUMAN, RL10_HUMAN, RS8_HUMAN, RL22_HUMAN, RL4_HUMAN, RS27A_HUMAN, RL14_HUMAN	149	81	12782	13.768	3.64433e-08	4.04926e-09	1.74202e-07
GOTERM_CC_FAT	GO:0031410	cytoplasmic vesicle	30	19.4805	2.07029e-10	ENPL_HUMAN, A2MG_HUMAN, APOA1_HUMAN, ALBU_HUMAN, GANAB_HUMAN, CH60_HUMAN, CLH1_HUMAN, COPE_HUMAN, A1AT_HUMAN, HSP7C_HUMAN, 4F2_HUMAN, PDIA3_HUMAN, MYOF_HUMAN, ACTN1_HUMAN, PRDX1_HUMAN, COPB2_HUMAN, IC1_HUMAN, CLUS_HUMAN, TRFE_HUMAN, HS90A_HUMAN, LRP1_HUMAN, ANXA6_HUMAN, 1433B_HUMAN, APOB_HUMAN, HS90B_HUMAN, DLDH_HUMAN, ITB1_HUMAN, ANXA2_HUMAN, PPIB_HUMAN, FINC_HUMAN	149	642	12782	4.00866	5.71399e-08	5.71399e-09	2.73133e-07
GOTERM_CC_FAT	GO:0005615	extracellular space	30	19.4805	9.41943e-10	VTDB_HUMAN, A2MG_HUMAN, AFAM_HUMAN, A1AG2_HUMAN, GELS_HUMAN, APOA1_HUMAN, CO3_HUMAN, ALBU_HUMAN, HEMO_HUMAN, CH60_HUMAN, CALR_HUMAN, KNG1_HUMAN, A1AT_HUMAN, CFAH_HUMAN, ANT3_HUMAN, G6PI_HUMAN, FETUA_HUMAN, TTHY_HUMAN, IC1_HUMAN, CLUS_HUMAN, CO1A2_HUMAN, CERU_HUMAN, TRFE_HUMAN, APOH_HUMAN, APOA2_HUMAN, HPT_HUMAN, A1AG1_HUMAN, APOB_HUMAN, CO4A_HUMAN, FINC_HUMAN	149	685	12782	3.75702	2.59976e-07	2.36342e-08	1.24271e-06
GOTERM_CC_FAT	GO:0005615	extracellular space	30	19.4805	9.41943e-10	VTDB_HUMAN, A2MG_HUMAN, AFAM_HUMAN, A1AG2_HUMAN, GELS_HUMAN, APOA1_HUMAN, CO3_HUMAN, ALBU_HUMAN, HEMO_HUMAN, CH60_HUMAN, CALR_HUMAN, KNG1_HUMAN, A1AT_HUMAN, CFAH_HUMAN, ANT3_HUMAN, G6PI_HUMAN, FETUA_HUMAN, TTHY_HUMAN, IC1_HUMAN, CLUS_HUMAN, CO1A2_HUMAN, CERU_HUMAN, TRFE_HUMAN, APOH_HUMAN, APOA2_HUMAN, HPT_HUMAN, A1AG1_HUMAN, APOB_HUMAN, CO4A_HUMAN, FINC_HUMAN	149	685	12782	3.75702	2.59976e-07	2.36342e-08	1.24271e-06
GOTERM_CC_FAT	GO:0043233	organelle lumen	49	31.8182	1.30314e-08	ECHA_HUMAN, ENPL_HUMAN, ATPA_HUMAN, HNRH1_HUMAN, A2MG_HUMAN, H4_HUMAN, TCPB_HUMAN, APOA1_HUMAN, RL9_HUMAN, ALBU_HUMAN, HNRPM_HUMAN, CH60_HUMAN, CALR_HUMAN, TERA_HUMAN, A1AT_HUMAN, SFPQ_HUMAN, FKB10_HUMAN, SERPH_HUMAN, PTBP1_HUMAN, ACTB_HUMAN, PDIA3_HUMAN, GRP75_HUMAN, EFTU_HUMAN, STAT3_HUMAN, FUS_HUMAN, LMNA_HUMAN, ACTN1_HUMAN, RS2_HUMAN, COF1_HUMAN, DHE3_HUMAN, IC1_HUMAN, CLUS_HUMAN, ETFA_HUMAN,…	149	1820	12782	2.3096	3.59667e-06	2.99723e-07	1.71924e-05
GOTERM_CC_FAT	GO:0031974	membrane-enclosed lumen	49	31.8182	2.45507e-08	ECHA_HUMAN, ENPL_HUMAN, ATPA_HUMAN, HNRH1_HUMAN, A2MG_HUMAN, H4_HUMAN, TCPB_HUMAN, APOA1_HUMAN, RL9_HUMAN, ALBU_HUMAN, HNRPM_HUMAN, CH60_HUMAN, CALR_HUMAN, TERA_HUMAN, A1AT_HUMAN, SFPQ_HUMAN, FKB10_HUMAN, SERPH_HUMAN, PTBP1_HUMAN, ACTB_HUMAN, PDIA3_HUMAN, GRP75_HUMAN, EFTU_HUMAN, STAT3_HUMAN, FUS_HUMAN, LMNA_HUMAN, ACTN1_HUMAN, RS2_HUMAN, COF1_HUMAN, DHE3_HUMAN, IC1_HUMAN, CLUS_HUMAN, ETFA_HUMAN,…	149	1856	12782	2.2648	6.77596e-06	5.2123e-07	3.23897e-05
GOTERM_CC_FAT	GO:0033279	ribosomal subunit	13	8.44156	2.78314e-08	RS2_HUMAN, RSSA_HUMAN, RS18_HUMAN, RL10_HUMAN, RS8_HUMAN, RL22_HUMAN, RL4_HUMAN, RS27A_HUMAN, RL14_HUMAN, RL17_HUMAN	149	128	12782	8.71256	7.68144e-06	5.48676e-07	3.6718e-05
GOTERM_CC_FAT	GO:0044421	extracellular region part	33	21.4286	3.82692e-08	ALDOA_HUMAN, VTDB_HUMAN, A2MG_HUMAN, AFAM_HUMAN, A1AG2_HUMAN, GELS_HUMAN, APOA1_HUMAN, CO3_HUMAN, ALBU_HUMAN, CH60_HUMAN, HEMO_HUMAN, KNG1_HUMAN, CALR_HUMAN, A1AT_HUMAN, CFAH_HUMAN, ANT3_HUMAN, G6PI_HUMAN, FETUA_HUMAN, RINI_HUMAN, TTHY_HUMAN, IC1_HUMAN, CLUS_HUMAN, CO1A2_HUMAN, CERU_HUMAN, TRFE_HUMAN, APOH_HUMAN, APOA2_HUMAN, A1AG1_HUMAN, HPT_HUMAN, APOB_HUMAN, CO4A_HUMAN, ANXA2_HUMAN, FINC_HUMAN	149	960	12782	2.94887	1.05622e-05	7.04153e-07	5.04885e-05
GOTERM_CC_FAT	GO:0031983	vesicle lumen	9	5.84416	4.80617e-08	AMPN_HUMAN, A1AT_HUMAN, A2MG_HUMAN, IC1_HUMAN, CLUS_HUMAN, ALBU_HUMAN, APOB_HUMAN, FINC_HUMAN, ACTN1_HUMAN	149	46	12782	16.7841	1.3265e-05	8.29065e-07	6.34078e-05
GOTERM_CC_FAT	GO:0022627	cytosolic small ribosomal subunit	8	5.19481	3.27683e-07	RS2_HUMAN, RSSA_HUMAN, RS18_HUMAN, RS8_HUMAN, RS27A_HUMAN	149	40	12782	17.157	9.04364e-05	5.32002e-06	0.000432311
GOTERM_CC_FAT	GO:0022627	cytosolic small ribosomal subunit	8	5.19481	3.27683e-07	RS2_HUMAN, RSSA_HUMAN, RS18_HUMAN, RS8_HUMAN, RS27A_HUMAN	149	40	12782	17.157	9.04364e-05	5.32002e-06	0.000432311
GOTERM_CC_FAT	GO:0005788	endoplasmic reticulum lumen	9	5.84416	3.83173e-06	ENPL_HUMAN, FKB10_HUMAN, APOA2_HUMAN, SERPH_HUMAN, APOA1_HUMAN, PDIA3_HUMAN, APOB_HUMAN, CALR_HUMAN, PPIB_HUMAN	149	80	12782	9.65084	0.001057	5.56595e-05	0.00505508
GOTERM_CC_FAT	GO:0031093	platelet alpha granule lumen	7	4.54545	7.00833e-06	A1AT_HUMAN, A2MG_HUMAN, IC1_HUMAN, CLUS_HUMAN, ALBU_HUMAN, FINC_HUMAN, ACTN1_HUMAN	149	41	12782	14.6463	0.00193244	9.67106e-05	0.00924569
GOTERM_CC_FAT	GO:0070013	intracellular organelle lumen	42	27.2727	7.61937e-06	ECHA_HUMAN, ENPL_HUMAN, ATPA_HUMAN, HNRH1_HUMAN, TCPB_HUMAN, H4_HUMAN, APOA1_HUMAN, RL9_HUMAN, HNRPM_HUMAN, CH60_HUMAN, CALR_HUMAN, TERA_HUMAN, SFPQ_HUMAN, FKB10_HUMAN, PTBP1_HUMAN, SERPH_HUMAN, ACTB_HUMAN, PDIA3_HUMAN, GRP75_HUMAN, EFTU_HUMAN, STAT3_HUMAN, FUS_HUMAN, LMNA_HUMAN, ACTN1_HUMAN, RS2_HUMAN, COF1_HUMAN, DHE3_HUMAN, ETFA_HUMAN, VDAC1_HUMAN, PTRF_HUMAN, ATPB_HUMAN, ROA2_HUMAN, APOA2_HUM…	149	1779	12782	2.02528	0.00210074	0.000100136	0.0100518
GOTERM_CC_FAT	GO:0015935	small ribosomal subunit	8	5.19481	7.78614e-06	RS2_HUMAN, RSSA_HUMAN, RS18_HUMAN, RS8_HUMAN, RS27A_HUMAN	149	63	12782	10.8934	0.00214668	9.76763e-05	0.0102718
GOTERM_CC_FAT	GO:0015935	small ribosomal subunit	8	5.19481	7.78614e-06	RS2_HUMAN, RSSA_HUMAN, RS18_HUMAN, RS8_HUMAN, RS27A_HUMAN	149	63	12782	10.8934	0.00214668	9.76763e-05	0.0102718
GOTERM_CC_FAT	GO:0060205	cytoplasmic membrane-bounded vesicle lumen	7	4.54545	1.06927e-05	A1AT_HUMAN, A2MG_HUMAN, IC1_HUMAN, CLUS_HUMAN, ALBU_HUMAN, FINC_HUMAN, ACTN1_HUMAN	149	44	12782	13.6477	0.00294686	0.000128305	0.014106
GOTERM_CC_FAT	GO:0044433	cytoplasmic vesicle part	12	7.79221	1.09809e-05	COPE_HUMAN, A1AT_HUMAN, COPB2_HUMAN, A2MG_HUMAN, IC1_HUMAN, CLUS_HUMAN, ALBU_HUMAN, APOB_HUMAN, DLDH_HUMAN, CLH1_HUMAN, FINC_HUMAN, ACTN1_HUMAN	149	187	12782	5.50493	0.00302614	0.000126273	0.0144861
GOTERM_CC_FAT	GO:0044433	cytoplasmic vesicle part	12	7.79221	1.09809e-05	COPE_HUMAN, A1AT_HUMAN, COPB2_HUMAN, A2MG_HUMAN, IC1_HUMAN, CLUS_HUMAN, ALBU_HUMAN, APOB_HUMAN, DLDH_HUMAN, CLH1_HUMAN, FINC_HUMAN, ACTN1_HUMAN	149	187	12782	5.50493	0.00302614	0.000126273	0.0144861
GOTERM_CC_FAT	GO:0031091	platelet alpha granule	7	4.54545	4.38757e-05	A1AT_HUMAN, A2MG_HUMAN, IC1_HUMAN, CLUS_HUMAN, ALBU_HUMAN, FINC_HUMAN, ACTN1_HUMAN	149	56	12782	10.7232	0.0120369	0.000484281	0.0578697
GOTERM_CC_FAT	GO:0030141	secretory granule	11	7.14286	4.55009e-05	A1AT_HUMAN, A2MG_HUMAN, IC1_HUMAN, CLUS_HUMAN, APOA1_HUMAN, ALBU_HUMAN, DLDH_HUMAN, CH60_HUMAN, TRFE_HUMAN, FINC_HUMAN, ACTN1_HUMAN	149	180	12782	5.24243	0.01248	0.000482904	0.0600127
GOTERM_CC_FAT	GO:0034358	plasma lipoprotein particle	6	3.8961	4.77181e-05	APOA2_HUMAN, CLUS_HUMAN, APOA1_HUMAN, HPT_HUMAN, APOB_HUMAN, APOH_HUMAN	149	35	12782	14.706	0.0130842	0.000487678	0.0629362
GOTERM_CC_FAT	GO:0032994	protein-lipid complex	6	3.8961	4.77181e-05	APOA2_HUMAN, CLUS_HUMAN, APOA1_HUMAN, HPT_HUMAN, APOB_HUMAN, APOH_HUMAN	149	35	12782	14.706	0.0130842	0.000487678	0.0629362
GOTERM_CC_FAT	GO:0005576	extracellular region	43	27.9221	6.238e-05	VTDB_HUMAN, ALDOA_HUMAN, A2MG_HUMAN, AFAM_HUMAN, A1AG2_HUMAN, GELS_HUMAN, APOA1_HUMAN, PPIA_HUMAN, CO3_HUMAN, ALBU_HUMAN, IGHM_HUMAN, CH60_HUMAN, HEMO_HUMAN, TLN1_HUMAN, CALR_HUMAN, KNG1_HUMAN, A1AT_HUMAN, CFAH_HUMAN, ANT3_HUMAN, AACT_HUMAN, VINC_HUMAN, FLNA_HUMAN, ACTN1_HUMAN, G6PI_HUMAN, FETUA_HUMAN, RINI_HUMAN, TTHY_HUMAN, IC1_HUMAN, CLUS_HUMAN, IGHG3_HUMAN, CO1A2_HUMAN, CERU_HUMAN, TRFE_HUMAN…	149	2010	12782	1.83521	0.0170701	0.000614719	0.0822667
GOTERM_CC_FAT	GO:0034366	spherical high-density lipoprotein particle	4	2.5974	8.16368e-05	APOA2_HUMAN, CLUS_HUMAN, APOA1_HUMAN, HPT_HUMAN	149	8	12782	42.8926	0.0222807	0.000776687	0.10765
GOTERM_CC_FAT	GO:0034364	high-density lipoprotein particle	5	3.24675	0.000180663	APOA2_HUMAN, CLUS_HUMAN, APOA1_HUMAN, HPT_HUMAN, APOH_HUMAN	149	25	12782	17.157	0.0486444	0.00166087	0.238086
GOTERM_CC_FAT	GO:0009295	nucleoid	5	3.24675	0.000425782	ECHA_HUMAN, VDAC1_HUMAN, GRP75_HUMAN, EFTU_HUMAN, ATPB_HUMAN	149	31	12782	13.8363	0.110896	0.00378446	0.560278
GOTERM_CC_FAT	GO:0042645	mitochondrial nucleoid	5	3.24675	0.000425782	ECHA_HUMAN, VDAC1_HUMAN, GRP75_HUMAN, EFTU_HUMAN, ATPB_HUMAN	149	31	12782	13.8363	0.110896	0.00378446	0.560278
GOTERM_CC_FAT	GO:0030530	heterogeneous nuclear ribonucleoprotein complex	4	2.5974	0.000918242	HNRH1_HUMAN, HNRPU_HUMAN, PTBP1_HUMAN, ROA2_HUMAN	149	17	12782	20.1848	0.22396	0.00789217	1.20468
GOTERM_CC_FAT	GO:0031980	mitochondrial lumen	10	6.49351	0.00129932	ECHA_HUMAN, ATPA_HUMAN, DHE3_HUMAN, VDAC1_HUMAN, ETFA_HUMAN, DLDH_HUMAN, CH60_HUMAN, GRP75_HUMAN, EFTU_HUMAN, ATPB_HUMAN	149	227	12782	3.77909	0.301517	0.0108152	1.70068
GOTERM_CC_FAT	GO:0005759	mitochondrial matrix	10	6.49351	0.00129932	ECHA_HUMAN, ATPA_HUMAN, DHE3_HUMAN, VDAC1_HUMAN, ETFA_HUMAN, DLDH_HUMAN, CH60_HUMAN, GRP75_HUMAN, EFTU_HUMAN, ATPB_HUMAN	149	227	12782	3.77909	0.301517	0.0108152	1.70068
GOTERM_CC_FAT	GO:0034361	very-low-density lipoprotein particle	4	2.5974	0.00150074	APOA2_HUMAN, APOA1_HUMAN, APOB_HUMAN, APOH_HUMAN	149	20	12782	17.157	0.339339	0.0121176	1.96191
GOTERM_CC_FAT	GO:0034385	triglyceride-rich lipoprotein particle	4	2.5974	0.00150074	APOA2_HUMAN, APOA1_HUMAN, APOB_HUMAN, APOH_HUMAN	149	20	12782	17.157	0.339339	0.0121176	1.96191
GOTERM_CC_FAT	GO:0005832	chaperonin-containing T-complex	3	1.94805	0.00269193	TCPZ_HUMAN, TCPB_HUMAN, TCPH_HUMAN	149	7	12782	36.7651	0.524778	0.0210321	3.49376
GOTERM_CC_FAT	GO:0015629	actin cytoskeleton	10	6.49351	0.00408355	ALDOA_HUMAN, SEP11_HUMAN, MYH9_HUMAN, COF1_HUMAN, FSCN1_HUMAN, GELS_HUMAN, PROF1_HUMAN, VINC_HUMAN, ACTA_HUMAN, FLNA_HUMAN	149	269	12782	3.18904	0.676762	0.0308843	5.25532
GOTERM_CC_FAT	GO:0042627	chylomicron	3	1.94805	0.00814502	APOA2_HUMAN, APOB_HUMAN, APOH_HUMAN	149	12	12782	21.4463	0.89536	0.0548681	10.228
GOTERM_CC_FAT	GO:0044449	contractile fiber part	6	3.8961	0.0100473	ALDOA_HUMAN, VINC_HUMAN, ACTA_HUMAN, FLNC_HUMAN, ENOA_HUMAN, ACTN1_HUMAN	149	113	12782	4.55497	0.938399	0.064205	12.4731
GOTERM_CC_FAT	GO:0043292	contractile fiber	6	3.8961	0.0132281	ALDOA_HUMAN, VINC_HUMAN, ACTA_HUMAN, FLNC_HUMAN, ENOA_HUMAN, ACTN1_HUMAN	149	121	12782	4.25381	0.974659	0.0819218	16.1116
GOTERM_CC_FAT	GO:0005681	spliceosome	6	3.8961	0.0186229	HNRH1_HUMAN, HNRPU_HUMAN, ROA2_HUMAN, HNRPM_HUMAN, RA1L2_HUMAN, HNRPC_HUMAN	149	132	12782	3.89933	0.994419	0.111231	21.9647
GOTERM_CC_FAT	GO:0044432	endoplasmic reticulum part	10	6.49351	0.0196008	ENPL_HUMAN, RRBP1_HUMAN, FKB10_HUMAN, APOA2_HUMAN, SERPH_HUMAN, APOA1_HUMAN, PDIA3_HUMAN, APOB_HUMAN, CALR_HUMAN, PPIB_HUMAN	149	347	12782	2.4722	0.995762	0.114331	22.9844
GOTERM_CC_FAT	GO:0005739	mitochondrion	21	13.6364	0.0256856	ECHA_HUMAN, ATPA_HUMAN, PRDX1_HUMAN, USMG5_HUMAN, DHE3_HUMAN, CLUS_HUMAN, HSP71_HUMAN, VDAC1_HUMAN, THIO_HUMAN, ETFA_HUMAN, PARK7_HUMAN, PTRF_HUMAN, CH60_HUMAN, CLH1_HUMAN, ATPB_HUMAN, PRDX5_HUMAN, NLTP_HUMAN, DPYL2_HUMAN, DLDH_HUMAN, GRP75_HUMAN, EFTU_HUMAN	149	1087	12782	1.6573	0.99924	0.14455	29.0573
GOTERM_CC_FAT	GO:0005938	cell cortex	6	3.8961	0.0273508	SEP11_HUMAN, MYH9_HUMAN, COF1_HUMAN, NUCL_HUMAN, ACTB_HUMAN, FLNA_HUMAN	149	146	12782	3.52542	0.999526	0.150282	30.6404
GOTERM_CC_FAT	GO:0030135	coated vesicle	6	3.8961	0.0374794	COPE_HUMAN, COPB2_HUMAN, LRP1_HUMAN, APOB_HUMAN, CH60_HUMAN, CLH1_HUMAN	149	159	12782	3.23718	0.999974	0.193593	39.5873
GOTERM_CC_FAT	GO:0030016	myofibril	5	3.24675	0.0399345	ALDOA_HUMAN, VINC_HUMAN, FLNC_HUMAN, ENOA_HUMAN, ACTN1_HUMAN	149	111	12782	3.8642	0.999987	0.201452	41.5889
GOTERM_CC_FAT	GO:0001726	ruffle	4	2.5974	0.0425694	MYH9_HUMAN, S10AB_HUMAN, TLN1_HUMAN, ITB1_HUMAN	149	67	12782	5.12151	0.999994	0.209763	43.6688
GOTERM_CC_FAT	GO:0030660	Golgi-associated vesicle membrane	3	1.94805	0.0440925	COPE_HUMAN, COPB2_HUMAN, CLH1_HUMAN	149	29	12782	8.87433	0.999996	0.212857	44.8397
GOTERM_MF_FAT	GO:0003735	structural constituent of ribosome	18	11.6883	3.13471e-12	RS2_HUMAN, RS18_HUMAN, RL10A_HUMAN, RL13_HUMAN, RL9_HUMAN, RL10_HUMAN, RL27_HUMAN, RS8_HUMAN, RL22_HUMAN, RL4_HUMAN, RL17_HUMAN, RL14_HUMAN, RSSA_HUMAN, RL12_HUMAN, RS27A_HUMAN	142	168	12983	9.79603	1.18492e-09	1.18492e-09	4.33631e-09
GOTERM_MF_FAT	GO:0005198	structural molecule activity	30	19.4805	3.09891e-11	VIME_HUMAN, RS18_HUMAN, RL13_HUMAN, RL9_HUMAN, RL10_HUMAN, RL27_HUMAN, RL4_HUMAN, CLH1_HUMAN, TLN1_HUMAN, COPE_HUMAN, ANXA1_HUMAN, ACTB_HUMAN, TBB6_HUMAN, VINC_HUMAN, LMNA_HUMAN, RS2_HUMAN, COPB2_HUMAN, RL10A_HUMAN, CO1A2_HUMAN, RS8_HUMAN, RL22_HUMAN, RL14_HUMAN, RL17_HUMAN, RSSA_HUMAN, RL12_HUMAN, RS27A_HUMAN, FINC_HUMAN	142	634	12983	4.32632	1.17139e-08	5.85694e-09	4.28678e-08
GOTERM_MF_FAT	GO:0051082	unfolded protein binding	14	9.09091	3.17362e-10	ENPL_HUMAN, HSP7C_HUMAN, HS90A_HUMAN, TCPZ_HUMAN, SERPH_HUMAN, TCPB_HUMAN, PPIA_HUMAN, HSP71_HUMAN, HS90B_HUMAN, CH60_HUMAN, GRP75_HUMAN, CALR_HUMAN, TCPH_HUMAN, PPIB_HUMAN	142	115	12983	11.1306	1.19963e-07	3.99876e-08	4.39013e-07
GOTERM_MF_FAT	GO:0003723	RNA binding	25	16.2338	7.51732e-07	ENPL_HUMAN, G3BP1_HUMAN, HNRH1_HUMAN, RS18_HUMAN, RL13_HUMAN, IF2B3_HUMAN, RL9_HUMAN, HNRPM_HUMAN, RL4_HUMAN, CALR_HUMAN, HNRPU_HUMAN, SFPQ_HUMAN, PTBP1_HUMAN, HNRPC_HUMAN, FUS_HUMAN, IF4A1_HUMAN, RS2_HUMAN, RL10A_HUMAN, RL22_HUMAN, PTRF_HUMAN, RL14_HUMAN, ROA2_HUMAN, NUCL_HUMAN, RL12_HUMAN, RA1L2_HUMAN	142	718	12983	3.18348	0.000284115	7.10362e-05	0.00103988
GOTERM_MF_FAT	GO:0004857	enzyme inhibitor activity	15	9.74026	1.3826e-06	FETUA_HUMAN, RINI_HUMAN, A2MG_HUMAN, IC1_HUMAN, CO3_HUMAN, KNG1_HUMAN, A1AT_HUMAN, PRDX5_HUMAN, ANXA1_HUMAN, SERPH_HUMAN, APOA2_HUMAN, ANT3_HUMAN, AACT_HUMAN, CO4A_HUMAN, ANXA2_HUMAN	142	270	12983	5.07942	0.000522487	0.000104519	0.00191256
GOTERM_MF_FAT	GO:0004857	enzyme inhibitor activity	15	9.74026	1.3826e-06	FETUA_HUMAN, RINI_HUMAN, A2MG_HUMAN, IC1_HUMAN, CO3_HUMAN, KNG1_HUMAN, A1AT_HUMAN, PRDX5_HUMAN, ANXA1_HUMAN, SERPH_HUMAN, APOA2_HUMAN, ANT3_HUMAN, AACT_HUMAN, CO4A_HUMAN, ANXA2_HUMAN	142	270	12983	5.07942	0.000522487	0.000104519	0.00191256
GOTERM_MF_FAT	GO:0004866	endopeptidase inhibitor activity	11	7.14286	3.92606e-06	FETUA_HUMAN, A1AT_HUMAN, PRDX5_HUMAN, A2MG_HUMAN, SERPH_HUMAN, IC1_HUMAN, CO3_HUMAN, ANT3_HUMAN, AACT_HUMAN, CO4A_HUMAN, KNG1_HUMAN	142	145	12983	6.93604	0.00148295	0.000247311	0.00543085
GOTERM_MF_FAT	GO:0030414	peptidase inhibitor activity	11	7.14286	6.3472e-06	FETUA_HUMAN, A1AT_HUMAN, PRDX5_HUMAN, A2MG_HUMAN, SERPH_HUMAN, IC1_HUMAN, CO3_HUMAN, ANT3_HUMAN, AACT_HUMAN, CO4A_HUMAN, KNG1_HUMAN	142	153	12983	6.57337	0.00239637	0.000342691	0.00877985
GOTERM_MF_FAT	GO:0070325	lipoprotein receptor binding	5	3.24675	1.65814e-05	ENPL_HUMAN, LRP1_HUMAN, APOA2_HUMAN, APOA1_HUMAN, APOB_HUMAN	142	15	12983	30.4765	0.00624822	0.000783171	0.0229349
GOTERM_MF_FAT	GO:0000166	nucleotide binding	45	29.2208	3.50225e-05	ECHA_HUMAN, ENPL_HUMAN, ATPA_HUMAN, TCPZ_HUMAN, HNRH1_HUMAN, G3BP1_HUMAN, TCPB_HUMAN, IF2B3_HUMAN, HNRPM_HUMAN, CH60_HUMAN, TERA_HUMAN, HSP7C_HUMAN, KPYM_HUMAN, G3P_HUMAN, SFPQ_HUMAN, HNRPU_HUMAN, PTBP1_HUMAN, ACTB_HUMAN, EF1A1_HUMAN, TBB6_HUMAN, GRP75_HUMAN, EFTU_HUMAN, TCPH_HUMAN, FUS_HUMAN, HNRPC_HUMAN, HSP74_HUMAN, ACTA_HUMAN, IF4A1_HUMAN, SEP11_HUMAN, DHE3_HUMAN, ETFA_HUMAN, HSP71_HUMAN, TRX…	142	2245	12983	1.83266	0.0131515	0.00146989	0.0484364
GOTERM_MF_FAT	GO:0003779	actin binding	12	7.79221	0.000853115	VTDB_HUMAN, ALDOA_HUMAN, MYH9_HUMAN, COF1_HUMAN, FSCN1_HUMAN, GELS_HUMAN, PROF1_HUMAN, VINC_HUMAN, TLN1_HUMAN, FLNA_HUMAN, FLNC_HUMAN, ACTN1_HUMAN	142	326	12983	3.36551	0.275747	0.0317467	1.17369
GOTERM_MF_FAT	GO:0003746	translation elongation factor activity	4	2.5974	0.00214727	EF1B_HUMAN, EF2_HUMAN, EF1A1_HUMAN, EFTU_HUMAN	142	24	12983	15.2383	0.556271	0.0654701	2.92978
GOTERM_MF_FAT	GO:0051920	peroxiredoxin activity	3	1.94805	0.00314166	PRDX1_HUMAN, PRDX5_HUMAN, PARK7_HUMAN	142	8	12983	34.2861	0.695602	0.0874329	4.25939
GOTERM_MF_FAT	GO:0004867	serine-type endopeptidase inhibitor activity	6	3.8961	0.00324832	A1AT_HUMAN, A2MG_HUMAN, SERPH_HUMAN, IC1_HUMAN, ANT3_HUMAN, AACT_HUMAN	142	92	12983	5.9628	0.707668	0.0840994	4.401
GOTERM_MF_FAT	GO:0043498	cell surface binding	4	2.5974	0.00372611	ATPA_HUMAN, CH60_HUMAN, ATPB_HUMAN, APOH_HUMAN	142	29	12983	12.611	0.756125	0.089784	5.03296
GOTERM_MF_FAT	GO:0008201	heparin binding	6	3.8961	0.00526045	APOB_HUMAN, ANT3_HUMAN, RL22_HUMAN, KNG1_HUMAN, APOH_HUMAN, FINC_HUMAN	142	103	12983	5.32599	0.863809	0.117156	7.03629
GOTERM_MF_FAT	GO:0008034	lipoprotein binding	4	2.5974	0.00636543	LRP1_HUMAN, APOA2_HUMAN, APOA1_HUMAN, ATPB_HUMAN	142	35	12983	10.4491	0.910528	0.13237	8.45465
GOTERM_MF_FAT	GO:0017127	cholesterol transporter activity	3	1.94805	0.00719746	APOA2_HUMAN, APOA1_HUMAN, APOB_HUMAN	142	12	12983	22.8574	0.934812	0.140748	9.50937
GOTERM_MF_FAT	GO:0008092	cytoskeletal protein binding	13	8.44156	0.00878587	ALDOA_HUMAN, VTDB_HUMAN, COF1_HUMAN, GELS_HUMAN, TLN1_HUMAN, FLNC_HUMAN, MYH9_HUMAN, FSCN1_HUMAN, PROF1_HUMAN, VINC_HUMAN, ACTN1_HUMAN, ANXA2_HUMAN, FLNA_HUMAN	142	504	12983	2.3583	0.964412	0.161017	11.4917
GOTERM_MF_FAT	GO:0015248	sterol transporter activity	3	1.94805	0.00978385	APOA2_HUMAN, APOA1_HUMAN, APOB_HUMAN	142	14	12983	19.5921	0.975681	0.169581	12.7165
GOTERM_MF_FAT	GO:0008289	lipid binding	12	7.79221	0.00994645	VTDB_HUMAN, ECHA_HUMAN, ANXA1_HUMAN, ANXA6_HUMAN, APOA2_HUMAN, NLTP_HUMAN, APOA1_HUMAN, ALBU_HUMAN, APOB_HUMAN, TERA_HUMAN, APOH_HUMAN, ANXA2_HUMAN	142	450	12983	2.43812	0.977145	0.164673	12.9145
GOTERM_MF_FAT	GO:0005543	phospholipid binding	7	4.54545	0.0127349	ANXA1_HUMAN, ANXA6_HUMAN, APOA2_HUMAN, APOA1_HUMAN, APOB_HUMAN, APOH_HUMAN, ANXA2_HUMAN	142	177	12983	3.61586	0.99213	0.189935	16.2468
GOTERM_MF_FAT	GO:0005543	phospholipid binding	7	4.54545	0.0127349	ANXA1_HUMAN, ANXA6_HUMAN, APOA2_HUMAN, APOA1_HUMAN, APOB_HUMAN, APOH_HUMAN, ANXA2_HUMAN	142	177	12983	3.61586	0.99213	0.189935	16.2468
GOTERM_MF_FAT	GO:0017076	purine nucleotide binding	32	20.7792	0.0135208	ATPA_HUMAN, ENPL_HUMAN, TCPZ_HUMAN, G3BP1_HUMAN, TCPB_HUMAN, CH60_HUMAN, TERA_HUMAN, HSP7C_HUMAN, KPYM_HUMAN, HNRPU_HUMAN, ACTB_HUMAN, EF1A1_HUMAN, TBB6_HUMAN, GRP75_HUMAN, EFTU_HUMAN, TCPH_HUMAN, HSP74_HUMAN, ACTA_HUMAN, IF4A1_HUMAN, SEP11_HUMAN, DHE3_HUMAN, HSP71_HUMAN, ETFA_HUMAN, TRXR1_HUMAN, ATPB_HUMAN, HS90A_HUMAN, MYH9_HUMAN, EF2_HUMAN, HS90B_HUMAN, DLDH_HUMAN, K6PP_HUMAN, PRS10_HUMAN	142	1918	12983	1.52542	0.994176	0.192979	17.1644
GOTERM_MF_FAT	GO:0016209	antioxidant activity	4	2.5974	0.0143513	PRDX1_HUMAN, PRDX5_HUMAN, ALBU_HUMAN, TRXR1_HUMAN	142	47	12983	7.78124	0.995764	0.189543	18.1238
GOTERM_MF_FAT	GO:0051287	NAD or NADH binding	4	2.5974	0.0143513	ECHA_HUMAN, G3P_HUMAN, DHE3_HUMAN, DLDH_HUMAN	142	47	12983	7.78124	0.995764	0.189543	18.1238
GOTERM_MF_FAT	GO:0005539	glycosaminoglycan binding	6	3.8961	0.0182861	APOB_HUMAN, ANT3_HUMAN, RL22_HUMAN, KNG1_HUMAN, APOH_HUMAN, FINC_HUMAN	142	140	12983	3.91841	0.999066	0.220535	22.5313
GOTERM_MF_FAT	GO:0048037	cofactor binding	8	5.19481	0.0189483	ECHA_HUMAN, PYGB_HUMAN, G3P_HUMAN, DHE3_HUMAN, ALBU_HUMAN, ETFA_HUMAN, DLDH_HUMAN, TRXR1_HUMAN	142	249	12983	2.9375	0.999276	0.220694	23.251
GOTERM_MF_FAT	GO:0048037	cofactor binding	8	5.19481	0.0189483	ECHA_HUMAN, PYGB_HUMAN, G3P_HUMAN, DHE3_HUMAN, ALBU_HUMAN, ETFA_HUMAN, DLDH_HUMAN, TRXR1_HUMAN	142	249	12983	2.9375	0.999276	0.220694	23.251
GOTERM_MF_FAT	GO:0030554	adenyl nucleotide binding	27	17.5325	0.0190132	ATPA_HUMAN, ENPL_HUMAN, TCPZ_HUMAN, G3BP1_HUMAN, TCPB_HUMAN, CH60_HUMAN, TERA_HUMAN, HSP7C_HUMAN, KPYM_HUMAN, HNRPU_HUMAN, ACTB_HUMAN, GRP75_HUMAN, TCPH_HUMAN, HSP74_HUMAN, ACTA_HUMAN, IF4A1_HUMAN, DHE3_HUMAN, HSP71_HUMAN, ETFA_HUMAN, TRXR1_HUMAN, ATPB_HUMAN, HS90A_HUMAN, MYH9_HUMAN, HS90B_HUMAN, DLDH_HUMAN, K6PP_HUMAN, PRS10_HUMAN	142	1577	12983	1.56538	0.999294	0.214844	23.3213
GOTERM_MF_FAT	GO:0051015	actin filament binding	4	2.5974	0.0197832	MYH9_HUMAN, FSCN1_HUMAN, FLNA_HUMAN, ACTN1_HUMAN	142	53	12983	6.90035	0.999475	0.216235	24.1497
GOTERM_MF_FAT	GO:0008135	translation factor activity, nucleic acid binding	5	3.24675	0.0219591	IF4A1_HUMAN, EF1B_HUMAN, EF2_HUMAN, EF1A1_HUMAN, EFTU_HUMAN	142	98	12983	4.66477	0.999774	0.230706	26.4459
GOTERM_MF_FAT	GO:0008135	translation factor activity, nucleic acid binding	5	3.24675	0.0219591	IF4A1_HUMAN, EF1B_HUMAN, EF2_HUMAN, EF1A1_HUMAN, EFTU_HUMAN	142	98	12983	4.66477	0.999774	0.230706	26.4459
GOTERM_MF_FAT	GO:0001883	purine nucleoside binding	27	17.5325	0.0225988	ATPA_HUMAN, ENPL_HUMAN, TCPZ_HUMAN, G3BP1_HUMAN, TCPB_HUMAN, CH60_HUMAN, TERA_HUMAN, HSP7C_HUMAN, KPYM_HUMAN, HNRPU_HUMAN, ACTB_HUMAN, GRP75_HUMAN, TCPH_HUMAN, HSP74_HUMAN, ACTA_HUMAN, IF4A1_HUMAN, DHE3_HUMAN, HSP71_HUMAN, ETFA_HUMAN, TRXR1_HUMAN, ATPB_HUMAN, HS90A_HUMAN, MYH9_HUMAN, HS90B_HUMAN, DLDH_HUMAN, K6PP_HUMAN, PRS10_HUMAN	142	1601	12983	1.54191	0.999823	0.230357	27.1087
GOTERM_MF_FAT	GO:0003823	antigen binding	4	2.5974	0.0228681	IGHA1_HUMAN, IGHG1_HUMAN, IGHG3_HUMAN, IGHG2_HUMAN, IGHM_HUMAN, IGKC_HUMAN	142	56	12983	6.53068	0.999841	0.22678	27.386
GOTERM_MF_FAT	GO:0001882	nucleoside binding	27	17.5325	0.0244113	ATPA_HUMAN, ENPL_HUMAN, TCPZ_HUMAN, G3BP1_HUMAN, TCPB_HUMAN, CH60_HUMAN, TERA_HUMAN, HSP7C_HUMAN, KPYM_HUMAN, HNRPU_HUMAN, ACTB_HUMAN, GRP75_HUMAN, TCPH_HUMAN, HSP74_HUMAN, ACTA_HUMAN, IF4A1_HUMAN, DHE3_HUMAN, HSP71_HUMAN, ETFA_HUMAN, TRXR1_HUMAN, ATPB_HUMAN, HS90A_HUMAN, MYH9_HUMAN, HS90B_HUMAN, DLDH_HUMAN, K6PP_HUMAN, PRS10_HUMAN	142	1612	12983	1.53139	0.999912	0.23426	28.9564
GOTERM_MF_FAT	GO:0001871	pattern binding	6	3.8961	0.0262889	APOB_HUMAN, ANT3_HUMAN, RL22_HUMAN, KNG1_HUMAN, APOH_HUMAN, FINC_HUMAN	142	154	12983	3.56219	0.999958	0.24401	30.8246
GOTERM_MF_FAT	GO:0030247	polysaccharide binding	6	3.8961	0.0262889	APOB_HUMAN, ANT3_HUMAN, RL22_HUMAN, KNG1_HUMAN, APOH_HUMAN, FINC_HUMAN	142	154	12983	3.56219	0.999958	0.24401	30.8246
GOTERM_MF_FAT	GO:0016887	ATPase activity	9	5.84416	0.0292967	IF4A1_HUMAN, ATPA_HUMAN, HSP7C_HUMAN, MYH9_HUMAN, G3BP1_HUMAN, CH60_HUMAN, ATPB_HUMAN, TERA_HUMAN, PRS10_HUMAN	142	334	12983	2.46367	0.999987	0.261972	33.7227
GOTERM_MF_FAT	GO:0016887	ATPase activity	9	5.84416	0.0292967	IF4A1_HUMAN, ATPA_HUMAN, HSP7C_HUMAN, MYH9_HUMAN, G3BP1_HUMAN, CH60_HUMAN, ATPB_HUMAN, TERA_HUMAN, PRS10_HUMAN	142	334	12983	2.46367	0.999987	0.261972	33.7227
GOTERM_MF_FAT	GO:0005319	lipid transporter activity	4	2.5974	0.0310242	LRP1_HUMAN, APOA2_HUMAN, APOA1_HUMAN, APOB_HUMAN	142	63	12983	5.80505	0.999993	0.269114	35.3358
GOTERM_MF_FAT	GO:0005544	calcium-dependent phospholipid binding	3	1.94805	0.0321052	ANXA1_HUMAN, ANXA6_HUMAN, ANXA2_HUMAN	142	26	12983	10.5496	0.999996	0.271143	36.3266
GOTERM_MF_FAT	GO:0032553	ribonucleotide binding	29	18.8312	0.0374468	ATPA_HUMAN, ENPL_HUMAN, TCPZ_HUMAN, G3BP1_HUMAN, TCPB_HUMAN, CH60_HUMAN, TERA_HUMAN, HSP7C_HUMAN, KPYM_HUMAN, HNRPU_HUMAN, ACTB_HUMAN, EF1A1_HUMAN, TBB6_HUMAN, EFTU_HUMAN, GRP75_HUMAN, TCPH_HUMAN, HSP74_HUMAN, ACTA_HUMAN, IF4A1_HUMAN, SEP11_HUMAN, DHE3_HUMAN, HSP71_HUMAN, ATPB_HUMAN, HS90A_HUMAN, MYH9_HUMAN, EF2_HUMAN, HS90B_HUMAN, K6PP_HUMAN, PRS10_HUMAN	142	1836	12983	1.44415	0.999999	0.296629	41.0191
GOTERM_MF_FAT	GO:0032555	purine ribonucleotide binding	29	18.8312	0.0374468	ATPA_HUMAN, ENPL_HUMAN, TCPZ_HUMAN, G3BP1_HUMAN, TCPB_HUMAN, CH60_HUMAN, TERA_HUMAN, HSP7C_HUMAN, KPYM_HUMAN, HNRPU_HUMAN, ACTB_HUMAN, EF1A1_HUMAN, TBB6_HUMAN, EFTU_HUMAN, GRP75_HUMAN, TCPH_HUMAN, HSP74_HUMAN, ACTA_HUMAN, IF4A1_HUMAN, SEP11_HUMAN, DHE3_HUMAN, HSP71_HUMAN, ATPB_HUMAN, HS90A_HUMAN, MYH9_HUMAN, EF2_HUMAN, HS90B_HUMAN, K6PP_HUMAN, PRS10_HUMAN	142	1836	12983	1.44415	0.999999	0.296629	41.0191
GOTERM_MF_FAT	GO:0030246	carbohydrate binding	9	5.84416	0.0392478	ALDOA_HUMAN, APOB_HUMAN, ANT3_HUMAN, RL22_HUMAN, KNG1_HUMAN, CALR_HUMAN, K6PP_HUMAN, APOH_HUMAN, FINC_HUMAN	142	354	12983	2.32448	1	0.302567	42.5275
GOTERM_MF_FAT	GO:0050662	coenzyme binding	6	3.8961	0.0474107	ECHA_HUMAN, G3P_HUMAN, DHE3_HUMAN, ETFA_HUMAN, DLDH_HUMAN, TRXR1_HUMAN	142	181	12983	3.03081	1	0.341159	48.9262
GOTERM_MF_FAT	GO:0050662	coenzyme binding	6	3.8961	0.0474107	ECHA_HUMAN, G3P_HUMAN, DHE3_HUMAN, ETFA_HUMAN, DLDH_HUMAN, TRXR1_HUMAN	142	181	12983	3.03081	1	0.341159	48.9262
GOTERM_MF_FAT	GO:0005524	ATP binding	24	15.5844	0.0476111	IF4A1_HUMAN, ATPA_HUMAN, ENPL_HUMAN, TCPZ_HUMAN, G3BP1_HUMAN, DHE3_HUMAN, TCPB_HUMAN, HSP71_HUMAN, CH60_HUMAN, ATPB_HUMAN, TERA_HUMAN, HSP7C_HUMAN, HS90A_HUMAN, KPYM_HUMAN, MYH9_HUMAN, HNRPU_HUMAN, ACTB_HUMAN, HS90B_HUMAN, GRP75_HUMAN, TCPH_HUMAN, HSP74_HUMAN, K6PP_HUMAN, PRS10_HUMAN, ACTA_HUMAN	142	1477	12983	1.48565	1	0.336195	49.0746

## Sheet: Table F
C vs AS
Category	Term	Term2	Count	%	PValue	Genes	List Total	Pop Hits	Pop Total	Fold Enrichment	Bonferroni	Benjamini	FDR
SP_PIR_KEYWORDS	acetylated amino end		9	4.09091	1.88286e-05	ANXA1_HUMAN, KPYM_HUMAN, ANXA6_HUMAN, ADHX_HUMAN, CALM_HUMAN, ANXA5_HUMAN, VDAC1_HUMAN, GSHR_HUMAN, ANXA2_HUMAN	220	100	19235	7.86886	0.00752192	0.000269619	0.0262686
SP_PIR_KEYWORDS	actin binding		8	3.63636	3.05294e-07	VTDB_HUMAN, COF1_HUMAN, GELS_HUMAN, PROF1_HUMAN, TAGL_HUMAN, FLNC_HUMAN, ANXA2_HUMAN, ACTN1_HUMAN	220	40	19235	17.4864	0.000122415	6.80124e-06	0.000425979
SP_PIR_KEYWORDS	actin-binding		15	6.81818	9.75473e-07	VTDB_HUMAN, ARPC2_HUMAN, COF1_HUMAN, FSCN1_HUMAN, ARPC4_HUMAN, GELS_HUMAN, ARP3_HUMAN, PROF1_HUMAN, ARP2_HUMAN, CAPG_HUMAN, VINC_HUMAN, TAGL_HUMAN, MYH10_HUMAN, FLNC_HUMAN, ACTN1_HUMAN	220	247	19235	5.30962	0.000391088	1.7007e-05	0.00136108
UP_SEQ_FEATURE	active site:Cysteine sulfenic acid (-SOH) intermediate		5	2.27273	2.47101e-07	PRDX1_HUMAN, PRDX5_HUMAN, PRDX6_HUMAN, PRDX4_HUMAN, PRDX3_HUMAN	220	6	19113	72.3977	0.000298206	0.000149114	0.000399768
SP_PIR_KEYWORDS	annexin		4	1.81818	0.000483002	ANXA1_HUMAN, ANXA6_HUMAN, ANXA5_HUMAN, ANXA2_HUMAN	220	14	19235	24.9805	0.17612	0.00439329	0.671834
SP_PIR_KEYWORDS	antioxidant		5	2.27273	1.96995e-06	PRDX1_HUMAN, PRDX5_HUMAN, PRDX6_HUMAN, PRDX4_HUMAN, PRDX3_HUMAN	220	9	19235	48.5732	0.00078964	3.15976e-05	0.00274866
SP_PIR_KEYWORDS	atp synthesis		3	1.36364	0.00926679	ATPA_HUMAN, ATPK_HUMAN, ATPB_HUMAN	220	13	19235	20.1766	0.976086	0.0491986	12.182
SP_PIR_KEYWORDS	atp-binding		35	15.9091	7.03138e-06	ATPA_HUMAN, TCPZ_HUMAN, NDKA_HUMAN, G3BP1_HUMAN, TCPB_HUMAN, ARP3_HUMAN, TCPA_HUMAN, TCPG_HUMAN, CH60_HUMAN, MYH10_HUMAN, TERA_HUMAN, HSP7C_HUMAN, KPYM_HUMAN, DYHC1_HUMAN, PUR6_HUMAN, ACTB_HUMAN, GRP75_HUMAN, TCPH_HUMAN, DDX17_HUMAN, HSP74_HUMAN, IF4A1_HUMAN, ACSL3_HUMAN, TCPE_HUMAN, UBA1_HUMAN, EHD2_HUMAN, KINH_HUMAN, ATPB_HUMAN, ACLY_HUMAN, TFG_HUMAN, PRS6A_HUMAN, ARP2_HUMAN, HS90B_HUMAN, SYSC_…	220	1326	19235	2.30778	0.00281562	0.00010844	0.00981052
UP_SEQ_FEATURE	binding site:Substrate		9	4.09091	0.0215038	ALDOA_HUMAN, KPYM_HUMAN, SAHH_HUMAN, 5NTD_HUMAN, TPIS_HUMAN, CBR1_HUMAN, K6PP_HUMAN, ALDOC_HUMAN, ENOA_HUMAN	220	297	19113	2.63264	1	0.649898	29.6504
SP_PIR_KEYWORDS	blocked amino end		12	5.45455	7.76899e-09	ARF4_HUMAN, ARF6_HUMAN, NDKA_HUMAN, RSSA_HUMAN, NB5R3_HUMAN, RS18_HUMAN, ARF1_HUMAN, PROF1_HUMAN, HPT_HUMAN, CBR1_HUMAN, CO6A3_HUMAN, GNAI2_HUMAN	220	92	19235	11.4042	3.11536e-06	2.59614e-07	1.08402e-05
SP_PIR_KEYWORDS	blood coagulation		4	1.81818	0.013683	A1AT_HUMAN, IC1_HUMAN, ANXA5_HUMAN, ANT3_HUMAN	220	44	19235	7.94835	0.996013	0.0659328	17.489
SP_PIR_KEYWORDS	calcium		20	9.09091	0.00214991	FBN1_HUMAN, S10AB_HUMAN, RCN1_HUMAN, GELS_HUMAN, EHD2_HUMAN, ANXA5_HUMAN, CALR_HUMAN, CALU_HUMAN, GLU2B_HUMAN, LRP1_HUMAN, ANXA1_HUMAN, ANXA6_HUMAN, CALM_HUMAN, ML12A_HUMAN, SSRA_HUMAN, SPRC_HUMAN, APOB_HUMAN, LMAN2_HUMAN, ACTN1_HUMAN, ANXA2_HUMAN	220	803	19235	2.17763	0.578123	0.0142811	2.95838
SP_PIR_KEYWORDS	calcium		20	9.09091	0.00214991	FBN1_HUMAN, S10AB_HUMAN, RCN1_HUMAN, GELS_HUMAN, EHD2_HUMAN, ANXA5_HUMAN, CALR_HUMAN, CALU_HUMAN, GLU2B_HUMAN, LRP1_HUMAN, ANXA1_HUMAN, ANXA6_HUMAN, CALM_HUMAN, ML12A_HUMAN, SSRA_HUMAN, SPRC_HUMAN, APOB_HUMAN, LMAN2_HUMAN, ACTN1_HUMAN, ANXA2_HUMAN	220	803	19235	2.17763	0.578123	0.0142811	2.95838
SP_PIR_KEYWORDS	calcium binding		14	6.36364	1.64191e-10	FBN1_HUMAN, S10AB_HUMAN, RCN1_HUMAN, ANXA5_HUMAN, CALR_HUMAN, LRP1_HUMAN, ANXA1_HUMAN, ANXA6_HUMAN, CALM_HUMAN, ML12A_HUMAN, SPRC_HUMAN, LAMC1_HUMAN, ACTN1_HUMAN, ANXA2_HUMAN	220	103	19235	11.8839	6.58405e-08	1.09734e-08	2.29098e-07
SP_PIR_KEYWORDS	calcium/phospholipid-binding		4	1.81818	0.000598696	ANXA1_HUMAN, ANXA6_HUMAN, ANXA5_HUMAN, ANXA2_HUMAN	220	15	19235	23.3152	0.213489	0.00520703	0.832137
UP_SEQ_FEATURE	calcium-binding region:4		3	1.36364	0.0158717	RCN1_HUMAN, CALM_HUMAN, CALU_HUMAN	220	17	19113	15.3313	1	0.568118	22.8052
SP_PIR_KEYWORDS	complement pathway		3	1.36364	0.0428347	IC1_HUMAN, CO3_HUMAN, CLUS_HUMAN	220	29	19235	9.04467	1	0.173719	45.7114
UP_SEQ_FEATURE	cross-link:Glycyl lysine isopeptide (Lys-Gly) (interchain with G-Cter in ubiquitin)		11	5	0.00010311	H2B1C_HUMAN, NDKA_HUMAN, HNRPQ_HUMAN, IMB1_HUMAN, RPN2_HUMAN, TBB5_HUMAN, PROF1_HUMAN, PPIA_HUMAN, CALM_HUMAN, 4F2_HUMAN, HNRPK_HUMAN	220	199	19113	4.80226	0.117026	0.0245847	0.166684
SP_PIR_KEYWORDS	cytoskeleton		18	8.18182	0.0010216	COF1_HUMAN, ARPC4_HUMAN, ARP3_HUMAN, GELS_HUMAN, KINH_HUMAN, HSPB1_HUMAN, TLN1_HUMAN, FLNC_HUMAN, PAXI_HUMAN, ARPC2_HUMAN, SRC8_HUMAN, PROF1_HUMAN, ACTB_HUMAN, CALM_HUMAN, ARP2_HUMAN, SEPT2_HUMAN, VINC_HUMAN, ACTN1_HUMAN	220	636	19235	2.47449	0.336265	0.00770362	1.41606
SP_PIR_KEYWORDS	Chaperone		14	6.36364	3.27083e-08	NPM_HUMAN, TCPZ_HUMAN, TCPE_HUMAN, TCPB_HUMAN, TCPA_HUMAN, PARK7_HUMAN, TCPG_HUMAN, CH60_HUMAN, CALR_HUMAN, HSP7C_HUMAN, SERPH_HUMAN, HS90B_HUMAN, GRP75_HUMAN, TCPH_HUMAN	220	158	19235	7.74712	1.31159e-05	8.19752e-07	4.56383e-05
SP_PIR_KEYWORDS	disulfide bond		50	22.7273	0.00297963	CLIC1_HUMAN, A1AG2_HUMAN, AFAM_HUMAN, NEP_HUMAN, BASI_HUMAN, HEMO_HUMAN, TCPG_HUMAN, PRDX3_HUMAN, CALR_HUMAN, PRDX5_HUMAN, ANT3_HUMAN, IGHA1_HUMAN, IC1_HUMAN, IGHG3_HUMAN, PRDX4_HUMAN, GSHR_HUMAN, CD59_HUMAN, CERU_HUMAN, SAP_HUMAN, TRFE_HUMAN, IGKC_HUMAN, CO3A1_HUMAN, HPT_HUMAN, LAMC1_HUMAN, FINC_HUMAN, ITB1_HUMAN, VTDB_HUMAN, NPM_HUMAN, A2MG_HUMAN, PRDX6_HUMAN, GELS_HUMAN, CO3_HUMAN, ALBU_HUMAN,…	220	2924	19235	1.49507	0.697784	0.018241	4.07822
UP_SEQ_FEATURE	disulfide bond		48	21.8182	0.00459747	CLIC1_HUMAN, A1AG2_HUMAN, AFAM_HUMAN, NEP_HUMAN, BASI_HUMAN, HEMO_HUMAN, TCPG_HUMAN, PRDX3_HUMAN, CALR_HUMAN, PRDX5_HUMAN, ANT3_HUMAN, IGHA1_HUMAN, IC1_HUMAN, IGHG3_HUMAN, PRDX4_HUMAN, GSHR_HUMAN, CD59_HUMAN, CERU_HUMAN, SAP_HUMAN, TRFE_HUMAN, IGKC_HUMAN, CO3A1_HUMAN, HPT_HUMAN, LAMC1_HUMAN, FINC_HUMAN, ITB1_HUMAN, VTDB_HUMAN, A2MG_HUMAN, PRDX6_HUMAN, GELS_HUMAN, CO3_HUMAN, ALBU_HUMAN, IGHM_HUMAN…	220	2819	19113	1.47929	0.996159	0.265817	7.18399
UP_SEQ_FEATURE	domain:Albumin 1		3	1.36364	0.00077236	VTDB_HUMAN, AFAM_HUMAN, ALBU_HUMAN	220	4	19113	65.158	0.60647	0.0812872	1.24226
UP_SEQ_FEATURE	domain:Albumin 2		3	1.36364	0.00077236	VTDB_HUMAN, AFAM_HUMAN, ALBU_HUMAN	220	4	19113	65.158	0.60647	0.0812872	1.24226
UP_SEQ_FEATURE	domain:Albumin 3		3	1.36364	0.00077236	VTDB_HUMAN, AFAM_HUMAN, ALBU_HUMAN	220	4	19113	65.158	0.60647	0.0812872	1.24226
UP_SEQ_FEATURE	domain:EF-hand 1		8	3.63636	0.00507824	GLU2B_HUMAN, S10AB_HUMAN, RCN1_HUMAN, CALM_HUMAN, ML12A_HUMAN, MYL6_HUMAN, ACTN1_HUMAN, CALU_HUMAN	220	182	19113	3.81878	0.997856	0.276333	7.90661
UP_SEQ_FEATURE	domain:EF-hand 2		8	3.63636	0.00507824	GLU2B_HUMAN, S10AB_HUMAN, RCN1_HUMAN, CALM_HUMAN, ML12A_HUMAN, MYL6_HUMAN, ACTN1_HUMAN, CALU_HUMAN	220	182	19113	3.81878	0.997856	0.276333	7.90661
UP_SEQ_FEATURE	domain:EF-hand 3		5	2.27273	0.0229685	RCN1_HUMAN, CALM_HUMAN, ML12A_HUMAN, MYL6_HUMAN, CALU_HUMAN	220	94	19113	4.62113	1	0.659965	31.3348
UP_SEQ_FEATURE	domain:KH 1		3	1.36364	0.0282311	PCBP1_HUMAN, IF2B3_HUMAN, HNRPK_HUMAN	220	23	19113	11.3318	1	0.709012	37.08
UP_SEQ_FEATURE	domain:KH 2		3	1.36364	0.0282311	PCBP1_HUMAN, IF2B3_HUMAN, HNRPK_HUMAN	220	23	19113	11.3318	1	0.709012	37.08
UP_SEQ_FEATURE	domain:KH 3		3	1.36364	0.0108619	PCBP1_HUMAN, IF2B3_HUMAN, HNRPK_HUMAN	220	14	19113	18.6166	0.999998	0.466192	16.1961
UP_SEQ_FEATURE	domain:RRM 1		11	5	2.45964e-07	HNRH1_HUMAN, SFPQ_HUMAN, HNRPR_HUMAN, PTBP1_HUMAN, NONO_HUMAN, ROA2_HUMAN, NUCL_HUMAN, HNRPQ_HUMAN, IF2B3_HUMAN, RA1L2_HUMAN, HNRPD_HUMAN	220	101	19113	9.46188	0.000296834	0.000296834	0.000397929
UP_SEQ_FEATURE	domain:RRM 2		11	5	2.45964e-07	HNRH1_HUMAN, SFPQ_HUMAN, HNRPR_HUMAN, PTBP1_HUMAN, NONO_HUMAN, ROA2_HUMAN, NUCL_HUMAN, HNRPQ_HUMAN, IF2B3_HUMAN, RA1L2_HUMAN, HNRPD_HUMAN	220	101	19113	9.46188	0.000296834	0.000296834	0.000397929
UP_SEQ_FEATURE	domain:RRM 3		5	2.27273	0.0025569	HNRH1_HUMAN, HNRPR_HUMAN, PTBP1_HUMAN, NUCL_HUMAN, HNRPQ_HUMAN	220	50	19113	8.68773	0.954504	0.227027	4.05734
UP_SEQ_FEATURE	domain:Thioredoxin		5	2.27273	0.00052874	PRDX1_HUMAN, PRDX5_HUMAN, PRDX6_HUMAN, PRDX4_HUMAN, PRDX3_HUMAN	220	33	19113	13.1632	0.471841	0.0684717	0.851992
SP_PIR_KEYWORDS	EF hand		6	2.72727	0.000600054	S10AB_HUMAN, RCN1_HUMAN, CALM_HUMAN, ML12A_HUMAN, SPRC_HUMAN, ACTN1_HUMAN	220	60	19235	8.74318	0.213918	0.00510805	0.834016
SP_PIR_KEYWORDS	elongation factor		3	1.36364	0.0235057	EF2_HUMAN, EF1A1_HUMAN, EFTU_HUMAN	220	21	19235	12.4903	0.999928	0.107342	28.2437
SP_PIR_KEYWORDS	endonexin fold		4	1.81818	0.000224543	ANXA1_HUMAN, ANXA6_HUMAN, ANXA5_HUMAN, ANXA2_HUMAN	220	11	19235	31.7934	0.0861163	0.00224877	0.312853
SP_PIR_KEYWORDS	endoplasmic reticulum		19	8.63636	0.00138317	ACSL3_HUMAN, RRBP1_HUMAN, RCN1_HUMAN, RPN2_HUMAN, PTRF_HUMAN, PDIA4_HUMAN, CALR_HUMAN, CALU_HUMAN, RTN4_HUMAN, GLU2B_HUMAN, RAB2A_HUMAN, SERPH_HUMAN, NB5R3_HUMAN, HNRPQ_HUMAN, PLOD1_HUMAN, PDIA3_HUMAN, SSRA_HUMAN, LMAN2_HUMAN, PPIB_HUMAN	220	713	19235	2.32988	0.425948	0.0100408	1.91276
SP_PIR_KEYWORDS	er-golgi transport		6	2.72727	0.00258356	ARF4_HUMAN, COPE_HUMAN, COPB2_HUMAN, ARF6_HUMAN, RAB2A_HUMAN, ARF1_HUMAN	220	83	19235	6.32037	0.645606	0.016331	3.54517
SP_PIR_KEYWORDS	er-golgi transport		6	2.72727	0.00258356	ARF4_HUMAN, COPE_HUMAN, COPB2_HUMAN, ARF6_HUMAN, RAB2A_HUMAN, ARF1_HUMAN	220	83	19235	6.32037	0.645606	0.016331	3.54517
SP_PIR_KEYWORDS	extracellular matrix		11	5	0.000458694	FBN1_HUMAN, A1AT_HUMAN, CO3A1_HUMAN, LAMC1_HUMAN, LEG1_HUMAN, SPRC_HUMAN, CO6A3_HUMAN, CRTAP_HUMAN, CALR_HUMAN, FINC_HUMAN, ANXA2_HUMAN	220	241	19235	3.99066	0.168046	0.00426943	0.638124
SP_PIR_KEYWORDS	gluconeogenesis		5	2.27273	5.54085e-05	ALDOA_HUMAN, TPIS_HUMAN, PGAM1_HUMAN, ALDOC_HUMAN, G6PI_HUMAN	220	19	19235	23.0084	0.0219744	0.000740374	0.0772845
SP_PIR_KEYWORDS	glycolysis		8	3.63636	6.03735e-07	ALDOA_HUMAN, KPYM_HUMAN, TPIS_HUMAN, PGAM1_HUMAN, K6PP_HUMAN, ALDOC_HUMAN, ENOA_HUMAN, G6PI_HUMAN	220	44	19235	15.8967	0.000242069	1.27419e-05	0.000842396
GOTERM_CC_FAT	GO:0000139	Golgi membrane	9	4.09091	0.00972498	COPE_HUMAN, CAV2_HUMAN, CAV1_HUMAN, COPB2_HUMAN, ARF1_HUMAN, ARP3_HUMAN, GSLG1_HUMAN, BASI_HUMAN, CLH1_HUMAN	204	186	12782	3.03178	0.965326	0.0603567	12.481
GOTERM_MF_FAT	GO:0000166	nucleotide binding	66	30	6.64493e-08	G3BP1_HUMAN, HNRPR_HUMAN, NDKA_HUMAN, NONO_HUMAN, TCPB_HUMAN, TCPA_HUMAN, IF2B3_HUMAN, CH60_HUMAN, TCPG_HUMAN, HSP7C_HUMAN, KPYM_HUMAN, SFPQ_HUMAN, PTBP1_HUMAN, PUR6_HUMAN, TBB5_HUMAN, ACTB_HUMAN, TBB6_HUMAN, HNRPC_HUMAN, FUS_HUMAN, TCPH_HUMAN, HSP74_HUMAN, ACSL3_HUMAN, ADHX_HUMAN, TCPE_HUMAN, UBA1_HUMAN, LA_HUMAN, GSHR_HUMAN, GNAI2_HUMAN, RAB2A_HUMAN, EF2_HUMAN, ROA2_HUMAN, TFG_HUMAN, ARP2_HUMAN…	199	2245	12983	1.918	3.15629e-05	1.05211e-05	9.49994e-05
GOTERM_BP_FAT	GO:0000226	microtubule cytoskeleton organization	7	3.18182	0.0239745	CAV2_HUMAN, CAV1_HUMAN, NPM_HUMAN, DYHC1_HUMAN, MAP1B_HUMAN, ARPC4_HUMAN, TBB5_HUMAN	205	147	13528	3.14239	1	0.289863	33.6545
GOTERM_BP_FAT	GO:0000226	microtubule cytoskeleton organization	7	3.18182	0.0239745	CAV2_HUMAN, CAV1_HUMAN, NPM_HUMAN, DYHC1_HUMAN, MAP1B_HUMAN, ARPC4_HUMAN, TBB5_HUMAN	205	147	13528	3.14239	1	0.289863	33.6545
GOTERM_BP_FAT	GO:0000226	microtubule cytoskeleton organization	7	3.18182	0.0239745	CAV2_HUMAN, CAV1_HUMAN, NPM_HUMAN, DYHC1_HUMAN, MAP1B_HUMAN, ARPC4_HUMAN, TBB5_HUMAN	205	147	13528	3.14239	1	0.289863	33.6545
GOTERM_CC_FAT	GO:0000267	cell fraction	36	16.3636	3.85599e-05	CAV2_HUMAN, CLIC1_HUMAN, NDKA_HUMAN, CKAP4_HUMAN, NEP_HUMAN, IGHM_HUMAN, AAAT_HUMAN, HSPB1_HUMAN, CALR_HUMAN, TERA_HUMAN, CLIC4_HUMAN, SRC8_HUMAN, HNRPQ_HUMAN, ACTB_HUMAN, TPIS_HUMAN, SEPT2_HUMAN, LMNA_HUMAN, ACSL3_HUMAN, ARF6_HUMAN, MAP1B_HUMAN, ADHX_HUMAN, EHD2_HUMAN, IGHG3_HUMAN, GSHR_HUMAN, CD59_HUMAN, PTRF_HUMAN, GNAI2_HUMAN, AMPN_HUMAN, CAV1_HUMAN, LRP1_HUMAN, IGHG1_HUMAN, 1433T_HUMAN, 5NTD…	204	1083	12782	2.08278	0.0131773	0.00055255	0.0525892
GOTERM_BP_FAT	GO:0000302	response to reactive oxygen species	6	2.72727	0.00545597	PRDX1_HUMAN, PAXI_HUMAN, PRDX5_HUMAN, PRDX6_HUMAN, PARK7_HUMAN, PRDX3_HUMAN	205	75	13528	5.27922	0.999925	0.114579	8.83516
GOTERM_BP_FAT	GO:0000375	RNA splicing, via transesterification reactions	9	4.09091	0.00223406	HNRH1_HUMAN, PCBP1_HUMAN, HNRPR_HUMAN, PTBP1_HUMAN, ROA2_HUMAN, HNRPK_HUMAN, HNRPD_HUMAN, FUS_HUMAN, HNRPC_HUMAN	205	153	13528	3.88178	0.979358	0.066947	3.71091
GOTERM_BP_FAT	GO:0000377	RNA splicing, via transesterification reactions with bulged adenosine as nucleophile	9	4.09091	0.00223406	HNRH1_HUMAN, PCBP1_HUMAN, HNRPR_HUMAN, PTBP1_HUMAN, ROA2_HUMAN, HNRPK_HUMAN, HNRPD_HUMAN, FUS_HUMAN, HNRPC_HUMAN	205	153	13528	3.88178	0.979358	0.066947	3.71091
GOTERM_BP_FAT	GO:0000398	nuclear mRNA splicing, via spliceosome	9	4.09091	0.00223406	HNRH1_HUMAN, PCBP1_HUMAN, HNRPR_HUMAN, PTBP1_HUMAN, ROA2_HUMAN, HNRPK_HUMAN, HNRPD_HUMAN, FUS_HUMAN, HNRPC_HUMAN	205	153	13528	3.88178	0.979358	0.066947	3.71091
GOTERM_CC_FAT	GO:0000502	proteasome complex	5	2.27273	0.0159355	PSA7L_HUMAN, PSMD2_HUMAN, PRS6A_HUMAN, HSPB1_HUMAN, PRS10_HUMAN	204	61	12782	5.13581	0.996018	0.0894078	19.6788
GOTERM_BP_FAT	GO:0001568	blood vessel development	9	4.09091	0.0323373	AMPN_HUMAN, RTN4_HUMAN, CAV1_HUMAN, CO3A1_HUMAN, NUCL_HUMAN, APOB_HUMAN, ATPB_HUMAN, G6PI_HUMAN, ANXA2_HUMAN	205	245	13528	2.42413	1	0.338522	42.638
GOTERM_MF_FAT	GO:0001882	nucleoside binding	38	17.2727	0.0068484	ATPA_HUMAN, TCPZ_HUMAN, NDKA_HUMAN, G3BP1_HUMAN, ARP3_HUMAN, TCPB_HUMAN, TCPA_HUMAN, TCPG_HUMAN, CH60_HUMAN, MYH10_HUMAN, TERA_HUMAN, HSP7C_HUMAN, KPYM_HUMAN, DYHC1_HUMAN, PUR6_HUMAN, ACTB_HUMAN, GRP75_HUMAN, TCPH_HUMAN, DDX17_HUMAN, HSP74_HUMAN, IF4A1_HUMAN, ACSL3_HUMAN, TCPE_HUMAN, UBA1_HUMAN, EHD2_HUMAN, ETFA_HUMAN, GSHR_HUMAN, KINH_HUMAN, TRXR1_HUMAN, ATPB_HUMAN, ACLY_HUMAN, TFG_HUMAN, PRS6A_…	199	1612	12983	1.53794	0.961772	0.110039	9.35733
GOTERM_MF_FAT	GO:0001883	purine nucleoside binding	38	17.2727	0.00613938	ATPA_HUMAN, TCPZ_HUMAN, NDKA_HUMAN, G3BP1_HUMAN, ARP3_HUMAN, TCPB_HUMAN, TCPA_HUMAN, TCPG_HUMAN, CH60_HUMAN, MYH10_HUMAN, TERA_HUMAN, HSP7C_HUMAN, KPYM_HUMAN, DYHC1_HUMAN, PUR6_HUMAN, ACTB_HUMAN, GRP75_HUMAN, TCPH_HUMAN, DDX17_HUMAN, HSP74_HUMAN, IF4A1_HUMAN, ACSL3_HUMAN, TCPE_HUMAN, UBA1_HUMAN, EHD2_HUMAN, ETFA_HUMAN, GSHR_HUMAN, KINH_HUMAN, TRXR1_HUMAN, ATPB_HUMAN, ACLY_HUMAN, TFG_HUMAN, PRS6A_…	199	1601	12983	1.54851	0.946346	0.106409	8.42779
GOTERM_BP_FAT	GO:0001936	regulation of endothelial cell proliferation	4	1.81818	0.0121507	CAV2_HUMAN, CAV1_HUMAN, ATPA_HUMAN, APOH_HUMAN	205	32	13528	8.24878	1	0.184495	18.6736
GOTERM_BP_FAT	GO:0001937	negative regulation of endothelial cell proliferation	4	1.81818	0.00233295	CAV2_HUMAN, CAV1_HUMAN, ATPA_HUMAN, APOH_HUMAN	205	18	13528	14.6645	0.982619	0.0686264	3.87216
GOTERM_BP_FAT	GO:0001944	vasculature development	9	4.09091	0.0364633	AMPN_HUMAN, RTN4_HUMAN, CAV1_HUMAN, CO3A1_HUMAN, NUCL_HUMAN, APOB_HUMAN, ATPB_HUMAN, G6PI_HUMAN, ANXA2_HUMAN	205	251	13528	2.36618	1	0.3628	46.6361
GOTERM_BP_FAT	GO:0002252	immune effector process	7	3.18182	0.0159566	PRDX1_HUMAN, IC1_HUMAN, TBB5_HUMAN, CO3_HUMAN, CLUS_HUMAN, CFAH_HUMAN, CH60_HUMAN	205	134	13528	3.44725	1	0.222307	23.812
GOTERM_BP_FAT	GO:0002443	leukocyte mediated immunity	6	2.72727	0.00964443	PRDX1_HUMAN, IC1_HUMAN, TBB5_HUMAN, CO3_HUMAN, CLUS_HUMAN, CH60_HUMAN	205	86	13528	4.60397	1	0.159151	15.1137
GOTERM_BP_FAT	GO:0002443	leukocyte mediated immunity	6	2.72727	0.00964443	PRDX1_HUMAN, IC1_HUMAN, TBB5_HUMAN, CO3_HUMAN, CLUS_HUMAN, CH60_HUMAN	205	86	13528	4.60397	1	0.159151	15.1137
GOTERM_BP_FAT	GO:0002449	lymphocyte mediated immunity	6	2.72727	0.00406392	PRDX1_HUMAN, IC1_HUMAN, TBB5_HUMAN, CO3_HUMAN, CLUS_HUMAN, CH60_HUMAN	205	70	13528	5.65631	0.999146	0.0986854	6.6535
GOTERM_BP_FAT	GO:0002449	lymphocyte mediated immunity	6	2.72727	0.00406392	PRDX1_HUMAN, IC1_HUMAN, TBB5_HUMAN, CO3_HUMAN, CLUS_HUMAN, CH60_HUMAN	205	70	13528	5.65631	0.999146	0.0986854	6.6535
GOTERM_BP_FAT	GO:0002526	acute inflammatory response	9	4.09091	0.000114855	A1AT_HUMAN, A2MG_HUMAN, A1AG2_HUMAN, IC1_HUMAN, CO3_HUMAN, CLUS_HUMAN, CFAH_HUMAN, TRFE_HUMAN, FINC_HUMAN	205	98	13528	6.06033	0.180683	0.0104338	0.194017
GOTERM_BP_FAT	GO:0002526	acute inflammatory response	9	4.09091	0.000114855	A1AT_HUMAN, A2MG_HUMAN, A1AG2_HUMAN, IC1_HUMAN, CO3_HUMAN, CLUS_HUMAN, CFAH_HUMAN, TRFE_HUMAN, FINC_HUMAN	205	98	13528	6.06033	0.180683	0.0104338	0.194017
GOTERM_BP_FAT	GO:0002541	activation of plasma proteins involved in acute inflammatory response	4	1.81818	0.0268074	IC1_HUMAN, CO3_HUMAN, CLUS_HUMAN, CFAH_HUMAN	205	43	13528	6.13863	1	0.300342	36.8363
GOTERM_BP_FAT	GO:0002673	regulation of acute inflammatory response	3	1.36364	0.039378	A2MG_HUMAN, IC1_HUMAN, CO3_HUMAN	205	21	13528	9.42718	1	0.375599	49.3007
GOTERM_BP_FAT	GO:0002697	regulation of immune effector process	6	2.72727	0.0183301	A2MG_HUMAN, IC1_HUMAN, CO3_HUMAN, APOA1_HUMAN, CH60_HUMAN, HEMO_HUMAN	205	101	13528	3.92021	1	0.241721	26.8601
GOTERM_BP_FAT	GO:0002697	regulation of immune effector process	6	2.72727	0.0183301	A2MG_HUMAN, IC1_HUMAN, CO3_HUMAN, APOA1_HUMAN, CH60_HUMAN, HEMO_HUMAN	205	101	13528	3.92021	1	0.241721	26.8601
GOTERM_BP_FAT	GO:0002920	regulation of humoral immune response	3	1.36364	0.0135213	A2MG_HUMAN, IC1_HUMAN, HEMO_HUMAN	205	12	13528	16.4976	1	0.196436	20.5605
GOTERM_MF_FAT	GO:0003723	RNA binding	29	13.1818	4.31126e-06	RL5_HUMAN, NPM_HUMAN, HNRH1_HUMAN, HNRPR_HUMAN, G3BP1_HUMAN, NONO_HUMAN, RS18_HUMAN, ILF3_HUMAN, IF2B3_HUMAN, RL9_HUMAN, HNRPK_HUMAN, CALR_HUMAN, SFPQ_HUMAN, PTBP1_HUMAN, HNRPQ_HUMAN, FUS_HUMAN, DDX17_HUMAN, HNRPC_HUMAN, IF4A1_HUMAN, PCBP1_HUMAN, IF4G1_HUMAN, LA_HUMAN, PTRF_HUMAN, ROA2_HUMAN, NUCL_HUMAN, RL12_HUMAN, RA1L2_HUMAN, HNRPD_HUMAN, SYSC_HUMAN	199	718	12983	2.63509	0.00204576	0.000341251	0.00616343
GOTERM_MF_FAT	GO:0003779	actin binding	18	8.18182	1.03543e-05	VTDB_HUMAN, ALDOA_HUMAN, MAP1B_HUMAN, COF1_HUMAN, ARPC4_HUMAN, ARP3_HUMAN, GELS_HUMAN, CAPG_HUMAN, MYH10_HUMAN, TLN1_HUMAN, FLNC_HUMAN, ARPC2_HUMAN, FSCN1_HUMAN, PROF1_HUMAN, ARP2_HUMAN, TAGL_HUMAN, VINC_HUMAN, ACTN1_HUMAN	199	326	12983	3.60228	0.00490623	0.000614599	0.014802
GOTERM_MF_FAT	GO:0003779	actin binding	18	8.18182	1.03543e-05	VTDB_HUMAN, ALDOA_HUMAN, MAP1B_HUMAN, COF1_HUMAN, ARPC4_HUMAN, ARP3_HUMAN, GELS_HUMAN, CAPG_HUMAN, MYH10_HUMAN, TLN1_HUMAN, FLNC_HUMAN, ARPC2_HUMAN, FSCN1_HUMAN, PROF1_HUMAN, ARP2_HUMAN, TAGL_HUMAN, VINC_HUMAN, ACTN1_HUMAN	199	326	12983	3.60228	0.00490623	0.000614599	0.014802
GOTERM_MF_FAT	GO:0003924	GTPase activity	11	5	0.00148591	ARF4_HUMAN, ARF6_HUMAN, RAB2A_HUMAN, EF2_HUMAN, ARF1_HUMAN, EHD2_HUMAN, TBB5_HUMAN, EF1A1_HUMAN, TBB6_HUMAN, GNAI2_HUMAN, EFTU_HUMAN	199	211	12983	3.4012	0.50655	0.0459974	2.10348
GOTERM_MF_FAT	GO:0004601	peroxidase activity	5	2.27273	0.00135069	PRDX1_HUMAN, PRDX5_HUMAN, PRDX6_HUMAN, PRDX4_HUMAN, PRDX3_HUMAN	199	32	12983	10.1939	0.473768	0.0448225	1.91378
GOTERM_MF_FAT	GO:0004857	enzyme inhibitor activity	13	5.90909	0.000905471	A1AT_HUMAN, ANXA1_HUMAN, PRDX5_HUMAN, A2MG_HUMAN, SERPH_HUMAN, IQGA1_HUMAN, IC1_HUMAN, CO3_HUMAN, ANXA5_HUMAN, ANT3_HUMAN, CO6A3_HUMAN, PRDX3_HUMAN, ANXA2_HUMAN	199	270	12983	3.14124	0.349682	0.0352225	1.28675
GOTERM_MF_FAT	GO:0004859	phospholipase inhibitor activity	3	1.36364	0.0138122	ANXA1_HUMAN, ANXA5_HUMAN, ANXA2_HUMAN	199	12	12983	16.3103	0.998649	0.167661	18.0322
GOTERM_MF_FAT	GO:0004866	endopeptidase inhibitor activity	9	4.09091	0.00170503	A1AT_HUMAN, PRDX5_HUMAN, A2MG_HUMAN, SERPH_HUMAN, IC1_HUMAN, CO3_HUMAN, ANT3_HUMAN, CO6A3_HUMAN, PRDX3_HUMAN	199	145	12983	4.04945	0.5554	0.0493994	2.41016
GOTERM_MF_FAT	GO:0004867	serine-type endopeptidase inhibitor activity	6	2.72727	0.0132391	A1AT_HUMAN, A2MG_HUMAN, SERPH_HUMAN, IC1_HUMAN, ANT3_HUMAN, CO6A3_HUMAN	199	92	12983	4.25486	0.998219	0.165459	17.3485
GOTERM_MF_FAT	GO:0005509	calcium ion binding	22	10	0.0409481	FBN1_HUMAN, S10AB_HUMAN, RCN1_HUMAN, GELS_HUMAN, EHD2_HUMAN, ANXA5_HUMAN, PDIA4_HUMAN, CALR_HUMAN, ATPB_HUMAN, CALU_HUMAN, GLU2B_HUMAN, LRP1_HUMAN, ANXA1_HUMAN, ANXA6_HUMAN, CALM_HUMAN, ML12A_HUMAN, MYL6_HUMAN, SSRA_HUMAN, SPRC_HUMAN, LMAN2_HUMAN, ACTN1_HUMAN, ANXA2_HUMAN	199	919	12983	1.56181	1	0.356819	44.9946
GOTERM_MF_FAT	GO:0005509	calcium ion binding	22	10	0.0409481	FBN1_HUMAN, S10AB_HUMAN, RCN1_HUMAN, GELS_HUMAN, EHD2_HUMAN, ANXA5_HUMAN, PDIA4_HUMAN, CALR_HUMAN, ATPB_HUMAN, CALU_HUMAN, GLU2B_HUMAN, LRP1_HUMAN, ANXA1_HUMAN, ANXA6_HUMAN, CALM_HUMAN, ML12A_HUMAN, MYL6_HUMAN, SSRA_HUMAN, SPRC_HUMAN, LMAN2_HUMAN, ACTN1_HUMAN, ANXA2_HUMAN	199	919	12983	1.56181	1	0.356819	44.9946
GOTERM_MF_FAT	GO:0005524	ATP binding	35	15.9091	0.00919571	ATPA_HUMAN, TCPZ_HUMAN, NDKA_HUMAN, G3BP1_HUMAN, TCPB_HUMAN, ARP3_HUMAN, TCPA_HUMAN, TCPG_HUMAN, CH60_HUMAN, MYH10_HUMAN, TERA_HUMAN, HSP7C_HUMAN, KPYM_HUMAN, DYHC1_HUMAN, PUR6_HUMAN, ACTB_HUMAN, GRP75_HUMAN, TCPH_HUMAN, DDX17_HUMAN, HSP74_HUMAN, IF4A1_HUMAN, ACSL3_HUMAN, TCPE_HUMAN, UBA1_HUMAN, EHD2_HUMAN, KINH_HUMAN, ATPB_HUMAN, ACLY_HUMAN, TFG_HUMAN, PRS6A_HUMAN, ARP2_HUMAN, HS90B_HUMAN, SYSC_…	199	1477	12983	1.546	0.987577	0.124513	12.3725
GOTERM_MF_FAT	GO:0005525	GTP binding	14	6.36364	0.00469984	NDKA_HUMAN, ARF6_HUMAN, RAB8A_HUMAN, EHD2_HUMAN, GNAI2_HUMAN, ARF4_HUMAN, RAB2A_HUMAN, EF2_HUMAN, ARF1_HUMAN, TBB5_HUMAN, EF1A1_HUMAN, SEPT2_HUMAN, TBB6_HUMAN, EFTU_HUMAN	199	372	12983	2.45531	0.893295	0.105852	6.51319
GOTERM_MF_FAT	GO:0005543	phospholipid binding	8	3.63636	0.0188628	ANXA1_HUMAN, ANXA6_HUMAN, MAP1B_HUMAN, APOA1_HUMAN, ANXA5_HUMAN, APOB_HUMAN, APOH_HUMAN, ANXA2_HUMAN	199	177	12983	2.94876	0.999882	0.211826	23.8335
GOTERM_MF_FAT	GO:0005543	phospholipid binding	8	3.63636	0.0188628	ANXA1_HUMAN, ANXA6_HUMAN, MAP1B_HUMAN, APOA1_HUMAN, ANXA5_HUMAN, APOB_HUMAN, APOH_HUMAN, ANXA2_HUMAN	199	177	12983	2.94876	0.999882	0.211826	23.8335
GOTERM_MF_FAT	GO:0005543	phospholipid binding	8	3.63636	0.0188628	ANXA1_HUMAN, ANXA6_HUMAN, MAP1B_HUMAN, APOA1_HUMAN, ANXA5_HUMAN, APOB_HUMAN, APOH_HUMAN, ANXA2_HUMAN	199	177	12983	2.94876	0.999882	0.211826	23.8335
GOTERM_MF_FAT	GO:0005544	calcium-dependent phospholipid binding	4	1.81818	0.00701525	ANXA1_HUMAN, ANXA6_HUMAN, ANXA5_HUMAN, ANXA2_HUMAN	199	26	12983	10.0371	0.964704	0.10891	9.57481
GOTERM_CC_FAT	GO:0005576	extracellular region	44	20	0.0229403	VTDB_HUMAN, ALDOA_HUMAN, A2MG_HUMAN, AFAM_HUMAN, A1AG2_HUMAN, GELS_HUMAN, APOA1_HUMAN, PPIA_HUMAN, CO3_HUMAN, ALBU_HUMAN, IGHM_HUMAN, CH60_HUMAN, HEMO_HUMAN, TLN1_HUMAN, CALR_HUMAN, A1AT_HUMAN, CALM_HUMAN, CFAH_HUMAN, ANT3_HUMAN, LEG1_HUMAN, VINC_HUMAN, ACTN1_HUMAN, G6PI_HUMAN, FBN1_HUMAN, IC1_HUMAN, CLUS_HUMAN, IGHG3_HUMAN, PRDX4_HUMAN, CD59_HUMAN, CO6A3_HUMAN, CERU_HUMAN, TRFE_HUMAN, CRTAP_HUMA…	204	2010	12782	1.37159	0.999659	0.113931	27.1369
GOTERM_CC_FAT	GO:0005578	proteinaceous extracellular matrix	12	5.45455	0.0132712	FBN1_HUMAN, A1AT_HUMAN, CO3A1_HUMAN, LAMC1_HUMAN, LEG1_HUMAN, SPRC_HUMAN, CO6A3_HUMAN, CRTAP_HUMAN, TRFE_HUMAN, CALR_HUMAN, FINC_HUMAN, ANXA2_HUMAN	204	320	12782	2.34963	0.989906	0.0761808	16.6609
GOTERM_CC_FAT	GO:0005604	basement membrane	6	2.72727	0.00795591	FBN1_HUMAN, LAMC1_HUMAN, SPRC_HUMAN, TRFE_HUMAN, FINC_HUMAN, ANXA2_HUMAN	204	78	12782	4.81976	0.93593	0.0545337	10.3239
GOTERM_CC_FAT	GO:0005615	extracellular space	29	13.1818	3.85445e-06	VTDB_HUMAN, A2MG_HUMAN, AFAM_HUMAN, A1AG2_HUMAN, GELS_HUMAN, APOA1_HUMAN, CO3_HUMAN, ALBU_HUMAN, HEMO_HUMAN, CH60_HUMAN, CALR_HUMAN, A1AT_HUMAN, CFAH_HUMAN, ANT3_HUMAN, LEG1_HUMAN, G6PI_HUMAN, FBN1_HUMAN, IC1_HUMAN, CLUS_HUMAN, PRDX4_HUMAN, CO6A3_HUMAN, CERU_HUMAN, SAP_HUMAN, TRFE_HUMAN, APOH_HUMAN, CO3A1_HUMAN, HPT_HUMAN, APOB_HUMAN, FINC_HUMAN	204	685	12782	2.65263	0.00132506	0.00010199	0.00525797
GOTERM_CC_FAT	GO:0005624	membrane fraction	23	10.4545	0.00947094	CAV2_HUMAN, CLIC1_HUMAN, NDKA_HUMAN, CKAP4_HUMAN, NEP_HUMAN, IGHM_HUMAN, AAAT_HUMAN, CALR_HUMAN, TERA_HUMAN, HNRPQ_HUMAN, SEPT2_HUMAN, ACSL3_HUMAN, ARF6_HUMAN, EHD2_HUMAN, IGHG3_HUMAN, CD59_HUMAN, GNAI2_HUMAN, PTRF_HUMAN, CAV1_HUMAN, LRP1_HUMAN, IGHG1_HUMAN, 5NTD_HUMAN, IGHG2_HUMAN, APOB_HUMAN, ITB1_HUMAN	204	809	12782	1.78134	0.962128	0.059896	12.1742
GOTERM_CC_FAT	GO:0005626	insoluble fraction	25	11.3636	0.00365266	CAV2_HUMAN, CLIC1_HUMAN, NDKA_HUMAN, CKAP4_HUMAN, NEP_HUMAN, IGHM_HUMAN, AAAT_HUMAN, HSPB1_HUMAN, CALR_HUMAN, TERA_HUMAN, HNRPQ_HUMAN, SEPT2_HUMAN, LMNA_HUMAN, ACSL3_HUMAN, ARF6_HUMAN, EHD2_HUMAN, IGHG3_HUMAN, CD59_HUMAN, GNAI2_HUMAN, PTRF_HUMAN, CAV1_HUMAN, LRP1_HUMAN, IGHG1_HUMAN, 5NTD_HUMAN, IGHG2_HUMAN, APOB_HUMAN, ITB1_HUMAN	204	839	12782	1.86701	0.716009	0.028204	4.86939
GOTERM_CC_FAT	GO:0005681	spliceosome	7	3.18182	0.0187401	HNRH1_HUMAN, HNRPR_HUMAN, ROA2_HUMAN, HNRPQ_HUMAN, HNRPK_HUMAN, RA1L2_HUMAN, HNRPC_HUMAN	204	132	12782	3.32271	0.998508	0.102788	22.746
GOTERM_CC_FAT	GO:0005681	spliceosome	7	3.18182	0.0187401	HNRH1_HUMAN, HNRPR_HUMAN, ROA2_HUMAN, HNRPQ_HUMAN, HNRPK_HUMAN, RA1L2_HUMAN, HNRPC_HUMAN	204	132	12782	3.32271	0.998508	0.102788	22.746
GOTERM_CC_FAT	GO:0005739	mitochondrion	34	15.4545	0.0002171	ATPA_HUMAN, CAV2_HUMAN, ATPK_HUMAN, ILF3_HUMAN, BASI_HUMAN, CH60_HUMAN, PRDX3_HUMAN, CLH1_HUMAN, PRDX5_HUMAN, CLIC4_HUMAN, GCP60_HUMAN, DPYL2_HUMAN, 1433E_HUMAN, GRP75_HUMAN, EFTU_HUMAN, ALDOC_HUMAN, PRDX1_HUMAN, ACSL3_HUMAN, USMG5_HUMAN, ADHX_HUMAN, C1QBP_HUMAN, CLUS_HUMAN, ETFA_HUMAN, VDAC1_HUMAN, PRDX4_HUMAN, GSHR_HUMAN, PARK7_HUMAN, PTRF_HUMAN, SAP_HUMAN, ATPB_HUMAN, CAV1_HUMAN, NB5R3_HUMAN, …	204	1087	12782	1.95983	0.0719692	0.00248658	0.295753
GOTERM_CC_FAT	GO:0005753	mitochondrial proton-transporting ATP synthase complex	3	1.36364	0.0359469	ATPA_HUMAN, ATPK_HUMAN, ATPB_HUMAN	204	19	12782	9.89319	0.999997	0.156489	39.3108
GOTERM_CC_FAT	GO:0005759	mitochondrial matrix	9	4.09091	0.0286009	ATPA_HUMAN, C1QBP_HUMAN, VDAC1_HUMAN, ETFA_HUMAN, ADT2_HUMAN, CH60_HUMAN, GRP75_HUMAN, EFTU_HUMAN, ATPB_HUMAN	204	227	12782	2.48419	0.999954	0.132901	32.6893
GOTERM_CC_FAT	GO:0005783	endoplasmic reticulum	24	10.9091	0.0311436	ACSL3_HUMAN, RRBP1_HUMAN, RCN1_HUMAN, RPN2_HUMAN, CKAP4_HUMAN, APOA1_HUMAN, PTRF_HUMAN, PDIA4_HUMAN, CALR_HUMAN, TERA_HUMAN, CALU_HUMAN, RTN4_HUMAN, CAV1_HUMAN, GLU2B_HUMAN, RAB2A_HUMAN, SERPH_HUMAN, NB5R3_HUMAN, HNRPQ_HUMAN, PLOD1_HUMAN, PDIA3_HUMAN, SSRA_HUMAN, APOB_HUMAN, LMAN2_HUMAN, PPIB_HUMAN	204	960	12782	1.56642	0.999981	0.138511	35.0535
GOTERM_CC_FAT	GO:0005788	endoplasmic reticulum lumen	9	4.09091	3.8388e-05	SERPH_HUMAN, RCN1_HUMAN, APOA1_HUMAN, PDIA3_HUMAN, APOB_HUMAN, PDIA4_HUMAN, CALR_HUMAN, PPIB_HUMAN, CALU_HUMAN	204	80	12782	7.0489	0.0131189	0.000573997	0.0523548
GOTERM_CC_FAT	GO:0005794	Golgi apparatus	23	10.4545	0.0209063	CAV2_HUMAN, COPB2_HUMAN, ARF6_HUMAN, ARP3_HUMAN, STIP1_HUMAN, BASI_HUMAN, SND1_HUMAN, GDIB_HUMAN, CLH1_HUMAN, SAP_HUMAN, PLIN3_HUMAN, CALU_HUMAN, ARF4_HUMAN, COPE_HUMAN, CAV1_HUMAN, ARPC2_HUMAN, DYHC1_HUMAN, RAB2A_HUMAN, ARF1_HUMAN, GCP60_HUMAN, GSLG1_HUMAN, LMAN2_HUMAN, FAS_HUMAN	204	872	12782	1.65265	0.999302	0.108959	25.0402
GOTERM_CC_FAT	GO:0005832	chaperonin-containing T-complex	6	2.72727	1.96881e-08	TCPZ_HUMAN, TCPE_HUMAN, TCPB_HUMAN, TCPA_HUMAN, TCPG_HUMAN, TCPH_HUMAN	204	7	12782	53.7059	6.77268e-06	9.67528e-07	2.68577e-05
GOTERM_CC_FAT	GO:0005856	cytoskeleton	45	20.4545	4.48337e-06	ALDOA_HUMAN, NPM_HUMAN, HNRH1_HUMAN, NDKA_HUMAN, ARPC4_HUMAN, GELS_HUMAN, ARP3_HUMAN, TCPA_HUMAN, NEST_HUMAN, TCPG_HUMAN, HSPB1_HUMAN, K1C9_HUMAN, TLN1_HUMAN, MYH10_HUMAN, FLNC_HUMAN, ARPC2_HUMAN, PAXI_HUMAN, ANXA1_HUMAN, K22E_HUMAN, DYHC1_HUMAN, FSCN1_HUMAN, CLIC4_HUMAN, SRC8_HUMAN, TBB5_HUMAN, BASP1_HUMAN, DPYL2_HUMAN, ACTB_HUMAN, CALM_HUMAN, SEPT2_HUMAN, ML12A_HUMAN, TBB6_HUMAN, MYOF_HUMAN, VI…	204	1381	12782	2.04168	0.00154109	0.000110157	0.00611587
GOTERM_CC_FAT	GO:0005901	caveola	4	1.81818	0.0494447	CAV2_HUMAN, CAV1_HUMAN, TBB5_HUMAN, PTRF_HUMAN	204	52	12782	4.81976	1	0.193746	49.9302
GOTERM_CC_FAT	GO:0005912	adherens junction	8	3.63636	0.0118707	CAV2_HUMAN, CAV1_HUMAN, ARPC2_HUMAN, PAXI_HUMAN, VINC_HUMAN, TLN1_HUMAN, ITB1_HUMAN, ACTN1_HUMAN	204	155	12782	3.2339	0.983559	0.0707306	15.0328
GOTERM_CC_FAT	GO:0005924	cell-substrate adherens junction	8	3.63636	0.00148629	CAV2_HUMAN, CAV1_HUMAN, ARPC2_HUMAN, PAXI_HUMAN, VINC_HUMAN, TLN1_HUMAN, ITB1_HUMAN, ACTN1_HUMAN	204	106	12782	4.72882	0.400502	0.0137335	2.0086
GOTERM_CC_FAT	GO:0005925	focal adhesion	8	3.63636	0.00118773	CAV2_HUMAN, CAV1_HUMAN, ARPC2_HUMAN, PAXI_HUMAN, VINC_HUMAN, TLN1_HUMAN, ITB1_HUMAN, ACTN1_HUMAN	204	102	12782	4.91426	0.335567	0.0116127	1.60815
GOTERM_BP_FAT	GO:0006000	fructose metabolic process	3	1.36364	0.0265218	ALDOA_HUMAN, K6PP_HUMAN, ALDOC_HUMAN	205	17	13528	11.6453	1	0.301446	36.5221
GOTERM_BP_FAT	GO:0006006	glucose metabolic process	8	3.63636	0.00852193	ALDOA_HUMAN, KPYM_HUMAN, TPIS_HUMAN, PGAM1_HUMAN, K6PP_HUMAN, ALDOC_HUMAN, ENOA_HUMAN, G6PI_HUMAN	205	153	13528	3.45047	1	0.149049	13.4722
GOTERM_BP_FAT	GO:0006007	glucose catabolic process	8	3.63636	2.50743e-05	ALDOA_HUMAN, KPYM_HUMAN, TPIS_HUMAN, PGAM1_HUMAN, K6PP_HUMAN, ALDOC_HUMAN, ENOA_HUMAN, G6PI_HUMAN	205	58	13528	9.1021	0.0425718	0.00619566	0.0423867
GOTERM_BP_FAT	GO:0006091	generation of precursor metabolites and energy	12	5.45455	0.00798939	ALDOA_HUMAN, ATPA_HUMAN, KPYM_HUMAN, TPIS_HUMAN, ETFA_HUMAN, PGAM1_HUMAN, TRXR1_HUMAN, ATPB_HUMAN, K6PP_HUMAN, ALDOC_HUMAN, ENOA_HUMAN, G6PI_HUMAN	205	313	13528	2.52998	0.999999	0.144761	12.683
GOTERM_BP_FAT	GO:0006096	glycolysis	8	3.63636	6.03394e-06	ALDOA_HUMAN, KPYM_HUMAN, TPIS_HUMAN, PGAM1_HUMAN, K6PP_HUMAN, ALDOC_HUMAN, ENOA_HUMAN, G6PI_HUMAN	205	47	13528	11.2324	0.0104143	0.00348355	0.0102016
GOTERM_BP_FAT	GO:0006163	purine nucleotide metabolic process	8	3.63636	0.022758	ALDOA_HUMAN, ATPA_HUMAN, NDKA_HUMAN, ATPK_HUMAN, PUR6_HUMAN, 5NTD_HUMAN, ATPB_HUMAN, ACLY_HUMAN	205	186	13528	2.83829	1	0.283119	32.2424
GOTERM_BP_FAT	GO:0006164	purine nucleotide biosynthetic process	7	3.18182	0.0246852	ALDOA_HUMAN, ATPA_HUMAN, NDKA_HUMAN, ATPK_HUMAN, PUR6_HUMAN, 5NTD_HUMAN, ATPB_HUMAN	205	148	13528	3.12116	1	0.293146	34.4666
GOTERM_BP_FAT	GO:0006195	purine nucleotide catabolic process	4	1.81818	0.0132199	ATPA_HUMAN, 5NTD_HUMAN, ATPB_HUMAN, ACLY_HUMAN	205	33	13528	7.99882	1	0.195734	20.1492
GOTERM_BP_FAT	GO:0006200	ATP catabolic process	3	1.36364	0.0236329	ATPA_HUMAN, ATPB_HUMAN, ACLY_HUMAN	205	16	13528	12.3732	1	0.290317	33.2607
GOTERM_BP_FAT	GO:0006396	RNA processing	17	7.72727	0.00874113	RL5_HUMAN, HNRH1_HUMAN, PCBP1_HUMAN, HNRPR_HUMAN, NONO_HUMAN, LA_HUMAN, HNRPK_HUMAN, SFPQ_HUMAN, PTBP1_HUMAN, ROA2_HUMAN, HNRPQ_HUMAN, RA1L2_HUMAN, HNRPD_HUMAN, FUS_HUMAN, DDX17_HUMAN, HNRPC_HUMAN, SYSC_HUMAN	205	547	13528	2.05089	1	0.1496	13.7951
GOTERM_BP_FAT	GO:0006397	mRNA processing	13	5.90909	0.00349133	HNRPR_HUMAN, PCBP1_HUMAN, HNRH1_HUMAN, NONO_HUMAN, HNRPK_HUMAN, SFPQ_HUMAN, PTBP1_HUMAN, ROA2_HUMAN, HNRPQ_HUMAN, RA1L2_HUMAN, HNRPD_HUMAN, HNRPC_HUMAN, FUS_HUMAN	205	321	13528	2.6725	0.997684	0.0904575	5.74195
GOTERM_BP_FAT	GO:0006412	translation	13	5.90909	0.00448867	IF4A1_HUMAN, RL5_HUMAN, RRBP1_HUMAN, RSSA_HUMAN, EF2_HUMAN, IF4G1_HUMAN, RS18_HUMAN, EF1A1_HUMAN, RL9_HUMAN, IF2B3_HUMAN, RL12_HUMAN, EFTU_HUMAN, SYSC_HUMAN	205	331	13528	2.59176	0.999592	0.104107	7.32434
GOTERM_BP_FAT	GO:0006414	translational elongation	8	3.63636	0.000831408	RL5_HUMAN, RSSA_HUMAN, EF2_HUMAN, RS18_HUMAN, EF1A1_HUMAN, RL9_HUMAN, RL12_HUMAN, EFTU_HUMAN	205	101	13528	5.22695	0.763804	0.0382517	1.39647
GOTERM_BP_FAT	GO:0006414	translational elongation	8	3.63636	0.000831408	RL5_HUMAN, RSSA_HUMAN, EF2_HUMAN, RS18_HUMAN, EF1A1_HUMAN, RL9_HUMAN, RL12_HUMAN, EFTU_HUMAN	205	101	13528	5.22695	0.763804	0.0382517	1.39647
GOTERM_BP_FAT	GO:0006457	protein folding	13	5.90909	1.53234e-05	HSP7C_HUMAN, TCPZ_HUMAN, TCPE_HUMAN, TCPB_HUMAN, PPIA_HUMAN, TCPA_HUMAN, HS90B_HUMAN, TCPG_HUMAN, CH60_HUMAN, GRP75_HUMAN, TCPH_HUMAN, CALR_HUMAN, PPIB_HUMAN	205	177	13528	4.84674	0.026236	0.00442126	0.0259054
GOTERM_BP_FAT	GO:0006461	protein complex assembly	21	9.54545	7.89629e-05	NPM_HUMAN, CAV2_HUMAN, ARPC4_HUMAN, GELS_HUMAN, IMB1_HUMAN, TCPA_HUMAN, ANXA5_HUMAN, PTRF_HUMAN, CAPG_HUMAN, CH60_HUMAN, CALR_HUMAN, TERA_HUMAN, CAV1_HUMAN, PAXI_HUMAN, XPO2_HUMAN, TBB5_HUMAN, LAMC1_HUMAN, TBB6_HUMAN, HSP74_HUMAN, ALDOC_HUMAN, K6PP_HUMAN	205	505	13528	2.74415	0.128035	0.00802679	0.133425
GOTERM_BP_FAT	GO:0006605	protein targeting	8	3.63636	0.0446631	XPO2_HUMAN, IMB1_HUMAN, 1433T_HUMAN, PDIA3_HUMAN, SSRA_HUMAN, 1433E_HUMAN, GRP75_HUMAN, CALR_HUMAN	205	215	13528	2.45545	1	0.402361	53.816
GOTERM_BP_FAT	GO:0006869	lipid transport	7	3.18182	0.0225946	CAV1_HUMAN, ANXA1_HUMAN, CLUS_HUMAN, APOA1_HUMAN, APOB_HUMAN, SAP_HUMAN, APOH_HUMAN	205	145	13528	3.18574	1	0.283376	32.0506
GOTERM_BP_FAT	GO:0006869	lipid transport	7	3.18182	0.0225946	CAV1_HUMAN, ANXA1_HUMAN, CLUS_HUMAN, APOA1_HUMAN, APOB_HUMAN, SAP_HUMAN, APOH_HUMAN	205	145	13528	3.18574	1	0.283376	32.0506
GOTERM_BP_FAT	GO:0006879	cellular iron ion homeostasis	4	1.81818	0.0111332	HPT_HUMAN, HEMO_HUMAN, CERU_HUMAN, TRFE_HUMAN	205	31	13528	8.51487	1	0.1734	17.2456
GOTERM_BP_FAT	GO:0006886	intracellular protein transport	12	5.45455	0.0267307	NPM_HUMAN, COPB2_HUMAN, XPO2_HUMAN, IMB1_HUMAN, 1433T_HUMAN, PDIA3_HUMAN, SSRA_HUMAN, 1433E_HUMAN, GRP75_HUMAN, CLH1_HUMAN, CALR_HUMAN, TERA_HUMAN	205	374	13528	2.11733	1	0.301519	36.7521
GOTERM_BP_FAT	GO:0006890	retrograde vesicle-mediated transport, Golgi to ER	3	1.36364	0.039378	COPE_HUMAN, COPB2_HUMAN, ARF1_HUMAN	205	21	13528	9.42718	1	0.375599	49.3007
GOTERM_BP_FAT	GO:0006900	membrane budding	3	1.36364	0.0236329	COPE_HUMAN, COPB2_HUMAN, ARF1_HUMAN	205	16	13528	12.3732	1	0.290317	33.2607
GOTERM_BP_FAT	GO:0006901	vesicle coating	3	1.36364	0.0208834	COPE_HUMAN, COPB2_HUMAN, ARF1_HUMAN	205	15	13528	13.198	1	0.266779	30.0109
GOTERM_BP_FAT	GO:0006903	vesicle targeting	3	1.36364	0.0428946	COPE_HUMAN, COPB2_HUMAN, ARF1_HUMAN	205	22	13528	8.99867	1	0.391744	52.349
GOTERM_BP_FAT	GO:0006928	cell motion	21	9.54545	3.36764e-05	CAV2_HUMAN, ARF6_HUMAN, COF1_HUMAN, ARP3_HUMAN, APOA1_HUMAN, HSPB1_HUMAN, MYH10_HUMAN, TLN1_HUMAN, ATPB_HUMAN, ARPC2_HUMAN, K22E_HUMAN, ANXA1_HUMAN, TBB5_HUMAN, ACTB_HUMAN, ARP2_HUMAN, APOB_HUMAN, LAMC1_HUMAN, 1433E_HUMAN, VINC_HUMAN, ITB1_HUMAN, FINC_HUMAN	205	475	13528	2.91746	0.0567552	0.00582591	0.056924
GOTERM_BP_FAT	GO:0006952	defense response	18	8.18182	0.0118115	H2B1C_HUMAN, PRDX1_HUMAN, CLIC1_HUMAN, A2MG_HUMAN, A1AG2_HUMAN, IC1_HUMAN, CLUS_HUMAN, CO3_HUMAN, VDAC1_HUMAN, TRFE_HUMAN, A1AT_HUMAN, PRDX5_HUMAN, ANXA1_HUMAN, TBB5_HUMAN, CFAH_HUMAN, HPT_HUMAN, ITB1_HUMAN, FINC_HUMAN	205	615	13528	1.93142	1	0.181388	18.2002
GOTERM_BP_FAT	GO:0006953	acute-phase response	5	2.27273	0.00300085	A1AT_HUMAN, A2MG_HUMAN, A1AG2_HUMAN, TRFE_HUMAN, FINC_HUMAN	205	40	13528	8.24878	0.994562	0.0819288	4.95445
GOTERM_BP_FAT	GO:0006954	inflammatory response	11	5	0.025542	A1AT_HUMAN, ANXA1_HUMAN, PRDX5_HUMAN, A2MG_HUMAN, A1AG2_HUMAN, IC1_HUMAN, CO3_HUMAN, CLUS_HUMAN, CFAH_HUMAN, TRFE_HUMAN, FINC_HUMAN	205	325	13528	2.23352	1	0.295814	35.4332
GOTERM_BP_FAT	GO:0006954	inflammatory response	11	5	0.025542	A1AT_HUMAN, ANXA1_HUMAN, PRDX5_HUMAN, A2MG_HUMAN, A1AG2_HUMAN, IC1_HUMAN, CO3_HUMAN, CLUS_HUMAN, CFAH_HUMAN, TRFE_HUMAN, FINC_HUMAN	205	325	13528	2.23352	1	0.295814	35.4332
GOTERM_BP_FAT	GO:0006956	complement activation	4	1.81818	0.0252101	IC1_HUMAN, CO3_HUMAN, CLUS_HUMAN, CFAH_HUMAN	205	42	13528	6.28479	1	0.296431	35.0604
GOTERM_BP_FAT	GO:0006959	humoral immune response	5	2.27273	0.0313994	IC1_HUMAN, CO3_HUMAN, CLUS_HUMAN, CFAH_HUMAN, G6PI_HUMAN	205	79	13528	4.1766	1	0.336357	41.6906
GOTERM_BP_FAT	GO:0006979	response to oxidative stress	7	3.18182	0.0380403	PRDX1_HUMAN, PAXI_HUMAN, PRDX5_HUMAN, PRDX6_HUMAN, CLUS_HUMAN, PARK7_HUMAN, PRDX3_HUMAN	205	164	13528	2.81666	1	0.36927	48.0937
GOTERM_BP_FAT	GO:0006986	response to unfolded protein	8	3.63636	9.40053e-05	HSP7C_HUMAN, CLIC1_HUMAN, SERPH_HUMAN, HS90B_HUMAN, CH60_HUMAN, HSPB1_HUMAN, HSP74_HUMAN, TERA_HUMAN	205	71	13528	7.43552	0.1505	0.00902056	0.158823
GOTERM_BP_FAT	GO:0007010	cytoskeleton organization	20	9.09091	3.35398e-05	ALDOA_HUMAN, NPM_HUMAN, CAV2_HUMAN, ARF6_HUMAN, COF1_HUMAN, MAP1B_HUMAN, ARPC4_HUMAN, GELS_HUMAN, EHD2_HUMAN, MYH10_HUMAN, CALR_HUMAN, K1C9_HUMAN, TLN1_HUMAN, CAV1_HUMAN, DYHC1_HUMAN, FSCN1_HUMAN, TBB5_HUMAN, PROF1_HUMAN, ITB1_HUMAN, ACTN1_HUMAN	205	436	13528	3.02708	0.0565318	0.00644499	0.0566933
GOTERM_BP_FAT	GO:0007017	microtubule-based process	9	4.09091	0.0381284	CAV2_HUMAN, CAV1_HUMAN, NPM_HUMAN, DYHC1_HUMAN, MAP1B_HUMAN, ARPC4_HUMAN, TBB5_HUMAN, TBB6_HUMAN, KINH_HUMAN	205	253	13528	2.34748	1	0.367973	48.174
GOTERM_BP_FAT	GO:0007044	cell-substrate junction assembly	4	1.81818	0.00479061	LAMC1_HUMAN, TLN1_HUMAN, FINC_HUMAN, ACTN1_HUMAN	205	23	13528	11.4766	0.999759	0.106483	7.79845
GOTERM_BP_FAT	GO:0007160	cell-matrix adhesion	5	2.27273	0.0455143	PAXI_HUMAN, CO3A1_HUMAN, ITB1_HUMAN, FINC_HUMAN, ACTN1_HUMAN	205	89	13528	3.70732	1	0.406326	54.5069
GOTERM_BP_FAT	GO:0007517	muscle organ development	8	3.63636	0.0412046	CAV2_HUMAN, CAV1_HUMAN, MYL6_HUMAN, CO6A3_HUMAN, TAGL_HUMAN, LMNA_HUMAN, MYH10_HUMAN, ITB1_HUMAN	205	211	13528	2.502	1	0.383363	50.9063
GOTERM_BP_FAT	GO:0007584	response to nutrient	8	3.63636	0.00531507	CAV1_HUMAN, CLIC1_HUMAN, A2MG_HUMAN, MAP1B_HUMAN, GELS_HUMAN, ANT3_HUMAN, GNAI2_HUMAN, CERU_HUMAN	205	140	13528	3.77087	0.999904	0.113151	8.61654
GOTERM_BP_FAT	GO:0007596	blood coagulation	7	3.18182	0.00443505	A1AT_HUMAN, CO3A1_HUMAN, IC1_HUMAN, ANXA5_HUMAN, ANT3_HUMAN, CD59_HUMAN, APOH_HUMAN	205	102	13528	4.52874	0.999553	0.104318	7.2399
GOTERM_BP_FAT	GO:0007599	hemostasis	8	3.63636	0.00123386	A1AT_HUMAN, CO3A1_HUMAN, IC1_HUMAN, ANXA5_HUMAN, ANT3_HUMAN, CD59_HUMAN, APOH_HUMAN, G6PI_HUMAN	205	108	13528	4.88817	0.882588	0.0475173	2.06583
GOTERM_BP_FAT	GO:0008064	regulation of actin polymerization or depolymerization	6	2.72727	0.00222739	ARPC2_HUMAN, ARF6_HUMAN, COF1_HUMAN, GELS_HUMAN, ARP3_HUMAN, CAPG_HUMAN	205	61	13528	6.49084	0.979117	0.0679254	3.70004
GOTERM_MF_FAT	GO:0008092	cytoskeletal protein binding	24	10.9091	2.61459e-06	VTDB_HUMAN, ALDOA_HUMAN, NDKA_HUMAN, COF1_HUMAN, MAP1B_HUMAN, ARPC4_HUMAN, ARP3_HUMAN, GELS_HUMAN, KINH_HUMAN, CAPG_HUMAN, MYH10_HUMAN, TLN1_HUMAN, FLNC_HUMAN, ARPC2_HUMAN, PAXI_HUMAN, FSCN1_HUMAN, PROF1_HUMAN, CALM_HUMAN, ARP2_HUMAN, TAGL_HUMAN, VINC_HUMAN, ACTN1_HUMAN, ANXA2_HUMAN, ALDOC_HUMAN	199	504	12983	3.10672	0.00124116	0.000248356	0.0037379
GOTERM_BP_FAT	GO:0008104	protein localization	28	12.7273	0.000344057	NPM_HUMAN, RAB8A_HUMAN, IMB1_HUMAN, CALR_HUMAN, TLN1_HUMAN, CLH1_HUMAN, TERA_HUMAN, COPE_HUMAN, ARF4_HUMAN, ARF1_HUMAN, MVP_HUMAN, PDIA3_HUMAN, SSRA_HUMAN, 1433E_HUMAN, GRP75_HUMAN, RRBP1_HUMAN, COPB2_HUMAN, ARF6_HUMAN, CD81_HUMAN, PDIA4_HUMAN, GDIB_HUMAN, VPS35_HUMAN, CAV1_HUMAN, RAB2A_HUMAN, XPO2_HUMAN, 1433T_HUMAN, APOB_HUMAN, LMAN2_HUMAN	205	882	13528	2.09493	0.449563	0.0190751	0.580135
GOTERM_MF_FAT	GO:0008135	translation factor activity, nucleic acid binding	6	2.72727	0.0170034	IF4A1_HUMAN, EF2_HUMAN, IF4G1_HUMAN, GCN1L_HUMAN, EF1A1_HUMAN, EFTU_HUMAN	199	98	12983	3.99436	0.99971	0.197613	21.7436
GOTERM_MF_FAT	GO:0008289	lipid binding	15	6.81818	0.00913052	VTDB_HUMAN, CAV1_HUMAN, ANXA1_HUMAN, MAP1B_HUMAN, ANXA6_HUMAN, ADHX_HUMAN, GCP60_HUMAN, APOA1_HUMAN, ALBU_HUMAN, ANXA5_HUMAN, APOB_HUMAN, SAP_HUMAN, APOH_HUMAN, TERA_HUMAN, ANXA2_HUMAN	199	450	12983	2.17471	0.987182	0.127292	12.29
GOTERM_MF_FAT	GO:0008308	voltage-gated anion channel activity	3	1.36364	0.0437708	CLIC1_HUMAN, CLIC4_HUMAN, VDAC1_HUMAN	199	22	12983	8.89653	1	0.370085	47.2644
GOTERM_BP_FAT	GO:0008380	RNA splicing	13	5.90909	0.00126917	HNRPR_HUMAN, PCBP1_HUMAN, HNRH1_HUMAN, NONO_HUMAN, HNRPK_HUMAN, SFPQ_HUMAN, PTBP1_HUMAN, ROA2_HUMAN, HNRPQ_HUMAN, RA1L2_HUMAN, HNRPD_HUMAN, HNRPC_HUMAN, FUS_HUMAN	205	284	13528	3.02068	0.889574	0.0477853	2.12436
GOTERM_BP_FAT	GO:0009132	nucleoside diphosphate metabolic process	3	1.36364	0.0265218	ATPA_HUMAN, NDKA_HUMAN, ATPB_HUMAN	205	17	13528	11.6453	1	0.301446	36.5221
GOTERM_BP_FAT	GO:0009141	nucleoside triphosphate metabolic process	6	2.72727	0.0482538	ALDOA_HUMAN, ATPA_HUMAN, NDKA_HUMAN, ATPK_HUMAN, ATPB_HUMAN, ACLY_HUMAN	205	131	13528	3.02245	1	0.419048	56.6649
GOTERM_BP_FAT	GO:0009144	purine nucleoside triphosphate metabolic process	6	2.72727	0.0373771	ALDOA_HUMAN, ATPA_HUMAN, NDKA_HUMAN, ATPK_HUMAN, ATPB_HUMAN, ACLY_HUMAN	205	122	13528	3.24542	1	0.366065	47.4853
GOTERM_BP_FAT	GO:0009146	purine nucleoside triphosphate catabolic process	3	1.36364	0.039378	ATPA_HUMAN, ATPB_HUMAN, ACLY_HUMAN	205	21	13528	9.42718	1	0.375599	49.3007
GOTERM_BP_FAT	GO:0009150	purine ribonucleotide metabolic process	8	3.63636	0.00491671	ALDOA_HUMAN, ATPA_HUMAN, NDKA_HUMAN, ATPK_HUMAN, PUR6_HUMAN, 5NTD_HUMAN, ATPB_HUMAN, ACLY_HUMAN	205	138	13528	3.82552	0.999807	0.10776	7.99578
GOTERM_BP_FAT	GO:0009152	purine ribonucleotide biosynthetic process	6	2.72727	0.0320543	ALDOA_HUMAN, ATPA_HUMAN, NDKA_HUMAN, ATPK_HUMAN, PUR6_HUMAN, ATPB_HUMAN	205	117	13528	3.38412	1	0.338068	42.3537
GOTERM_BP_FAT	GO:0009154	purine ribonucleotide catabolic process	4	1.81818	0.00479061	ATPA_HUMAN, 5NTD_HUMAN, ATPB_HUMAN, ACLY_HUMAN	205	23	13528	11.4766	0.999759	0.106483	7.79845
GOTERM_BP_FAT	GO:0009166	nucleotide catabolic process	4	1.81818	0.0414766	ATPA_HUMAN, 5NTD_HUMAN, ATPB_HUMAN, ACLY_HUMAN	205	51	13528	5.17571	1	0.383398	51.1412
GOTERM_BP_FAT	GO:0009199	ribonucleoside triphosphate metabolic process	6	2.72727	0.0330783	ALDOA_HUMAN, ATPA_HUMAN, NDKA_HUMAN, ATPK_HUMAN, ATPB_HUMAN, ACLY_HUMAN	205	118	13528	3.35544	1	0.340892	43.3762
GOTERM_BP_FAT	GO:0009203	ribonucleoside triphosphate catabolic process	3	1.36364	0.032699	ATPA_HUMAN, ATPB_HUMAN, ACLY_HUMAN	205	19	13528	10.4195	1	0.339641	42.9994
GOTERM_BP_FAT	GO:0009205	purine ribonucleoside triphosphate metabolic process	6	2.72727	0.0320543	ALDOA_HUMAN, ATPA_HUMAN, NDKA_HUMAN, ATPK_HUMAN, ATPB_HUMAN, ACLY_HUMAN	205	117	13528	3.38412	1	0.338068	42.3537
GOTERM_BP_FAT	GO:0009207	purine ribonucleoside triphosphate catabolic process	3	1.36364	0.032699	ATPA_HUMAN, ATPB_HUMAN, ACLY_HUMAN	205	19	13528	10.4195	1	0.339641	42.9994
GOTERM_BP_FAT	GO:0009259	ribonucleotide metabolic process	8	3.63636	0.00690209	ALDOA_HUMAN, ATPA_HUMAN, NDKA_HUMAN, ATPK_HUMAN, PUR6_HUMAN, 5NTD_HUMAN, ATPB_HUMAN, ACLY_HUMAN	205	147	13528	3.59131	0.999994	0.130406	11.0507
GOTERM_BP_FAT	GO:0009260	ribonucleotide biosynthetic process	6	2.72727	0.0396492	ALDOA_HUMAN, ATPA_HUMAN, NDKA_HUMAN, ATPK_HUMAN, PUR6_HUMAN, ATPB_HUMAN	205	124	13528	3.19308	1	0.375678	49.5422
GOTERM_BP_FAT	GO:0009261	ribonucleotide catabolic process	4	1.81818	0.00608566	ATPA_HUMAN, 5NTD_HUMAN, ATPB_HUMAN, ACLY_HUMAN	205	25	13528	10.5584	0.999975	0.121164	9.80618
GOTERM_CC_FAT	GO:0009295	nucleoid	5	2.27273	0.00138871	VDAC1_HUMAN, ADT2_HUMAN, GRP75_HUMAN, EFTU_HUMAN, ATPB_HUMAN	204	31	12782	10.1059	0.380007	0.0131913	1.87788
GOTERM_BP_FAT	GO:0009611	response to wounding	19	8.63636	0.0011178	A2MG_HUMAN, MAP1B_HUMAN, A1AG2_HUMAN, IC1_HUMAN, GELS_HUMAN, CLUS_HUMAN, CO3_HUMAN, ANXA5_HUMAN, CD59_HUMAN, MYH10_HUMAN, TRFE_HUMAN, APOH_HUMAN, A1AT_HUMAN, PRDX5_HUMAN, ANXA1_HUMAN, CO3A1_HUMAN, CFAH_HUMAN, ANT3_HUMAN, FINC_HUMAN	205	530	13528	2.36569	0.856363	0.0451505	1.87324
GOTERM_CC_FAT	GO:0009925	basal plasma membrane	4	1.81818	0.00784068	CAV2_HUMAN, CAV1_HUMAN, ARP3_HUMAN, TRFE_HUMAN	204	26	12782	9.63952	0.933318	0.0548513	10.1817
GOTERM_BP_FAT	GO:0009991	response to extracellular stimulus	10	4.54545	0.00625012	CAV1_HUMAN, CLIC1_HUMAN, A2MG_HUMAN, MAP1B_HUMAN, GELS_HUMAN, ALBU_HUMAN, ANT3_HUMAN, GNAI2_HUMAN, NEST_HUMAN, CERU_HUMAN	205	220	13528	2.99956	0.999981	0.122835	10.0582
GOTERM_BP_FAT	GO:0010035	response to inorganic substance	15	6.81818	2.71176e-06	PRDX1_HUMAN, A2MG_HUMAN, MAP1B_HUMAN, PRDX6_HUMAN, GELS_HUMAN, BASI_HUMAN, PARK7_HUMAN, PRDX3_HUMAN, CAV1_HUMAN, A1AT_HUMAN, PAXI_HUMAN, PRDX5_HUMAN, ACTB_HUMAN, CALM_HUMAN, APOB_HUMAN	205	205	13528	4.82855	0.00469386	0.00469386	0.00458489
GOTERM_BP_FAT	GO:0010638	positive regulation of organelle organization	8	3.63636	0.000252033	CAV2_HUMAN, CAV1_HUMAN, NPM_HUMAN, ARPC2_HUMAN, ARF6_HUMAN, COF1_HUMAN, MAP1B_HUMAN, ARP3_HUMAN	205	83	13528	6.36051	0.354243	0.0166798	0.425279
GOTERM_BP_FAT	GO:0010638	positive regulation of organelle organization	8	3.63636	0.000252033	CAV2_HUMAN, CAV1_HUMAN, NPM_HUMAN, ARPC2_HUMAN, ARF6_HUMAN, COF1_HUMAN, MAP1B_HUMAN, ARP3_HUMAN	205	83	13528	6.36051	0.354243	0.0166798	0.425279
GOTERM_BP_FAT	GO:0010639	negative regulation of organelle organization	5	2.27273	0.0353175	NPM_HUMAN, MAP1B_HUMAN, GELS_HUMAN, MAP4_HUMAN, CAPG_HUMAN	205	82	13528	4.0238	1	0.357533	45.5529
GOTERM_BP_FAT	GO:0010876	lipid localization	7	3.18182	0.0317394	CAV1_HUMAN, ANXA1_HUMAN, CLUS_HUMAN, APOA1_HUMAN, APOB_HUMAN, SAP_HUMAN, APOH_HUMAN	205	157	13528	2.94224	1	0.337328	42.0357
GOTERM_BP_FAT	GO:0010876	lipid localization	7	3.18182	0.0317394	CAV1_HUMAN, ANXA1_HUMAN, CLUS_HUMAN, APOA1_HUMAN, APOB_HUMAN, SAP_HUMAN, APOH_HUMAN	205	157	13528	2.94224	1	0.337328	42.0357
GOTERM_BP_FAT	GO:0010941	regulation of cell death	23	10.4545	0.00577271	PRDX1_HUMAN, NPM_HUMAN, NDKA_HUMAN, COF1_HUMAN, CLUS_HUMAN, ANXA5_HUMAN, ALBU_HUMAN, CH60_HUMAN, HSPB1_HUMAN, PRDX3_HUMAN, CALR_HUMAN, APOH_HUMAN, TERA_HUMAN, RTN4_HUMAN, PRDX5_HUMAN, ANXA1_HUMAN, TBB5_HUMAN, PDIA3_HUMAN, LEG1_HUMAN, 1433E_HUMAN, PHB_HUMAN, GRP75_HUMAN, ACTN1_HUMAN	205	815	13528	1.8623	0.999957	0.116628	9.32483
GOTERM_BP_FAT	GO:0015031	protein transport	25	11.3636	0.000500817	NPM_HUMAN, RRBP1_HUMAN, COPB2_HUMAN, ARF6_HUMAN, RAB8A_HUMAN, IMB1_HUMAN, PDIA4_HUMAN, GDIB_HUMAN, CLH1_HUMAN, CALR_HUMAN, TERA_HUMAN, ARF4_HUMAN, COPE_HUMAN, VPS35_HUMAN, RAB2A_HUMAN, XPO2_HUMAN, ARF1_HUMAN, 1433T_HUMAN, MVP_HUMAN, PDIA3_HUMAN, SSRA_HUMAN, APOB_HUMAN, 1433E_HUMAN, LMAN2_HUMAN, GRP75_HUMAN	205	762	13528	2.16503	0.580686	0.0252388	0.843405
GOTERM_CC_FAT	GO:0015629	actin cytoskeleton	16	7.27273	2.56606e-05	ALDOA_HUMAN, COF1_HUMAN, ARPC4_HUMAN, ARP3_HUMAN, GELS_HUMAN, CAPG_HUMAN, MYH10_HUMAN, ARPC2_HUMAN, FSCN1_HUMAN, CLIC4_HUMAN, IQGA1_HUMAN, PROF1_HUMAN, ARP2_HUMAN, ML12A_HUMAN, MYL6_HUMAN, VINC_HUMAN	204	269	12782	3.7268	0.00878852	0.000420262	0.0349996
GOTERM_CC_FAT	GO:0015630	microtubule cytoskeleton	16	7.27273	0.0288458	NPM_HUMAN, MAP1B_HUMAN, NDKA_HUMAN, ARPC4_HUMAN, TCPA_HUMAN, MAP4_HUMAN, KINH_HUMAN, HSPB1_HUMAN, MYH10_HUMAN, PAXI_HUMAN, DYHC1_HUMAN, TBB5_HUMAN, CALM_HUMAN, SEPT2_HUMAN, TBB6_HUMAN, MYOF_HUMAN	204	549	12782	1.82607	0.999958	0.132219	32.9205
GOTERM_BP_FAT	GO:0015918	sterol transport	4	1.81818	0.0180198	CAV1_HUMAN, CLUS_HUMAN, APOA1_HUMAN, APOB_HUMAN	205	37	13528	7.13408	1	0.241756	26.4683
GOTERM_CC_FAT	GO:0016023	cytoplasmic membrane-bounded vesicle	37	16.8182	3.02114e-13	CAV2_HUMAN, A2MG_HUMAN, PRDX6_HUMAN, APOA1_HUMAN, ALBU_HUMAN, BASI_HUMAN, AAAT_HUMAN, CH60_HUMAN, CLH1_HUMAN, COPE_HUMAN, HSP7C_HUMAN, A1AT_HUMAN, 4F2_HUMAN, PDIA3_HUMAN, 1433E_HUMAN, FAS_HUMAN, ACTN1_HUMAN, PRDX1_HUMAN, COPB2_HUMAN, IC1_HUMAN, CLUS_HUMAN, SND1_HUMAN, PDIA4_HUMAN, CAPG_HUMAN, TRFE_HUMAN, CALU_HUMAN, LRP1_HUMAN, ANXA6_HUMAN, RAB2A_HUMAN, SAHH_HUMAN, HS90B_HUMAN, APOB_HUMAN, SPRC_H…	204	550	12782	4.2151	1.0392e-10	2.07839e-11	4.12104e-10
GOTERM_BP_FAT	GO:0016044	membrane organization	15	6.81818	0.00193529	CAV2_HUMAN, COPB2_HUMAN, NDKA_HUMAN, RAB8A_HUMAN, EHD2_HUMAN, CLH1_HUMAN, MYH10_HUMAN, ATPB_HUMAN, COPE_HUMAN, HSP7C_HUMAN, CAV1_HUMAN, LRP1_HUMAN, ARF1_HUMAN, LMNA_HUMAN, HSP74_HUMAN	205	381	13528	2.59804	0.965299	0.0637769	3.22225
GOTERM_BP_FAT	GO:0016050	vesicle organization	6	2.72727	0.00108539	COPE_HUMAN, CAV2_HUMAN, CAV1_HUMAN, COPB2_HUMAN, ARF1_HUMAN, RAB8A_HUMAN	205	52	13528	7.61426	0.848045	0.0460121	1.81939
GOTERM_BP_FAT	GO:0016050	vesicle organization	6	2.72727	0.00108539	COPE_HUMAN, CAV2_HUMAN, CAV1_HUMAN, COPB2_HUMAN, ARF1_HUMAN, RAB8A_HUMAN	205	52	13528	7.61426	0.848045	0.0460121	1.81939
GOTERM_BP_FAT	GO:0016052	carbohydrate catabolic process	8	3.63636	0.00130201	ALDOA_HUMAN, KPYM_HUMAN, TPIS_HUMAN, PGAM1_HUMAN, K6PP_HUMAN, ALDOC_HUMAN, ENOA_HUMAN, G6PI_HUMAN	205	109	13528	4.84332	0.895698	0.0479526	2.17876
GOTERM_BP_FAT	GO:0016064	immunoglobulin mediated immune response	4	1.81818	0.0478267	IC1_HUMAN, CO3_HUMAN, CLUS_HUMAN, CH60_HUMAN	205	54	13528	4.88817	1	0.418176	56.3349
GOTERM_BP_FAT	GO:0016071	mRNA metabolic process	14	6.36364	0.00407414	PCBP1_HUMAN, HNRPR_HUMAN, HNRH1_HUMAN, NONO_HUMAN, LA_HUMAN, HNRPK_HUMAN, SFPQ_HUMAN, PTBP1_HUMAN, ROA2_HUMAN, HNRPQ_HUMAN, RA1L2_HUMAN, HNRPD_HUMAN, FUS_HUMAN, HNRPC_HUMAN	205	370	13528	2.49693	0.999161	0.0975601	6.6697
GOTERM_BP_FAT	GO:0016192	vesicle-mediated transport	20	9.09091	0.00114945	CAV2_HUMAN, COPB2_HUMAN, ARF6_HUMAN, NDKA_HUMAN, RAB8A_HUMAN, GELS_HUMAN, EHD2_HUMAN, MYH10_HUMAN, CLH1_HUMAN, ATPB_HUMAN, TERA_HUMAN, PLIN3_HUMAN, ARF4_HUMAN, VPS35_HUMAN, COPE_HUMAN, CAV1_HUMAN, HSP7C_HUMAN, LRP1_HUMAN, RAB2A_HUMAN, ARF1_HUMAN	205	576	13528	2.29133	0.864047	0.0453454	1.9258
GOTERM_MF_FAT	GO:0016209	antioxidant activity	8	3.63636	6.47442e-06	PRDX1_HUMAN, PRDX5_HUMAN, PRDX6_HUMAN, ALBU_HUMAN, GSHR_HUMAN, PRDX4_HUMAN, TRXR1_HUMAN, PRDX3_HUMAN	199	47	12983	11.1049	0.00307064	0.000439241	0.00925578
GOTERM_MF_FAT	GO:0016209	antioxidant activity	8	3.63636	6.47442e-06	PRDX1_HUMAN, PRDX5_HUMAN, PRDX6_HUMAN, ALBU_HUMAN, GSHR_HUMAN, PRDX4_HUMAN, TRXR1_HUMAN, PRDX3_HUMAN	199	47	12983	11.1049	0.00307064	0.000439241	0.00925578
GOTERM_CC_FAT	GO:0016323	basolateral plasma membrane	11	5	0.00150753	CAV2_HUMAN, CAV1_HUMAN, ARPC2_HUMAN, PAXI_HUMAN, ANXA1_HUMAN, ARP3_HUMAN, VINC_HUMAN, TLN1_HUMAN, TRFE_HUMAN, ITB1_HUMAN, ACTN1_HUMAN	204	203	12782	3.3952	0.404873	0.0135645	2.03703
GOTERM_BP_FAT	GO:0016477	cell migration	10	4.54545	0.0242138	CAV2_HUMAN, K22E_HUMAN, COF1_HUMAN, APOA1_HUMAN, LAMC1_HUMAN, 1433E_HUMAN, MYH10_HUMAN, ATPB_HUMAN, ITB1_HUMAN, FINC_HUMAN	205	276	13528	2.39095	1	0.290338	33.9289
GOTERM_MF_FAT	GO:0016651	oxidoreductase activity, acting on NADH or NADPH	5	2.27273	0.0379664	NB5R3_HUMAN, GSTO1_HUMAN, GSHR_HUMAN, TRXR1_HUMAN, PRDX3_HUMAN	199	83	12983	3.93019	1	0.341537	42.4985
GOTERM_MF_FAT	GO:0016651	oxidoreductase activity, acting on NADH or NADPH	5	2.27273	0.0379664	NB5R3_HUMAN, GSTO1_HUMAN, GSHR_HUMAN, TRXR1_HUMAN, PRDX3_HUMAN	199	83	12983	3.93019	1	0.341537	42.4985
GOTERM_MF_FAT	GO:0016668	oxidoreductase activity, acting on sulfur group of donors, NAD or NADP as acceptor	3	1.36364	0.00776379	GSHR_HUMAN, TRXR1_HUMAN, PRDX3_HUMAN	199	9	12983	21.7471	0.975331	0.116096	10.5445
GOTERM_MF_FAT	GO:0016684	oxidoreductase activity, acting on peroxide as acceptor	5	2.27273	0.00135069	PRDX1_HUMAN, PRDX5_HUMAN, PRDX6_HUMAN, PRDX4_HUMAN, PRDX3_HUMAN	199	32	12983	10.1939	0.473768	0.0448225	1.91378
GOTERM_MF_FAT	GO:0016860	intramolecular oxidoreductase activity	4	1.81818	0.0199244	TPIS_HUMAN, PDIA3_HUMAN, PDIA4_HUMAN, G6PI_HUMAN	199	38	12983	6.8675	0.999929	0.217389	25.0033
GOTERM_MF_FAT	GO:0017076	purine nucleotide binding	50	22.7273	0.000139197	ATPA_HUMAN, TCPZ_HUMAN, G3BP1_HUMAN, NDKA_HUMAN, RAB8A_HUMAN, TCPB_HUMAN, ARP3_HUMAN, TCPA_HUMAN, TCPG_HUMAN, CH60_HUMAN, MYH10_HUMAN, TERA_HUMAN, ARF4_HUMAN, HSP7C_HUMAN, KPYM_HUMAN, DYHC1_HUMAN, PUR6_HUMAN, ARF1_HUMAN, TBB5_HUMAN, EF1A1_HUMAN, ACTB_HUMAN, SEPT2_HUMAN, TBB6_HUMAN, EFTU_HUMAN, GRP75_HUMAN, TCPH_HUMAN, DDX17_HUMAN, HSP74_HUMAN, IF4A1_HUMAN, ACSL3_HUMAN, ARF6_HUMAN, TCPE_HUMAN, UBA…	199	1918	12983	1.70076	0.0639845	0.0073201	0.198819
GOTERM_MF_FAT	GO:0017166	vinculin binding	3	1.36364	0.00462082	PAXI_HUMAN, TLN1_HUMAN, ACTN1_HUMAN	199	7	12983	27.9605	0.889194	0.109336	6.40702
GOTERM_MF_FAT	GO:0019001	guanyl nucleotide binding	14	6.36364	0.0057834	NDKA_HUMAN, ARF6_HUMAN, RAB8A_HUMAN, EHD2_HUMAN, GNAI2_HUMAN, ARF4_HUMAN, RAB2A_HUMAN, EF2_HUMAN, ARF1_HUMAN, TBB5_HUMAN, EF1A1_HUMAN, SEPT2_HUMAN, TBB6_HUMAN, EFTU_HUMAN	199	382	12983	2.39104	0.936397	0.108452	7.95777
GOTERM_BP_FAT	GO:0019318	hexose metabolic process	8	3.63636	0.0264864	ALDOA_HUMAN, KPYM_HUMAN, TPIS_HUMAN, PGAM1_HUMAN, K6PP_HUMAN, ALDOC_HUMAN, ENOA_HUMAN, G6PI_HUMAN	205	192	13528	2.74959	1	0.303045	36.483
GOTERM_BP_FAT	GO:0019320	hexose catabolic process	8	3.63636	7.82261e-05	ALDOA_HUMAN, KPYM_HUMAN, TPIS_HUMAN, PGAM1_HUMAN, K6PP_HUMAN, ALDOC_HUMAN, ENOA_HUMAN, G6PI_HUMAN	205	69	13528	7.65104	0.12692	0.00844709	0.132181
GOTERM_BP_FAT	GO:0019725	cellular homeostasis	19	8.63636	0.000246857	ALDOA_HUMAN, PRDX1_HUMAN, NPM_HUMAN, PRDX6_HUMAN, PRDX4_HUMAN, GSHR_HUMAN, PARK7_HUMAN, HEMO_HUMAN, PDIA4_HUMAN, TRXR1_HUMAN, PRDX3_HUMAN, CERU_HUMAN, CALR_HUMAN, TRFE_HUMAN, ATPB_HUMAN, CAV1_HUMAN, PRDX5_HUMAN, HPT_HUMAN, PDIA3_HUMAN	205	466	13528	2.69059	0.348417	0.016988	0.416562
GOTERM_MF_FAT	GO:0019843	rRNA binding	5	2.27273	0.000924494	RL5_HUMAN, NPM_HUMAN, RS18_HUMAN, RL9_HUMAN, PTRF_HUMAN	199	29	12983	11.2485	0.355537	0.0332305	1.31361
GOTERM_BP_FAT	GO:0022604	regulation of cell morphogenesis	6	2.72727	0.0482538	RTN4_HUMAN, ALDOA_HUMAN, MAP1B_HUMAN, ARP3_HUMAN, MYH10_HUMAN, FINC_HUMAN	205	131	13528	3.02245	1	0.419048	56.6649
GOTERM_CC_FAT	GO:0030016	myofibril	7	3.18182	0.00849813	ALDOA_HUMAN, ARF1_HUMAN, HSPB1_HUMAN, VINC_HUMAN, FLNC_HUMAN, ENOA_HUMAN, ACTN1_HUMAN	204	111	12782	3.95133	0.946914	0.0570264	10.9902
GOTERM_CC_FAT	GO:0030017	sarcomere	6	2.72727	0.0198859	ALDOA_HUMAN, ARF1_HUMAN, HSPB1_HUMAN, FLNC_HUMAN, ENOA_HUMAN, ACTN1_HUMAN	204	98	12782	3.83613	0.999002	0.107094	23.9676
GOTERM_BP_FAT	GO:0030029	actin filament-based process	14	6.36364	7.47692e-05	ALDOA_HUMAN, COF1_HUMAN, ARF6_HUMAN, ARPC4_HUMAN, GELS_HUMAN, EHD2_HUMAN, MYH10_HUMAN, TLN1_HUMAN, CALR_HUMAN, FSCN1_HUMAN, PROF1_HUMAN, MYL6_HUMAN, ACTN1_HUMAN, ITB1_HUMAN	205	241	13528	3.83346	0.121667	0.00861133	0.126343
GOTERM_BP_FAT	GO:0030031	cell projection assembly	5	2.27273	0.0366836	ARPC4_HUMAN, RAB8A_HUMAN, CAPG_HUMAN, VINC_HUMAN, MYH10_HUMAN	205	83	13528	3.97532	1	0.362562	46.842
GOTERM_BP_FAT	GO:0030036	actin cytoskeleton organization	13	5.90909	0.000164363	ALDOA_HUMAN, COF1_HUMAN, ARF6_HUMAN, ARPC4_HUMAN, GELS_HUMAN, EHD2_HUMAN, MYH10_HUMAN, TLN1_HUMAN, CALR_HUMAN, FSCN1_HUMAN, PROF1_HUMAN, ACTN1_HUMAN, ITB1_HUMAN	205	226	13528	3.7959	0.248132	0.0141585	0.277539
GOTERM_CC_FAT	GO:0030055	cell-substrate junction	9	4.09091	0.000408602	CAV2_HUMAN, CAV1_HUMAN, ARPC2_HUMAN, PAXI_HUMAN, ARP3_HUMAN, VINC_HUMAN, TLN1_HUMAN, ITB1_HUMAN, ACTN1_HUMAN	204	112	12782	5.03493	0.131153	0.00452483	0.555963
GOTERM_CC_FAT	GO:0030141	secretory granule	11	5	0.000602491	A1AT_HUMAN, A2MG_HUMAN, IC1_HUMAN, CLUS_HUMAN, APOA1_HUMAN, ALBU_HUMAN, SPRC_HUMAN, CH60_HUMAN, TRFE_HUMAN, FINC_HUMAN, ACTN1_HUMAN	204	180	12782	3.82903	0.18724	0.00626271	0.818773
GOTERM_BP_FAT	GO:0030301	cholesterol transport	4	1.81818	0.0180198	CAV1_HUMAN, CLUS_HUMAN, APOA1_HUMAN, APOB_HUMAN	205	37	13528	7.13408	1	0.241756	26.4683
GOTERM_BP_FAT	GO:0030388	fructose 1,6-bisphosphate metabolic process	3	1.36364	0.00219619	ALDOA_HUMAN, K6PP_HUMAN, ALDOC_HUMAN	205	5	13528	39.5941	0.977953	0.0694442	3.64911
GOTERM_MF_FAT	GO:0030414	peptidase inhibitor activity	9	4.09091	0.00238866	A1AT_HUMAN, PRDX5_HUMAN, A2MG_HUMAN, SERPH_HUMAN, IC1_HUMAN, CO3_HUMAN, ANT3_HUMAN, CO6A3_HUMAN, PRDX3_HUMAN	199	153	12983	3.83772	0.67889	0.0611594	3.36125
GOTERM_CC_FAT	GO:0030529	ribonucleoprotein complex	27	12.2727	1.72197e-07	NPM_HUMAN, RL5_HUMAN, HNRH1_HUMAN, HNRPR_HUMAN, RS18_HUMAN, ILF3_HUMAN, RL9_HUMAN, HNRPK_HUMAN, CALR_HUMAN, HSP7C_HUMAN, PTBP1_HUMAN, HNRPQ_HUMAN, ACTB_HUMAN, MVP_HUMAN, HNRPC_HUMAN, RRBP1_HUMAN, PCBP1_HUMAN, GCN1L_HUMAN, LA_HUMAN, SND1_HUMAN, EF2_HUMAN, RSSA_HUMAN, ROA2_HUMAN, NUCL_HUMAN, RL12_HUMAN, RA1L2_HUMAN, HNRPD_HUMAN	204	515	12782	3.28492	5.92342e-05	6.58175e-06	0.000234905
GOTERM_CC_FAT	GO:0030530	heterogeneous nuclear ribonucleoprotein complex	6	2.72727	5.09565e-06	HNRH1_HUMAN, HNRPR_HUMAN, PTBP1_HUMAN, ROA2_HUMAN, HNRPK_HUMAN, HNRPD_HUMAN	204	17	12782	22.1142	0.00175137	0.000116854	0.00695108
GOTERM_MF_FAT	GO:0030554	adenyl nucleotide binding	38	17.2727	0.00480582	ATPA_HUMAN, TCPZ_HUMAN, NDKA_HUMAN, G3BP1_HUMAN, ARP3_HUMAN, TCPB_HUMAN, TCPA_HUMAN, TCPG_HUMAN, CH60_HUMAN, MYH10_HUMAN, TERA_HUMAN, HSP7C_HUMAN, KPYM_HUMAN, DYHC1_HUMAN, PUR6_HUMAN, ACTB_HUMAN, GRP75_HUMAN, TCPH_HUMAN, DDX17_HUMAN, HSP74_HUMAN, IF4A1_HUMAN, ACSL3_HUMAN, TCPE_HUMAN, UBA1_HUMAN, EHD2_HUMAN, ETFA_HUMAN, GSHR_HUMAN, KINH_HUMAN, TRXR1_HUMAN, ATPB_HUMAN, ACLY_HUMAN, TFG_HUMAN, PRS6A_…	199	1577	12983	1.57208	0.898558	0.103238	6.65541
GOTERM_BP_FAT	GO:0030832	regulation of actin filament length	6	2.72727	0.00256864	ARPC2_HUMAN, ARF6_HUMAN, COF1_HUMAN, GELS_HUMAN, ARP3_HUMAN, CAPG_HUMAN	205	63	13528	6.28479	0.988465	0.0716738	4.2554
GOTERM_BP_FAT	GO:0030833	regulation of actin filament polymerization	5	2.27273	0.00881989	ARPC2_HUMAN, ARF6_HUMAN, GELS_HUMAN, ARP3_HUMAN, CAPG_HUMAN	205	54	13528	6.11021	1	0.149383	13.9108
GOTERM_BP_FAT	GO:0030838	positive regulation of actin filament polymerization	3	1.36364	0.0135213	ARPC2_HUMAN, ARF6_HUMAN, ARP3_HUMAN	205	12	13528	16.4976	1	0.196436	20.5605
GOTERM_CC_FAT	GO:0031012	extracellular matrix	12	5.45455	0.0219786	FBN1_HUMAN, A1AT_HUMAN, CO3A1_HUMAN, LAMC1_HUMAN, LEG1_HUMAN, SPRC_HUMAN, CO6A3_HUMAN, CRTAP_HUMAN, TRFE_HUMAN, CALR_HUMAN, FINC_HUMAN, ANXA2_HUMAN	204	345	12782	2.17937	0.999522	0.110962	26.1525
GOTERM_CC_FAT	GO:0031090	organelle membrane	26	11.8182	0.0417215	ACSL3_HUMAN, ATPA_HUMAN, CAV2_HUMAN, RRBP1_HUMAN, USMG5_HUMAN, COPB2_HUMAN, ATPK_HUMAN, ARP3_HUMAN, RPN2_HUMAN, VDAC1_HUMAN, BASI_HUMAN, CH60_HUMAN, CLH1_HUMAN, ATPB_HUMAN, AMPN_HUMAN, COPE_HUMAN, RTN4_HUMAN, CAV1_HUMAN, NB5R3_HUMAN, ARF1_HUMAN, GSLG1_HUMAN, SSRA_HUMAN, APOB_HUMAN, ADT2_HUMAN, PHB_HUMAN, LMNA_HUMAN	204	1096	12782	1.48639	1	0.171345	44.0864
GOTERM_CC_FAT	GO:0031091	platelet alpha granule	8	3.63636	2.75663e-05	A1AT_HUMAN, A2MG_HUMAN, IC1_HUMAN, CLUS_HUMAN, ALBU_HUMAN, SPRC_HUMAN, FINC_HUMAN, ACTN1_HUMAN	204	56	12782	8.95098	0.00943812	0.00043095	0.0375984
GOTERM_CC_FAT	GO:0031093	platelet alpha granule lumen	8	3.63636	3.2685e-06	A1AT_HUMAN, A2MG_HUMAN, IC1_HUMAN, CLUS_HUMAN, ALBU_HUMAN, SPRC_HUMAN, FINC_HUMAN, ACTN1_HUMAN	204	41	12782	12.2257	0.00112374	9.36929e-05	0.00445868
GOTERM_BP_FAT	GO:0031110	regulation of microtubule polymerization or depolymerization	4	1.81818	0.0111332	CAV2_HUMAN, CAV1_HUMAN, MAP1B_HUMAN, MAP4_HUMAN	205	31	13528	8.51487	1	0.1734	17.2456
GOTERM_BP_FAT	GO:0031112	positive regulation of microtubule polymerization or depolymerization	3	1.36364	0.0158225	CAV2_HUMAN, CAV1_HUMAN, MAP1B_HUMAN	205	13	13528	15.2285	1	0.222413	23.6363
GOTERM_BP_FAT	GO:0031113	regulation of microtubule polymerization	3	1.36364	0.0158225	CAV2_HUMAN, CAV1_HUMAN, MAP1B_HUMAN	205	13	13528	15.2285	1	0.222413	23.6363
GOTERM_BP_FAT	GO:0031116	positive regulation of microtubule polymerization	3	1.36364	0.0135213	CAV2_HUMAN, CAV1_HUMAN, MAP1B_HUMAN	205	12	13528	16.4976	1	0.196436	20.5605
GOTERM_BP_FAT	GO:0031334	positive regulation of protein complex assembly	6	2.72727	0.000166799	CAV2_HUMAN, CAV1_HUMAN, ARPC2_HUMAN, ARF6_HUMAN, MAP1B_HUMAN, ARP3_HUMAN	205	35	13528	11.3126	0.251302	0.0136874	0.281646
GOTERM_BP_FAT	GO:0031334	positive regulation of protein complex assembly	6	2.72727	0.000166799	CAV2_HUMAN, CAV1_HUMAN, ARPC2_HUMAN, ARF6_HUMAN, MAP1B_HUMAN, ARP3_HUMAN	205	35	13528	11.3126	0.251302	0.0136874	0.281646
GOTERM_BP_FAT	GO:0031348	negative regulation of defense response	4	1.81818	0.0167409	A2MG_HUMAN, IC1_HUMAN, 5NTD_HUMAN, ANT3_HUMAN	205	36	13528	7.33225	1	0.228343	24.8322
GOTERM_CC_FAT	GO:0031410	cytoplasmic vesicle	40	18.1818	2.88852e-13	CAV2_HUMAN, A2MG_HUMAN, PRDX6_HUMAN, APOA1_HUMAN, ALBU_HUMAN, BASI_HUMAN, AAAT_HUMAN, CH60_HUMAN, CLH1_HUMAN, COPE_HUMAN, HSP7C_HUMAN, A1AT_HUMAN, CLIC4_HUMAN, 4F2_HUMAN, PDIA3_HUMAN, 1433E_HUMAN, MYOF_HUMAN, ACTN1_HUMAN, FAS_HUMAN, PRDX1_HUMAN, COPB2_HUMAN, IC1_HUMAN, CLUS_HUMAN, SND1_HUMAN, PDIA4_HUMAN, CAPG_HUMAN, TRFE_HUMAN, CALU_HUMAN, CAV1_HUMAN, LRP1_HUMAN, ANXA6_HUMAN, RAB2A_HUMAN, SAHH_H…	204	642	12782	3.90385	9.93747e-11	2.48437e-11	3.94085e-10
GOTERM_BP_FAT	GO:0031589	cell-substrate adhesion	6	2.72727	0.0162888	PAXI_HUMAN, CO3A1_HUMAN, LAMC1_HUMAN, ITB1_HUMAN, FINC_HUMAN, ACTN1_HUMAN	205	98	13528	4.04022	1	0.224625	24.2457
GOTERM_BP_FAT	GO:0031667	response to nutrient levels	10	4.54545	0.00302649	CAV1_HUMAN, CLIC1_HUMAN, A2MG_HUMAN, MAP1B_HUMAN, GELS_HUMAN, ALBU_HUMAN, ANT3_HUMAN, GNAI2_HUMAN, NEST_HUMAN, CERU_HUMAN	205	197	13528	3.34976	0.994799	0.0813236	4.99577
GOTERM_CC_FAT	GO:0031967	organelle envelope	17	7.72727	0.0383231	ACSL3_HUMAN, ATPA_HUMAN, CLIC1_HUMAN, USMG5_HUMAN, ATPK_HUMAN, IMB1_HUMAN, VDAC1_HUMAN, CH60_HUMAN, ATPB_HUMAN, RTN4_HUMAN, NB5R3_HUMAN, XPO2_HUMAN, MVP_HUMAN, ADT2_HUMAN, MYOF_HUMAN, PHB_HUMAN, LMNA_HUMAN	204	620	12782	1.71801	0.999999	0.164088	41.3199
GOTERM_CC_FAT	GO:0031974	membrane-enclosed lumen	54	24.5455	9.59195e-06	RL5_HUMAN, HNRPR_HUMAN, IMB1_HUMAN, TCPB_HUMAN, APOA1_HUMAN, RL9_HUMAN, CH60_HUMAN, CALR_HUMAN, SFPQ_HUMAN, PTBP1_HUMAN, SERPH_HUMAN, ACTB_HUMAN, LMNA_HUMAN, FUS_HUMAN, ACTN1_HUMAN, COF1_HUMAN, TCPE_HUMAN, C1QBP_HUMAN, IC1_HUMAN, RCN1_HUMAN, LA_HUMAN, SAP_HUMAN, ROA2_HUMAN, IQGA1_HUMAN, FINC_HUMAN, ATPA_HUMAN, NPM_HUMAN, HNRH1_HUMAN, A2MG_HUMAN, ILF3_HUMAN, ALBU_HUMAN, HNRPK_HUMAN, TERA_HUMAN, A1…	204	1856	12782	1.82299	0.00329421	0.000173651	0.0130842
GOTERM_CC_FAT	GO:0031975	envelope	17	7.72727	0.039279	ACSL3_HUMAN, ATPA_HUMAN, CLIC1_HUMAN, USMG5_HUMAN, ATPK_HUMAN, IMB1_HUMAN, VDAC1_HUMAN, CH60_HUMAN, ATPB_HUMAN, RTN4_HUMAN, NB5R3_HUMAN, XPO2_HUMAN, MVP_HUMAN, ADT2_HUMAN, MYOF_HUMAN, PHB_HUMAN, LMNA_HUMAN	204	622	12782	1.71249	0.999999	0.165877	42.1106
GOTERM_CC_FAT	GO:0031980	mitochondrial lumen	9	4.09091	0.0286009	ATPA_HUMAN, C1QBP_HUMAN, VDAC1_HUMAN, ETFA_HUMAN, ADT2_HUMAN, CH60_HUMAN, GRP75_HUMAN, EFTU_HUMAN, ATPB_HUMAN	204	227	12782	2.48419	0.999954	0.132901	32.6893
GOTERM_CC_FAT	GO:0031982	vesicle	42	19.0909	4.95519e-14	ALDOA_HUMAN, CAV2_HUMAN, A2MG_HUMAN, PRDX6_HUMAN, APOA1_HUMAN, ALBU_HUMAN, BASI_HUMAN, AAAT_HUMAN, CH60_HUMAN, CLH1_HUMAN, COPE_HUMAN, HSP7C_HUMAN, A1AT_HUMAN, CLIC4_HUMAN, 4F2_HUMAN, PDIA3_HUMAN, 1433E_HUMAN, MYOF_HUMAN, ACTN1_HUMAN, FAS_HUMAN, PRDX1_HUMAN, COPB2_HUMAN, IC1_HUMAN, CLUS_HUMAN, SND1_HUMAN, PDIA4_HUMAN, CAPG_HUMAN, TRFE_HUMAN, CALU_HUMAN, AMPN_HUMAN, CAV1_HUMAN, LRP1_HUMAN, ANXA6_H…	204	670	12782	3.92774	1.70335e-11	5.67779e-12	6.7546e-11
GOTERM_CC_FAT	GO:0031983	vesicle lumen	10	4.54545	3.5676e-08	AMPN_HUMAN, A1AT_HUMAN, A2MG_HUMAN, IC1_HUMAN, CLUS_HUMAN, ALBU_HUMAN, APOB_HUMAN, SPRC_HUMAN, FINC_HUMAN, ACTN1_HUMAN	204	46	12782	13.6211	1.22725e-05	1.53407e-06	4.86679e-05
GOTERM_CC_FAT	GO:0031988	membrane-bounded vesicle	39	17.7273	2.96871e-14	ALDOA_HUMAN, CAV2_HUMAN, A2MG_HUMAN, PRDX6_HUMAN, APOA1_HUMAN, ALBU_HUMAN, BASI_HUMAN, AAAT_HUMAN, CH60_HUMAN, CLH1_HUMAN, COPE_HUMAN, HSP7C_HUMAN, A1AT_HUMAN, 4F2_HUMAN, PDIA3_HUMAN, 1433E_HUMAN, FAS_HUMAN, ACTN1_HUMAN, PRDX1_HUMAN, COPB2_HUMAN, IC1_HUMAN, CLUS_HUMAN, SND1_HUMAN, PDIA4_HUMAN, CAPG_HUMAN, TRFE_HUMAN, CALU_HUMAN, AMPN_HUMAN, LRP1_HUMAN, ANXA6_HUMAN, RAB2A_HUMAN, SAHH_HUMAN, HS90B_…	204	568	12782	4.30214	1.01972e-11	5.09859e-12	4.04343e-11
GOTERM_BP_FAT	GO:0032101	regulation of response to external stimulus	8	3.63636	0.0104108	CAV1_HUMAN, A2MG_HUMAN, IC1_HUMAN, CO3_HUMAN, 5NTD_HUMAN, ANT3_HUMAN, APOH_HUMAN, ANXA2_HUMAN	205	159	13528	3.32026	1	0.167572	16.2176
GOTERM_BP_FAT	GO:0032268	regulation of cellular protein metabolic process	16	7.27273	0.00551675	PSMD2_HUMAN, A2MG_HUMAN, IF4G1_HUMAN, GCN1L_HUMAN, IC1_HUMAN, APOA1_HUMAN, IF2B3_HUMAN, CD81_HUMAN, HEMO_HUMAN, HSPB1_HUMAN, CALR_HUMAN, CAV1_HUMAN, PRS6A_HUMAN, HS90B_HUMAN, 1433E_HUMAN, PRS10_HUMAN	205	474	13528	2.22752	0.999932	0.114404	8.92931
GOTERM_BP_FAT	GO:0032269	negative regulation of cellular protein metabolic process	10	4.54545	0.00164785	CAV1_HUMAN, PSMD2_HUMAN, A2MG_HUMAN, IC1_HUMAN, IF2B3_HUMAN, PRS6A_HUMAN, HS90B_HUMAN, 1433E_HUMAN, CALR_HUMAN, PRS10_HUMAN	205	180	13528	3.66612	0.94281	0.0567232	2.74993
GOTERM_BP_FAT	GO:0032271	regulation of protein polymerization	8	3.63636	7.11891e-05	CAV2_HUMAN, CAV1_HUMAN, ARPC2_HUMAN, ARF6_HUMAN, MAP1B_HUMAN, GELS_HUMAN, ARP3_HUMAN, CAPG_HUMAN	205	68	13528	7.76356	0.116194	0.00878387	0.120297
GOTERM_BP_FAT	GO:0032271	regulation of protein polymerization	8	3.63636	7.11891e-05	CAV2_HUMAN, CAV1_HUMAN, ARPC2_HUMAN, ARF6_HUMAN, MAP1B_HUMAN, GELS_HUMAN, ARP3_HUMAN, CAPG_HUMAN	205	68	13528	7.76356	0.116194	0.00878387	0.120297
GOTERM_BP_FAT	GO:0032273	positive regulation of protein polymerization	6	2.72727	3.08551e-05	CAV2_HUMAN, CAV1_HUMAN, ARPC2_HUMAN, ARF6_HUMAN, MAP1B_HUMAN, ARP3_HUMAN	205	25	13528	15.8377	0.0521267	0.00666947	0.0521564
GOTERM_BP_FAT	GO:0032273	positive regulation of protein polymerization	6	2.72727	3.08551e-05	CAV2_HUMAN, CAV1_HUMAN, ARPC2_HUMAN, ARF6_HUMAN, MAP1B_HUMAN, ARP3_HUMAN	205	25	13528	15.8377	0.0521267	0.00666947	0.0521564
GOTERM_BP_FAT	GO:0032535	regulation of cellular component size	11	5	0.00812942	RTN4_HUMAN, NPM_HUMAN, ARPC2_HUMAN, ARF6_HUMAN, COF1_HUMAN, MAP1B_HUMAN, GELS_HUMAN, ARP3_HUMAN, 4F2_HUMAN, CAPG_HUMAN, ENOA_HUMAN	205	271	13528	2.67857	0.999999	0.145602	12.8912
GOTERM_MF_FAT	GO:0032553	ribonucleotide binding	47	21.3636	0.000369977	ATPA_HUMAN, TCPZ_HUMAN, NDKA_HUMAN, G3BP1_HUMAN, RAB8A_HUMAN, ARP3_HUMAN, TCPB_HUMAN, TCPA_HUMAN, TCPG_HUMAN, CH60_HUMAN, MYH10_HUMAN, TERA_HUMAN, ARF4_HUMAN, HSP7C_HUMAN, KPYM_HUMAN, DYHC1_HUMAN, PUR6_HUMAN, ARF1_HUMAN, TBB5_HUMAN, EF1A1_HUMAN, ACTB_HUMAN, SEPT2_HUMAN, TBB6_HUMAN, GRP75_HUMAN, EFTU_HUMAN, TCPH_HUMAN, DDX17_HUMAN, HSP74_HUMAN, IF4A1_HUMAN, ACSL3_HUMAN, ARF6_HUMAN, TCPE_HUMAN, UBA…	199	1836	12983	1.67012	0.16119	0.0174236	0.52764
GOTERM_MF_FAT	GO:0032555	purine ribonucleotide binding	47	21.3636	0.000369977	ATPA_HUMAN, TCPZ_HUMAN, NDKA_HUMAN, G3BP1_HUMAN, RAB8A_HUMAN, ARP3_HUMAN, TCPB_HUMAN, TCPA_HUMAN, TCPG_HUMAN, CH60_HUMAN, MYH10_HUMAN, TERA_HUMAN, ARF4_HUMAN, HSP7C_HUMAN, KPYM_HUMAN, DYHC1_HUMAN, PUR6_HUMAN, ARF1_HUMAN, TBB5_HUMAN, EF1A1_HUMAN, ACTB_HUMAN, SEPT2_HUMAN, TBB6_HUMAN, GRP75_HUMAN, EFTU_HUMAN, TCPH_HUMAN, DDX17_HUMAN, HSP74_HUMAN, IF4A1_HUMAN, ACSL3_HUMAN, ARF6_HUMAN, TCPE_HUMAN, UBA…	199	1836	12983	1.67012	0.16119	0.0174236	0.52764
GOTERM_MF_FAT	GO:0032559	adenyl ribonucleotide binding	35	15.9091	0.0111708	ATPA_HUMAN, TCPZ_HUMAN, NDKA_HUMAN, G3BP1_HUMAN, TCPB_HUMAN, ARP3_HUMAN, TCPA_HUMAN, TCPG_HUMAN, CH60_HUMAN, MYH10_HUMAN, TERA_HUMAN, HSP7C_HUMAN, KPYM_HUMAN, DYHC1_HUMAN, PUR6_HUMAN, ACTB_HUMAN, GRP75_HUMAN, TCPH_HUMAN, DDX17_HUMAN, HSP74_HUMAN, IF4A1_HUMAN, ACSL3_HUMAN, TCPE_HUMAN, UBA1_HUMAN, EHD2_HUMAN, KINH_HUMAN, ATPB_HUMAN, ACLY_HUMAN, TFG_HUMAN, PRS6A_HUMAN, ARP2_HUMAN, HS90B_HUMAN, SYSC_…	199	1497	12983	1.52535	0.995185	0.145245	14.8369
GOTERM_MF_FAT	GO:0032561	guanyl ribonucleotide binding	14	6.36364	0.0057834	NDKA_HUMAN, ARF6_HUMAN, RAB8A_HUMAN, EHD2_HUMAN, GNAI2_HUMAN, ARF4_HUMAN, RAB2A_HUMAN, EF2_HUMAN, ARF1_HUMAN, TBB5_HUMAN, EF1A1_HUMAN, SEPT2_HUMAN, TBB6_HUMAN, EFTU_HUMAN	199	382	12983	2.39104	0.936397	0.108452	7.95777
GOTERM_BP_FAT	GO:0032886	regulation of microtubule-based process	5	2.27273	0.00626298	CAV2_HUMAN, CAV1_HUMAN, NPM_HUMAN, MAP1B_HUMAN, MAP4_HUMAN	205	49	13528	6.7337	0.999982	0.1217	10.0779
GOTERM_BP_FAT	GO:0032956	regulation of actin cytoskeleton organization	6	2.72727	0.0110883	ARPC2_HUMAN, ARF6_HUMAN, COF1_HUMAN, GELS_HUMAN, ARP3_HUMAN, CAPG_HUMAN	205	89	13528	4.44878	1	0.174314	17.1821
GOTERM_BP_FAT	GO:0032970	regulation of actin filament-based process	6	2.72727	0.0126732	ARPC2_HUMAN, ARF6_HUMAN, COF1_HUMAN, GELS_HUMAN, ARP3_HUMAN, CAPG_HUMAN	205	92	13528	4.30371	1	0.190021	19.3978
GOTERM_CC_FAT	GO:0032994	protein-lipid complex	5	2.27273	0.0021994	CLUS_HUMAN, APOA1_HUMAN, HPT_HUMAN, APOB_HUMAN, APOH_HUMAN	204	35	12782	8.95098	0.531129	0.0192339	2.95899
GOTERM_BP_FAT	GO:0033043	regulation of organelle organization	11	5	0.00169157	CAV2_HUMAN, CAV1_HUMAN, NPM_HUMAN, ARPC2_HUMAN, ARF6_HUMAN, COF1_HUMAN, MAP1B_HUMAN, GELS_HUMAN, ARP3_HUMAN, MAP4_HUMAN, CAPG_HUMAN	205	217	13528	3.34513	0.946995	0.0570549	2.82191
GOTERM_BP_FAT	GO:0033043	regulation of organelle organization	11	5	0.00169157	CAV2_HUMAN, CAV1_HUMAN, NPM_HUMAN, ARPC2_HUMAN, ARF6_HUMAN, COF1_HUMAN, MAP1B_HUMAN, GELS_HUMAN, ARP3_HUMAN, MAP4_HUMAN, CAPG_HUMAN	205	217	13528	3.34513	0.946995	0.0570549	2.82191
GOTERM_BP_FAT	GO:0034329	cell junction assembly	5	2.27273	0.00328658	LAMC1_HUMAN, VINC_HUMAN, TLN1_HUMAN, FINC_HUMAN, ACTN1_HUMAN	205	41	13528	8.04759	0.996693	0.0866722	5.41396
GOTERM_BP_FAT	GO:0034330	cell junction organization	5	2.27273	0.0106392	LAMC1_HUMAN, VINC_HUMAN, TLN1_HUMAN, FINC_HUMAN, ACTN1_HUMAN	205	57	13528	5.78862	1	0.169377	16.5439
GOTERM_CC_FAT	GO:0034358	plasma lipoprotein particle	5	2.27273	0.0021994	CLUS_HUMAN, APOA1_HUMAN, HPT_HUMAN, APOB_HUMAN, APOH_HUMAN	204	35	12782	8.95098	0.531129	0.0192339	2.95899
GOTERM_CC_FAT	GO:0034361	very-low-density lipoprotein particle	3	1.36364	0.0395314	APOA1_HUMAN, APOB_HUMAN, APOH_HUMAN	204	20	12782	9.39853	0.999999	0.164891	42.3178
GOTERM_CC_FAT	GO:0034364	high-density lipoprotein particle	4	1.81818	0.00701698	CLUS_HUMAN, APOA1_HUMAN, HPT_HUMAN, APOH_HUMAN	204	25	12782	10.0251	0.911287	0.0502338	9.15909
GOTERM_CC_FAT	GO:0034366	spherical high-density lipoprotein particle	3	1.36364	0.00659878	CLUS_HUMAN, APOA1_HUMAN, HPT_HUMAN	204	8	12782	23.4963	0.89746	0.0483052	8.63579
GOTERM_CC_FAT	GO:0034385	triglyceride-rich lipoprotein particle	3	1.36364	0.0395314	APOA1_HUMAN, APOB_HUMAN, APOH_HUMAN	204	20	12782	9.39853	0.999999	0.164891	42.3178
GOTERM_BP_FAT	GO:0034599	cellular response to oxidative stress	5	2.27273	0.00391253	PRDX1_HUMAN, PAXI_HUMAN, PRDX5_HUMAN, PRDX6_HUMAN, PRDX3_HUMAN	205	43	13528	7.67328	0.998888	0.0965329	6.4133
GOTERM_BP_FAT	GO:0034613	cellular protein localization	12	5.45455	0.047232	NPM_HUMAN, COPB2_HUMAN, XPO2_HUMAN, IMB1_HUMAN, 1433T_HUMAN, PDIA3_HUMAN, SSRA_HUMAN, 1433E_HUMAN, GRP75_HUMAN, CLH1_HUMAN, CALR_HUMAN, TERA_HUMAN	205	411	13528	1.92672	1	0.416152	55.8715
GOTERM_BP_FAT	GO:0034614	cellular response to reactive oxygen species	5	2.27273	0.00101189	PRDX1_HUMAN, PAXI_HUMAN, PRDX5_HUMAN, PRDX6_HUMAN, PRDX3_HUMAN	205	30	13528	10.9984	0.827356	0.0440398	1.69718
GOTERM_BP_FAT	GO:0034621	cellular macromolecular complex subunit organization	16	7.27273	0.00034073	NPM_HUMAN, CAV2_HUMAN, H2B1C_HUMAN, ARPC4_HUMAN, GELS_HUMAN, IMB1_HUMAN, TCPA_HUMAN, PTRF_HUMAN, CH60_HUMAN, CALR_HUMAN, CAV1_HUMAN, PAXI_HUMAN, XPO2_HUMAN, TBB5_HUMAN, TBB6_HUMAN, HSP74_HUMAN	205	357	13528	2.95755	0.446374	0.0195159	0.574539
GOTERM_BP_FAT	GO:0034622	cellular macromolecular complex assembly	15	6.81818	0.000336098	NPM_HUMAN, CAV2_HUMAN, H2B1C_HUMAN, ARPC4_HUMAN, GELS_HUMAN, IMB1_HUMAN, TCPA_HUMAN, CH60_HUMAN, CALR_HUMAN, CAV1_HUMAN, PAXI_HUMAN, XPO2_HUMAN, TBB5_HUMAN, TBB6_HUMAN, HSP74_HUMAN	205	318	13528	3.11275	0.441907	0.0199105	0.566751
GOTERM_BP_FAT	GO:0042060	wound healing	10	4.54545	0.00246161	A1AT_HUMAN, CO3A1_HUMAN, IC1_HUMAN, GELS_HUMAN, ANXA5_HUMAN, ANT3_HUMAN, CD59_HUMAN, MYH10_HUMAN, APOH_HUMAN, FINC_HUMAN	205	191	13528	3.45499	0.986104	0.0710747	4.08154
GOTERM_CC_FAT	GO:0042470	melanosome	20	9.09091	1.13998e-16	PRDX1_HUMAN, BASI_HUMAN, AAAT_HUMAN, SND1_HUMAN, CAPG_HUMAN, PDIA4_HUMAN, CLH1_HUMAN, CALU_HUMAN, HSP7C_HUMAN, RAB2A_HUMAN, ANXA6_HUMAN, SAHH_HUMAN, 4F2_HUMAN, PDIA3_HUMAN, HS90B_HUMAN, 1433E_HUMAN, PPIB_HUMAN, ITB1_HUMAN, ANXA2_HUMAN, FAS_HUMAN	204	89	12782	14.0802	3.81917e-14	3.81917e-14	1.55431e-13
GOTERM_BP_FAT	GO:0042592	homeostatic process	21	9.54545	0.00964634	ALDOA_HUMAN, PRDX1_HUMAN, NPM_HUMAN, PRDX6_HUMAN, APOA1_HUMAN, PRDX4_HUMAN, GSHR_HUMAN, PARK7_HUMAN, HEMO_HUMAN, PDIA4_HUMAN, TRXR1_HUMAN, PRDX3_HUMAN, CERU_HUMAN, CALR_HUMAN, TRFE_HUMAN, ATPB_HUMAN, CAV1_HUMAN, PRDX5_HUMAN, HPT_HUMAN, PDIA3_HUMAN, APOB_HUMAN	205	751	13528	1.84527	1	0.157691	15.1165
GOTERM_CC_FAT	GO:0042645	mitochondrial nucleoid	5	2.27273	0.00138871	VDAC1_HUMAN, ADT2_HUMAN, GRP75_HUMAN, EFTU_HUMAN, ATPB_HUMAN	204	31	12782	10.1059	0.380007	0.0131913	1.87788
GOTERM_BP_FAT	GO:0042743	hydrogen peroxide metabolic process	4	1.81818	0.00608566	PRDX1_HUMAN, PRDX6_HUMAN, PARK7_HUMAN, PRDX3_HUMAN	205	25	13528	10.5584	0.999975	0.121164	9.80618
GOTERM_BP_FAT	GO:0042744	hydrogen peroxide catabolic process	3	1.36364	0.0265218	PRDX1_HUMAN, PRDX6_HUMAN, PRDX3_HUMAN	205	17	13528	11.6453	1	0.301446	36.5221
GOTERM_MF_FAT	GO:0042802	identical protein binding	19	8.63636	0.00908351	ALDOA_HUMAN, NPM_HUMAN, CAV2_HUMAN, ADHX_HUMAN, NDKA_HUMAN, S10AB_HUMAN, NONO_HUMAN, APOA1_HUMAN, GSHR_HUMAN, HSPB1_HUMAN, PRDX3_HUMAN, CAV1_HUMAN, PUR6_HUMAN, TFG_HUMAN, PLOD1_HUMAN, LEG1_HUMAN, HNRPC_HUMAN, TCPH_HUMAN, ITB1_HUMAN	199	640	12983	1.93685	0.98689	0.130484	12.2305
GOTERM_BP_FAT	GO:0042981	regulation of apoptosis	23	10.4545	0.00493353	PRDX1_HUMAN, NPM_HUMAN, NDKA_HUMAN, COF1_HUMAN, CLUS_HUMAN, ANXA5_HUMAN, ALBU_HUMAN, CH60_HUMAN, HSPB1_HUMAN, PRDX3_HUMAN, CALR_HUMAN, APOH_HUMAN, TERA_HUMAN, RTN4_HUMAN, PRDX5_HUMAN, ANXA1_HUMAN, TBB5_HUMAN, PDIA3_HUMAN, LEG1_HUMAN, 1433E_HUMAN, PHB_HUMAN, GRP75_HUMAN, ACTN1_HUMAN	205	804	13528	1.88778	0.999812	0.106765	8.02206
GOTERM_BP_FAT	GO:0043066	negative regulation of apoptosis	13	5.90909	0.00745271	NPM_HUMAN, COF1_HUMAN, NDKA_HUMAN, CLUS_HUMAN, ALBU_HUMAN, ANXA5_HUMAN, CH60_HUMAN, PRDX3_HUMAN, HSPB1_HUMAN, APOH_HUMAN, PRDX5_HUMAN, ANXA1_HUMAN, GRP75_HUMAN	205	354	13528	2.42337	0.999998	0.137126	11.8809
GOTERM_BP_FAT	GO:0043067	regulation of programmed cell death	23	10.4545	0.0055329	PRDX1_HUMAN, NPM_HUMAN, NDKA_HUMAN, COF1_HUMAN, CLUS_HUMAN, ANXA5_HUMAN, ALBU_HUMAN, CH60_HUMAN, HSPB1_HUMAN, PRDX3_HUMAN, CALR_HUMAN, APOH_HUMAN, TERA_HUMAN, RTN4_HUMAN, PRDX5_HUMAN, ANXA1_HUMAN, TBB5_HUMAN, PDIA3_HUMAN, LEG1_HUMAN, 1433E_HUMAN, PHB_HUMAN, GRP75_HUMAN, ACTN1_HUMAN	205	812	13528	1.86918	0.999934	0.11337	8.95432
GOTERM_BP_FAT	GO:0043069	negative regulation of programmed cell death	13	5.90909	0.00831099	NPM_HUMAN, COF1_HUMAN, NDKA_HUMAN, CLUS_HUMAN, ALBU_HUMAN, ANXA5_HUMAN, CH60_HUMAN, PRDX3_HUMAN, HSPB1_HUMAN, APOH_HUMAN, PRDX5_HUMAN, ANXA1_HUMAN, GRP75_HUMAN	205	359	13528	2.38962	0.999999	0.147105	13.1604
GOTERM_CC_FAT	GO:0043228	non-membrane-bounded organelle	69	31.3636	6.56044e-06	ALDOA_HUMAN, H2B1C_HUMAN, RL5_HUMAN, NDKA_HUMAN, RS18_HUMAN, TCPB_HUMAN, TCPA_HUMAN, RL9_HUMAN, TCPG_HUMAN, NEST_HUMAN, FLNC_HUMAN, ANXA1_HUMAN, K22E_HUMAN, FSCN1_HUMAN, PTBP1_HUMAN, CLIC4_HUMAN, SRC8_HUMAN, TBB5_HUMAN, ACTB_HUMAN, BASP1_HUMAN, ML12A_HUMAN, TBB6_HUMAN, MYOF_HUMAN, LMNA_HUMAN, FUS_HUMAN, ACTN1_HUMAN, ALDOC_HUMAN, MAP1B_HUMAN, COF1_HUMAN, TCPE_HUMAN, GCN1L_HUMAN, LA_HUMAN, MAP4_HUM…	204	2596	12782	1.66538	0.00225425	0.00012537	0.00894914
GOTERM_CC_FAT	GO:0043232	intracellular non-membrane-bounded organelle	69	31.3636	6.56044e-06	ALDOA_HUMAN, H2B1C_HUMAN, RL5_HUMAN, NDKA_HUMAN, RS18_HUMAN, TCPB_HUMAN, TCPA_HUMAN, RL9_HUMAN, TCPG_HUMAN, NEST_HUMAN, FLNC_HUMAN, ANXA1_HUMAN, K22E_HUMAN, FSCN1_HUMAN, PTBP1_HUMAN, CLIC4_HUMAN, SRC8_HUMAN, TBB5_HUMAN, ACTB_HUMAN, BASP1_HUMAN, ML12A_HUMAN, TBB6_HUMAN, MYOF_HUMAN, LMNA_HUMAN, FUS_HUMAN, ACTN1_HUMAN, ALDOC_HUMAN, MAP1B_HUMAN, COF1_HUMAN, TCPE_HUMAN, GCN1L_HUMAN, LA_HUMAN, MAP4_HUM…	204	2596	12782	1.66538	0.00225425	0.00012537	0.00894914
GOTERM_CC_FAT	GO:0043233	organelle lumen	54	24.5455	5.39793e-06	RL5_HUMAN, HNRPR_HUMAN, IMB1_HUMAN, TCPB_HUMAN, APOA1_HUMAN, RL9_HUMAN, CH60_HUMAN, CALR_HUMAN, SFPQ_HUMAN, PTBP1_HUMAN, SERPH_HUMAN, ACTB_HUMAN, LMNA_HUMAN, FUS_HUMAN, ACTN1_HUMAN, COF1_HUMAN, TCPE_HUMAN, C1QBP_HUMAN, IC1_HUMAN, RCN1_HUMAN, LA_HUMAN, SAP_HUMAN, ROA2_HUMAN, IQGA1_HUMAN, FINC_HUMAN, ATPA_HUMAN, NPM_HUMAN, HNRH1_HUMAN, A2MG_HUMAN, ILF3_HUMAN, ALBU_HUMAN, HNRPK_HUMAN, TERA_HUMAN, A1…	204	1820	12782	1.85905	0.00185517	0.000109223	0.00736341
GOTERM_BP_FAT	GO:0043242	negative regulation of protein complex disassembly	4	1.81818	0.0236658	MAP1B_HUMAN, GELS_HUMAN, MAP4_HUMAN, CAPG_HUMAN	205	41	13528	6.43807	1	0.288661	33.2988
GOTERM_BP_FAT	GO:0043244	regulation of protein complex disassembly	5	2.27273	0.0072169	COF1_HUMAN, MAP1B_HUMAN, GELS_HUMAN, MAP4_HUMAN, CAPG_HUMAN	205	51	13528	6.46963	0.999997	0.134497	11.5262
GOTERM_BP_FAT	GO:0043254	regulation of protein complex assembly	10	4.54545	8.31127e-06	CAV2_HUMAN, CAV1_HUMAN, ARPC2_HUMAN, ARF6_HUMAN, MAP1B_HUMAN, GELS_HUMAN, ARP3_HUMAN, CLUS_HUMAN, CAND1_HUMAN, CAPG_HUMAN	205	90	13528	7.33225	0.0143166	0.00287987	0.0140516
GOTERM_CC_FAT	GO:0043292	contractile fiber	7	3.18182	0.0126755	ALDOA_HUMAN, ARF1_HUMAN, HSPB1_HUMAN, VINC_HUMAN, FLNC_HUMAN, ENOA_HUMAN, ACTN1_HUMAN	204	121	12782	3.62478	0.987577	0.0740978	15.972
GOTERM_BP_FAT	GO:0043623	cellular protein complex assembly	13	5.90909	6.21849e-06	CAV2_HUMAN, ARPC4_HUMAN, GELS_HUMAN, IMB1_HUMAN, TCPA_HUMAN, CH60_HUMAN, CALR_HUMAN, CAV1_HUMAN, PAXI_HUMAN, XPO2_HUMAN, TBB5_HUMAN, TBB6_HUMAN, HSP74_HUMAN	205	162	13528	5.29551	0.0107311	0.00269365	0.0105136
GOTERM_BP_FAT	GO:0043933	macromolecular complex subunit organization	24	10.9091	0.000446622	H2B1C_HUMAN, CAV2_HUMAN, NPM_HUMAN, ARPC4_HUMAN, GELS_HUMAN, IMB1_HUMAN, APOA1_HUMAN, TCPA_HUMAN, ANXA5_HUMAN, PTRF_HUMAN, CAPG_HUMAN, CH60_HUMAN, CALR_HUMAN, TERA_HUMAN, CAV1_HUMAN, PAXI_HUMAN, XPO2_HUMAN, TBB5_HUMAN, APOB_HUMAN, LAMC1_HUMAN, TBB6_HUMAN, HSP74_HUMAN, ALDOC_HUMAN, K6PP_HUMAN	205	710	13528	2.23066	0.539325	0.0232131	0.752462
GOTERM_BP_FAT	GO:0044087	regulation of cellular component biogenesis	10	4.54545	0.000299723	CAV2_HUMAN, CAV1_HUMAN, ARPC2_HUMAN, ARF6_HUMAN, MAP1B_HUMAN, GELS_HUMAN, ARP3_HUMAN, CLUS_HUMAN, CAND1_HUMAN, CAPG_HUMAN	205	142	13528	4.6472	0.405537	0.0184035	0.505559
GOTERM_BP_FAT	GO:0044275	cellular carbohydrate catabolic process	8	3.63636	0.000292122	ALDOA_HUMAN, KPYM_HUMAN, TPIS_HUMAN, PGAM1_HUMAN, K6PP_HUMAN, ALDOC_HUMAN, ENOA_HUMAN, G6PI_HUMAN	205	85	13528	6.21085	0.397643	0.0185991	0.492767
GOTERM_CC_FAT	GO:0044420	extracellular matrix part	8	3.63636	0.00261412	FBN1_HUMAN, CO3A1_HUMAN, LAMC1_HUMAN, SPRC_HUMAN, CO6A3_HUMAN, TRFE_HUMAN, FINC_HUMAN, ANXA2_HUMAN	204	117	12782	4.28423	0.593606	0.0217224	3.50775
GOTERM_CC_FAT	GO:0044421	extracellular region part	34	15.4545	1.94531e-05	ALDOA_HUMAN, VTDB_HUMAN, A2MG_HUMAN, AFAM_HUMAN, A1AG2_HUMAN, GELS_HUMAN, APOA1_HUMAN, CO3_HUMAN, ALBU_HUMAN, CH60_HUMAN, HEMO_HUMAN, CALR_HUMAN, A1AT_HUMAN, CFAH_HUMAN, ANT3_HUMAN, LEG1_HUMAN, G6PI_HUMAN, FBN1_HUMAN, IC1_HUMAN, CLUS_HUMAN, PRDX4_HUMAN, CO6A3_HUMAN, CERU_HUMAN, TRFE_HUMAN, CRTAP_HUMAN, SAP_HUMAN, APOH_HUMAN, CO3A1_HUMAN, HPT_HUMAN, LAMC1_HUMAN, APOB_HUMAN, SPRC_HUMAN, FINC_HUMAN,…	204	960	12782	2.2191	0.00666959	0.000334541	0.0265339
GOTERM_CC_FAT	GO:0044432	endoplasmic reticulum part	14	6.36364	0.00364645	RRBP1_HUMAN, RCN1_HUMAN, RPN2_HUMAN, APOA1_HUMAN, PDIA4_HUMAN, CALR_HUMAN, CALU_HUMAN, RTN4_HUMAN, SERPH_HUMAN, NB5R3_HUMAN, APOB_HUMAN, SSRA_HUMAN, PDIA3_HUMAN, PPIB_HUMAN	204	347	12782	2.52794	0.7154	0.028802	4.8613
GOTERM_CC_FAT	GO:0044432	endoplasmic reticulum part	14	6.36364	0.00364645	RRBP1_HUMAN, RCN1_HUMAN, RPN2_HUMAN, APOA1_HUMAN, PDIA4_HUMAN, CALR_HUMAN, CALU_HUMAN, RTN4_HUMAN, SERPH_HUMAN, NB5R3_HUMAN, APOB_HUMAN, SSRA_HUMAN, PDIA3_HUMAN, PPIB_HUMAN	204	347	12782	2.52794	0.7154	0.028802	4.8613
GOTERM_CC_FAT	GO:0044433	cytoplasmic vesicle part	13	5.90909	4.3642e-05	COPE_HUMAN, CAV2_HUMAN, A1AT_HUMAN, COPB2_HUMAN, A2MG_HUMAN, IC1_HUMAN, CLUS_HUMAN, ALBU_HUMAN, APOB_HUMAN, SPRC_HUMAN, CLH1_HUMAN, FINC_HUMAN, ACTN1_HUMAN	204	187	12782	4.35582	0.014901	0.000600347	0.0595184
GOTERM_CC_FAT	GO:0044445	cytosolic part	14	6.36364	8.80608e-07	RL5_HUMAN, TCPZ_HUMAN, TCPE_HUMAN, RS18_HUMAN, TCPB_HUMAN, TCPA_HUMAN, TCPG_HUMAN, PRDX3_HUMAN, PRDX5_HUMAN, RSSA_HUMAN, NB5R3_HUMAN, TCPH_HUMAN, ENOA_HUMAN, K6PP_HUMAN	204	152	12782	5.77103	0.000302883	2.75386e-05	0.00120129
GOTERM_CC_FAT	GO:0044449	contractile fiber part	7	3.18182	0.00924033	ALDOA_HUMAN, ARF1_HUMAN, HSPB1_HUMAN, VINC_HUMAN, FLNC_HUMAN, ENOA_HUMAN, ACTN1_HUMAN	204	113	12782	3.8814	0.95897	0.0595648	11.8948
GOTERM_BP_FAT	GO:0045088	regulation of innate immune response	4	1.81818	0.0478267	A2MG_HUMAN, IC1_HUMAN, CH60_HUMAN, HEMO_HUMAN	205	54	13528	4.88817	1	0.418176	56.3349
GOTERM_CC_FAT	GO:0045178	basal part of cell	4	1.81818	0.011689	CAV2_HUMAN, CAV1_HUMAN, ARP3_HUMAN, TRFE_HUMAN	204	30	12782	8.35425	0.982485	0.070901	14.8194
GOTERM_BP_FAT	GO:0045184	establishment of protein localization	25	11.3636	0.000570405	NPM_HUMAN, RRBP1_HUMAN, COPB2_HUMAN, ARF6_HUMAN, RAB8A_HUMAN, IMB1_HUMAN, PDIA4_HUMAN, GDIB_HUMAN, CLH1_HUMAN, CALR_HUMAN, TERA_HUMAN, ARF4_HUMAN, COPE_HUMAN, VPS35_HUMAN, RAB2A_HUMAN, XPO2_HUMAN, ARF1_HUMAN, 1433T_HUMAN, MVP_HUMAN, PDIA3_HUMAN, SSRA_HUMAN, APOB_HUMAN, 1433E_HUMAN, LMAN2_HUMAN, GRP75_HUMAN	205	769	13528	2.14533	0.628399	0.0278876	0.960066
GOTERM_CC_FAT	GO:0045259	proton-transporting ATP synthase complex	3	1.36364	0.0432451	ATPA_HUMAN, ATPK_HUMAN, ATPB_HUMAN	204	21	12782	8.95098	1	0.175106	45.2871
GOTERM_BP_FAT	GO:0045454	cell redox homeostasis	9	4.09091	4.43429e-06	PRDX1_HUMAN, PRDX5_HUMAN, PRDX6_HUMAN, PDIA3_HUMAN, GSHR_HUMAN, PRDX4_HUMAN, TRXR1_HUMAN, PDIA4_HUMAN, PRDX3_HUMAN	205	63	13528	9.42718	0.00766399	0.00383937	0.00749714
GOTERM_BP_FAT	GO:0046164	alcohol catabolic process	8	3.63636	0.000216497	ALDOA_HUMAN, KPYM_HUMAN, TPIS_HUMAN, PGAM1_HUMAN, K6PP_HUMAN, ALDOC_HUMAN, ENOA_HUMAN, G6PI_HUMAN	205	81	13528	6.51755	0.313166	0.0162005	0.365419
GOTERM_BP_FAT	GO:0046365	monosaccharide catabolic process	8	3.63636	9.40053e-05	ALDOA_HUMAN, KPYM_HUMAN, TPIS_HUMAN, PGAM1_HUMAN, K6PP_HUMAN, ALDOC_HUMAN, ENOA_HUMAN, G6PI_HUMAN	205	71	13528	7.43552	0.1505	0.00902056	0.158823
GOTERM_BP_FAT	GO:0046907	intracellular transport	21	9.54545	0.00222465	NPM_HUMAN, COPB2_HUMAN, RAB8A_HUMAN, IMB1_HUMAN, KINH_HUMAN, MYH10_HUMAN, CLH1_HUMAN, CALR_HUMAN, TERA_HUMAN, VPS35_HUMAN, COPE_HUMAN, HSP7C_HUMAN, RAB2A_HUMAN, XPO2_HUMAN, ARF1_HUMAN, 1433T_HUMAN, PDIA3_HUMAN, MYL6_HUMAN, SSRA_HUMAN, 1433E_HUMAN, GRP75_HUMAN	205	657	13528	2.10928	0.979017	0.0690566	3.69556
GOTERM_MF_FAT	GO:0048029	monosaccharide binding	4	1.81818	0.0228256	ALDOA_HUMAN, LEG1_HUMAN, BASI_HUMAN, K6PP_HUMAN	199	40	12983	6.52412	0.999983	0.234716	28.1155
GOTERM_BP_FAT	GO:0048193	Golgi vesicle transport	8	3.63636	0.00369743	COPE_HUMAN, HSP7C_HUMAN, COPB2_HUMAN, RAB2A_HUMAN, ARF1_HUMAN, RAB8A_HUMAN, CLH1_HUMAN, TERA_HUMAN	205	131	13528	4.02994	0.998383	0.0927869	6.07102
GOTERM_BP_FAT	GO:0048194	Golgi vesicle budding	3	1.36364	0.00940344	COPE_HUMAN, COPB2_HUMAN, ARF1_HUMAN	205	10	13528	19.7971	1	0.156969	14.7638
GOTERM_BP_FAT	GO:0048199	vesicle targeting, to, from or within Golgi	3	1.36364	0.0135213	COPE_HUMAN, COPB2_HUMAN, ARF1_HUMAN	205	12	13528	16.4976	1	0.196436	20.5605
GOTERM_BP_FAT	GO:0048200	Golgi transport vesicle coating	3	1.36364	0.00940344	COPE_HUMAN, COPB2_HUMAN, ARF1_HUMAN	205	10	13528	19.7971	1	0.156969	14.7638
GOTERM_BP_FAT	GO:0048205	COPI coating of Golgi vesicle	3	1.36364	0.00940344	COPE_HUMAN, COPB2_HUMAN, ARF1_HUMAN	205	10	13528	19.7971	1	0.156969	14.7638
GOTERM_BP_FAT	GO:0048514	blood vessel morphogenesis	8	3.63636	0.0412046	AMPN_HUMAN, RTN4_HUMAN, CAV1_HUMAN, NUCL_HUMAN, APOB_HUMAN, ATPB_HUMAN, G6PI_HUMAN, ANXA2_HUMAN	205	211	13528	2.502	1	0.383363	50.9063
GOTERM_CC_FAT	GO:0048770	pigment granule	20	9.09091	1.13998e-16	PRDX1_HUMAN, BASI_HUMAN, AAAT_HUMAN, SND1_HUMAN, CAPG_HUMAN, PDIA4_HUMAN, CLH1_HUMAN, CALU_HUMAN, HSP7C_HUMAN, RAB2A_HUMAN, ANXA6_HUMAN, SAHH_HUMAN, 4F2_HUMAN, PDIA3_HUMAN, HS90B_HUMAN, 1433E_HUMAN, PPIB_HUMAN, ITB1_HUMAN, ANXA2_HUMAN, FAS_HUMAN	204	89	12782	14.0802	3.81917e-14	3.81917e-14	1.55431e-13
GOTERM_BP_FAT	GO:0048870	cell motility	11	5	0.0181594	CAV2_HUMAN, K22E_HUMAN, COF1_HUMAN, APOA1_HUMAN, LAMC1_HUMAN, APOB_HUMAN, 1433E_HUMAN, MYH10_HUMAN, ATPB_HUMAN, ITB1_HUMAN, FINC_HUMAN	205	307	13528	2.36447	1	0.241557	26.6448
GOTERM_BP_FAT	GO:0050727	regulation of inflammatory response	5	2.27273	0.0277506	A2MG_HUMAN, IC1_HUMAN, CO3_HUMAN, 5NTD_HUMAN, ANT3_HUMAN	205	76	13528	4.34146	1	0.307279	37.8633
GOTERM_BP_FAT	GO:0050817	coagulation	7	3.18182	0.00443505	A1AT_HUMAN, CO3A1_HUMAN, IC1_HUMAN, ANXA5_HUMAN, ANT3_HUMAN, CD59_HUMAN, APOH_HUMAN	205	102	13528	4.52874	0.999553	0.104318	7.2399
GOTERM_BP_FAT	GO:0050818	regulation of coagulation	4	1.81818	0.0236658	CAV1_HUMAN, ANXA5_HUMAN, APOH_HUMAN, ANXA2_HUMAN	205	41	13528	6.43807	1	0.288661	33.2988
GOTERM_BP_FAT	GO:0050878	regulation of body fluid levels	9	4.09091	0.00133263	A1AT_HUMAN, CO3A1_HUMAN, IC1_HUMAN, ANXA5_HUMAN, ANT3_HUMAN, CD59_HUMAN, APOH_HUMAN, G6PI_HUMAN, ANXA2_HUMAN	205	141	13528	4.21214	0.901101	0.0480347	2.22946
GOTERM_MF_FAT	GO:0051082	unfolded protein binding	15	6.81818	2.14409e-09	NPM_HUMAN, TCPZ_HUMAN, TCPE_HUMAN, TCPB_HUMAN, TCPA_HUMAN, PPIA_HUMAN, CH60_HUMAN, TCPG_HUMAN, CALR_HUMAN, HSP7C_HUMAN, SERPH_HUMAN, HS90B_HUMAN, GRP75_HUMAN, TCPH_HUMAN, PPIB_HUMAN	199	115	12983	8.50972	1.01844e-06	1.01844e-06	3.0653e-06
GOTERM_BP_FAT	GO:0051129	negative regulation of cellular component organization	9	4.09091	0.0013943	RTN4_HUMAN, NPM_HUMAN, ARF6_HUMAN, MAP1B_HUMAN, GELS_HUMAN, CLUS_HUMAN, APOA1_HUMAN, MAP4_HUMAN, CAPG_HUMAN	205	142	13528	4.18248	0.911149	0.0491825	2.33148
GOTERM_BP_FAT	GO:0051130	positive regulation of cellular component organization	11	5	0.000421444	CAV2_HUMAN, CAV1_HUMAN, NPM_HUMAN, ARPC2_HUMAN, ARF6_HUMAN, COF1_HUMAN, MAP1B_HUMAN, ARP3_HUMAN, CO3_HUMAN, CAND1_HUMAN, CALR_HUMAN	205	181	13528	4.01046	0.518746	0.0225958	0.710185
GOTERM_BP_FAT	GO:0051235	maintenance of location	5	2.27273	0.0157807	CAV1_HUMAN, ALBU_HUMAN, PDIA3_HUMAN, TLN1_HUMAN, CALR_HUMAN	205	64	13528	5.15549	1	0.223681	23.5814
GOTERM_BP_FAT	GO:0051248	negative regulation of protein metabolic process	10	4.54545	0.00214051	CAV1_HUMAN, PSMD2_HUMAN, A2MG_HUMAN, IC1_HUMAN, IF2B3_HUMAN, PRS6A_HUMAN, HS90B_HUMAN, 1433E_HUMAN, CALR_HUMAN, PRS10_HUMAN	205	187	13528	3.52889	0.975712	0.0689994	3.55815
GOTERM_BP_FAT	GO:0051258	protein polymerization	6	2.72727	0.000825956	CAV2_HUMAN, CAV1_HUMAN, ARPC4_HUMAN, GELS_HUMAN, TBB5_HUMAN, TBB6_HUMAN	205	49	13528	8.08044	0.761557	0.0390404	1.38737
GOTERM_BP_FAT	GO:0051493	regulation of cytoskeleton organization	11	5	3.98397e-05	CAV2_HUMAN, CAV1_HUMAN, NPM_HUMAN, ARPC2_HUMAN, ARF6_HUMAN, COF1_HUMAN, MAP1B_HUMAN, GELS_HUMAN, ARP3_HUMAN, MAP4_HUMAN, CAPG_HUMAN	205	136	13528	5.33745	0.0667884	0.00574372	0.0673388
GOTERM_BP_FAT	GO:0051493	regulation of cytoskeleton organization	11	5	3.98397e-05	CAV2_HUMAN, CAV1_HUMAN, NPM_HUMAN, ARPC2_HUMAN, ARF6_HUMAN, COF1_HUMAN, MAP1B_HUMAN, GELS_HUMAN, ARP3_HUMAN, MAP4_HUMAN, CAPG_HUMAN	205	136	13528	5.33745	0.0667884	0.00574372	0.0673388
GOTERM_BP_FAT	GO:0051495	positive regulation of cytoskeleton organization	7	3.18182	5.45079e-05	CAV2_HUMAN, CAV1_HUMAN, ARPC2_HUMAN, ARF6_HUMAN, COF1_HUMAN, MAP1B_HUMAN, ARP3_HUMAN	205	45	13528	10.2651	0.0902393	0.0072485	0.0921208
GOTERM_BP_FAT	GO:0051495	positive regulation of cytoskeleton organization	7	3.18182	5.45079e-05	CAV2_HUMAN, CAV1_HUMAN, ARPC2_HUMAN, ARF6_HUMAN, COF1_HUMAN, MAP1B_HUMAN, ARP3_HUMAN	205	45	13528	10.2651	0.0902393	0.0072485	0.0921208
GOTERM_BP_FAT	GO:0051604	protein maturation	8	3.63636	0.00248491	SERPH_HUMAN, IC1_HUMAN, CO3_HUMAN, CLUS_HUMAN, CFAH_HUMAN, CH60_HUMAN, CALR_HUMAN, APOH_HUMAN	205	122	13528	4.32723	0.986656	0.0705519	4.11942
GOTERM_BP_FAT	GO:0051605	protein maturation by peptide bond cleavage	5	2.27273	0.0409631	IC1_HUMAN, CO3_HUMAN, CLUS_HUMAN, CFAH_HUMAN, APOH_HUMAN	205	86	13528	3.83664	1	0.383554	50.6968
GOTERM_BP_FAT	GO:0051640	organelle localization	6	2.72727	0.0126732	COPE_HUMAN, NPM_HUMAN, COPB2_HUMAN, ARF1_HUMAN, ALBU_HUMAN, MYH10_HUMAN	205	92	13528	4.30371	1	0.190021	19.3978
GOTERM_BP_FAT	GO:0051651	maintenance of location in cell	4	1.81818	0.035585	CAV1_HUMAN, ALBU_HUMAN, PDIA3_HUMAN, TLN1_HUMAN	205	48	13528	5.49919	1	0.357709	45.8076
GOTERM_BP_FAT	GO:0051656	establishment of organelle localization	5	2.27273	0.0202673	COPE_HUMAN, NPM_HUMAN, COPB2_HUMAN, ARF1_HUMAN, MYH10_HUMAN	205	69	13528	4.7819	1	0.261867	29.2625
GOTERM_BP_FAT	GO:0051674	localization of cell	11	5	0.0181594	CAV2_HUMAN, K22E_HUMAN, COF1_HUMAN, APOA1_HUMAN, LAMC1_HUMAN, APOB_HUMAN, 1433E_HUMAN, MYH10_HUMAN, ATPB_HUMAN, ITB1_HUMAN, FINC_HUMAN	205	307	13528	2.36447	1	0.241557	26.6448
GOTERM_BP_FAT	GO:0051789	response to protein stimulus	10	4.54545	3.38431e-05	HSP7C_HUMAN, CLIC1_HUMAN, MAP1B_HUMAN, SERPH_HUMAN, ARP3_HUMAN, HS90B_HUMAN, CH60_HUMAN, HSPB1_HUMAN, HSP74_HUMAN, TERA_HUMAN	205	107	13528	6.16731	0.0570281	0.00532385	0.0572057
GOTERM_MF_FAT	GO:0051920	peroxiredoxin activity	6	2.72727	4.23281e-08	PRDX1_HUMAN, PRDX5_HUMAN, PRDX6_HUMAN, PRDX4_HUMAN, PARK7_HUMAN, PRDX3_HUMAN	199	8	12983	48.9309	2.01056e-05	1.00529e-05	6.05145e-05
GOTERM_BP_FAT	GO:0055072	iron ion homeostasis	4	1.81818	0.0167409	HPT_HUMAN, HEMO_HUMAN, CERU_HUMAN, TRFE_HUMAN	205	36	13528	7.33225	1	0.228343	24.8322
GOTERM_MF_FAT	GO:0055102	lipase inhibitor activity	3	1.36364	0.0213259	ANXA1_HUMAN, ANXA5_HUMAN, ANXA2_HUMAN	199	15	12983	13.0482	0.999964	0.225846	26.522
GOTERM_CC_FAT	GO:0060205	cytoplasmic membrane-bounded vesicle lumen	8	3.63636	5.351e-06	A1AT_HUMAN, A2MG_HUMAN, IC1_HUMAN, CLUS_HUMAN, ALBU_HUMAN, SPRC_HUMAN, FINC_HUMAN, ACTN1_HUMAN	204	44	12782	11.3922	0.00183906	0.00011504	0.00729939
GOTERM_BP_FAT	GO:0060548	negative regulation of cell death	13	5.90909	0.00856216	NPM_HUMAN, COF1_HUMAN, NDKA_HUMAN, CLUS_HUMAN, ALBU_HUMAN, ANXA5_HUMAN, CH60_HUMAN, PRDX3_HUMAN, HSPB1_HUMAN, APOH_HUMAN, PRDX5_HUMAN, ANXA1_HUMAN, GRP75_HUMAN	205	360	13528	2.38298	1	0.148216	13.5315
GOTERM_BP_FAT	GO:0065003	macromolecular complex assembly	24	10.9091	0.000175383	H2B1C_HUMAN, CAV2_HUMAN, NPM_HUMAN, ARPC4_HUMAN, GELS_HUMAN, IMB1_HUMAN, APOA1_HUMAN, TCPA_HUMAN, ANXA5_HUMAN, PTRF_HUMAN, CAPG_HUMAN, CH60_HUMAN, CALR_HUMAN, TERA_HUMAN, CAV1_HUMAN, PAXI_HUMAN, XPO2_HUMAN, TBB5_HUMAN, APOB_HUMAN, LAMC1_HUMAN, TBB6_HUMAN, HSP74_HUMAN, ALDOC_HUMAN, K6PP_HUMAN	205	665	13528	2.3816	0.262372	0.0137373	0.29612
GOTERM_CC_FAT	GO:0070013	intracellular organelle lumen	46	20.9091	0.00087055	RL5_HUMAN, NPM_HUMAN, ATPA_HUMAN, HNRH1_HUMAN, HNRPR_HUMAN, IMB1_HUMAN, ILF3_HUMAN, TCPB_HUMAN, APOA1_HUMAN, RL9_HUMAN, HNRPK_HUMAN, CH60_HUMAN, CALR_HUMAN, TERA_HUMAN, SFPQ_HUMAN, PTBP1_HUMAN, SERPH_HUMAN, HNRPQ_HUMAN, ACTB_HUMAN, CALM_HUMAN, SEPT2_HUMAN, PDIA3_HUMAN, GRP75_HUMAN, EFTU_HUMAN, FUS_HUMAN, LMNA_HUMAN, ACTN1_HUMAN, COF1_HUMAN, C1QBP_HUMAN, TCPE_HUMAN, RCN1_HUMAN, LA_HUMAN, ETFA_HUMA…	204	1779	12782	1.62013	0.258885	0.00877304	1.18106
GOTERM_CC_FAT	GO:0070161	anchoring junction	8	3.63636	0.0199542	CAV2_HUMAN, CAV1_HUMAN, ARPC2_HUMAN, PAXI_HUMAN, VINC_HUMAN, TLN1_HUMAN, ITB1_HUMAN, ACTN1_HUMAN	204	172	12782	2.91427	0.999026	0.105807	24.0398
GOTERM_BP_FAT	GO:0070271	protein complex biogenesis	21	9.54545	7.89629e-05	NPM_HUMAN, CAV2_HUMAN, ARPC4_HUMAN, GELS_HUMAN, IMB1_HUMAN, TCPA_HUMAN, ANXA5_HUMAN, PTRF_HUMAN, CAPG_HUMAN, CH60_HUMAN, CALR_HUMAN, TERA_HUMAN, CAV1_HUMAN, PAXI_HUMAN, XPO2_HUMAN, TBB5_HUMAN, LAMC1_HUMAN, TBB6_HUMAN, HSP74_HUMAN, ALDOC_HUMAN, K6PP_HUMAN	205	505	13528	2.74415	0.128035	0.00802679	0.133425
GOTERM_BP_FAT	GO:0070301	cellular response to hydrogen peroxide	3	1.36364	0.0295454	PRDX1_HUMAN, PRDX6_HUMAN, PRDX3_HUMAN	205	18	13528	10.9984	1	0.321799	39.7746
GOTERM_MF_FAT	GO:0070325	lipoprotein receptor binding	3	1.36364	0.0213259	LRP1_HUMAN, APOA1_HUMAN, APOB_HUMAN	199	15	12983	13.0482	0.999964	0.225846	26.522
GOTERM_BP_FAT	GO:0070507	regulation of microtubule cytoskeleton organization	5	2.27273	0.0035903	CAV2_HUMAN, CAV1_HUMAN, NPM_HUMAN, MAP1B_HUMAN, MAP4_HUMAN	205	42	13528	7.85598	0.998051	0.0915412	5.9001
GOTERM_BP_FAT	GO:0070727	cellular macromolecule localization	12	5.45455	0.0489634	NPM_HUMAN, COPB2_HUMAN, XPO2_HUMAN, IMB1_HUMAN, 1433T_HUMAN, PDIA3_HUMAN, SSRA_HUMAN, 1433E_HUMAN, GRP75_HUMAN, CLH1_HUMAN, CALR_HUMAN, TERA_HUMAN	205	414	13528	1.91276	1	0.419802	57.2079
SP_PIR_KEYWORDS	GTP binding		7	3.18182	0.000113781	ARF4_HUMAN, RAB2A_HUMAN, EF2_HUMAN, RAB8A_HUMAN, EF1A1_HUMAN, GNAI2_HUMAN, EFTU_HUMAN	220	67	19235	9.13467	0.0446033	0.00130283	0.158643
SP_PIR_KEYWORDS	GTP binding		7	3.18182	0.000113781	ARF4_HUMAN, RAB2A_HUMAN, EF2_HUMAN, RAB8A_HUMAN, EF1A1_HUMAN, GNAI2_HUMAN, EFTU_HUMAN	220	67	19235	9.13467	0.0446033	0.00130283	0.158643
SP_PIR_KEYWORDS	gtp-binding		12	5.45455	0.00143154	ARF4_HUMAN, ARF6_HUMAN, RAB2A_HUMAN, EF2_HUMAN, ARF1_HUMAN, RAB8A_HUMAN, TBB5_HUMAN, EF1A1_HUMAN, SEPT2_HUMAN, TBB6_HUMAN, GNAI2_HUMAN, EFTU_HUMAN	220	329	19235	3.189	0.43699	0.0102057	1.97903
BIOCARTA	h_ecmPathway:Erk and PI-3 Kinase Are Necessary for Collagen Binding in Corneal Epithelia		5	2.27273	0.00406681	PAXI_HUMAN, GELS_HUMAN, PROF1_HUMAN, TLN1_HUMAN, ITB1_HUMAN	46	22	1437	7.0998	0.242027	0.129383	4.10569
BIOCARTA	h_glycolysisPathway:Glycolysis Pathway		4	1.81818	0.00397418	TPIS_HUMAN, PGAM1_HUMAN, ENOA_HUMAN, G6PI_HUMAN	46	11	1437	11.3597	0.237218	0.237218	4.0139
BIOCARTA	h_integrinPathway:Integrin Signaling Pathway		5	2.27273	0.0195906	CAV1_HUMAN, PAXI_HUMAN, VINC_HUMAN, TLN1_HUMAN, ITB1_HUMAN	46	34	1437	4.59399	0.739559	0.285623	18.4165
SP_PIR_KEYWORDS	hdl		3	1.36364	0.0175117	CLUS_HUMAN, APOA1_HUMAN, APOH_HUMAN	220	18	19235	14.572	0.999162	0.0818129	21.8474
SP_PIR_KEYWORDS	heat shock		3	1.36364	0.000762667	SERPH_HUMAN, CH60_HUMAN, HSPB1_HUMAN	220	4	19235	65.5739	0.263574	0.00610024	1.05892
SP_PIR_KEYWORDS	heparin binding		3	1.36364	0.0350559	ANT3_HUMAN, APOH_HUMAN, FINC_HUMAN	220	26	19235	10.0883	0.999999	0.147001	39.2206
SP_PIR_KEYWORDS	heparin-binding		4	1.81818	0.0379741	APOB_HUMAN, ANT3_HUMAN, APOH_HUMAN, FINC_HUMAN	220	65	19235	5.38042	1	0.156838	41.7357
SP_PIR_KEYWORDS	heterotetramer		7	3.18182	0.00013412	IGHA1_HUMAN, IGHG1_HUMAN, IGHG3_HUMAN, HPT_HUMAN, IGHG2_HUMAN, IGHM_HUMAN, KINH_HUMAN, IGKC_HUMAN, ANXA2_HUMAN	220	69	19235	8.86989	0.0523648	0.00145261	0.186977
KEGG_PATHWAY	hsa00010:Glycolysis / Gluconeogenesis		9	4.09091	3.73075e-05	ALDOA_HUMAN, KPYM_HUMAN, ADHX_HUMAN, TPIS_HUMAN, PGAM1_HUMAN, K6PP_HUMAN, ALDOC_HUMAN, ENOA_HUMAN, G6PI_HUMAN	111	60	5085	6.87162	0.00335211	0.00167746	0.0405784
KEGG_PATHWAY	hsa00030:Pentose phosphate pathway		4	1.81818	0.0160249	ALDOA_HUMAN, K6PP_HUMAN, ALDOC_HUMAN, G6PI_HUMAN	111	25	5085	7.32973	0.766347	0.215195	16.1166
KEGG_PATHWAY	hsa00051:Fructose and mannose metabolism		4	1.81818	0.0362599	ALDOA_HUMAN, TPIS_HUMAN, K6PP_HUMAN, ALDOC_HUMAN	111	34	5085	5.38951	0.963993	0.378029	33.088
KEGG_PATHWAY	hsa04510:Focal adhesion		14	6.36364	0.000350422	CAV2_HUMAN, CO6A3_HUMAN, TLN1_HUMAN, FLNC_HUMAN, PAXI_HUMAN, CAV1_HUMAN, CO3A1_HUMAN, ACTB_HUMAN, ML12A_HUMAN, LAMC1_HUMAN, VINC_HUMAN, ACTN1_HUMAN, FINC_HUMAN, ITB1_HUMAN	111	201	5085	3.1908	0.0310512	0.0104594	0.380556
KEGG_PATHWAY	hsa04510:Focal adhesion		14	6.36364	0.000350422	CAV2_HUMAN, CO6A3_HUMAN, TLN1_HUMAN, FLNC_HUMAN, PAXI_HUMAN, CAV1_HUMAN, CO3A1_HUMAN, ACTB_HUMAN, ML12A_HUMAN, LAMC1_HUMAN, VINC_HUMAN, ACTN1_HUMAN, FINC_HUMAN, ITB1_HUMAN	111	201	5085	3.1908	0.0310512	0.0104594	0.380556
KEGG_PATHWAY	hsa04610:Complement and coagulation cascades		7	3.18182	0.00354365	A1AT_HUMAN, A2MG_HUMAN, IC1_HUMAN, CO3_HUMAN, CFAH_HUMAN, ANT3_HUMAN, CD59_HUMAN	111	69	5085	4.64747	0.273484	0.0619002	3.78827
KEGG_PATHWAY	hsa04670:Leukocyte transendothelial migration		7	3.18182	0.0417723	PAXI_HUMAN, ACTB_HUMAN, ML12A_HUMAN, GNAI2_HUMAN, VINC_HUMAN, ITB1_HUMAN, ACTN1_HUMAN	111	118	5085	2.71759	0.978513	0.381239	37.1359
SP_PIR_KEYWORDS	immunoglobulin		4	1.81818	0.00517323	IGHA1_HUMAN, IGHG1_HUMAN, IGHG3_HUMAN, IGHG2_HUMAN, IGHM_HUMAN, IGKC_HUMAN	220	31	19235	11.2815	0.875051	0.029693	6.98135
SP_PIR_KEYWORDS	immunoglobulin c region		4	1.81818	0.000116257	IGHA1_HUMAN, IGHG1_HUMAN, IGHG3_HUMAN, IGHG2_HUMAN, IGHM_HUMAN, IGKC_HUMAN	220	9	19235	38.8586	0.0455515	0.00129421	0.162092
SP_PIR_KEYWORDS	intramolecular oxidoreductase		4	1.81818	0.00029688	TPIS_HUMAN, PDIA3_HUMAN, PDIA4_HUMAN, G6PI_HUMAN	220	12	19235	29.1439	0.112251	0.00289985	0.413444

## Sheet: Table G
PRGF vs SA
Category	Term	Term2	Count	%	PValue	Genes	List Total	Pop Hits	Pop Total	Fold Enrichment	Bonferroni	Benjamini	FDR
BIOCARTA	h_integrinPathway:Integrin Signaling Pathway		6	3.01508	0.00539907	ZYX_HUMAN, CAV1_HUMAN, PAXI_HUMAN, VINC_HUMAN, TLN1_HUMAN, ITB1_HUMAN	51	34	1437	4.97232	0.330091	0.330091	5.5088
BIOCARTA	h_integrinPathway:Integrin Signaling Pathway		6	3.01508	0.00539907	ZYX_HUMAN, CAV1_HUMAN, PAXI_HUMAN, VINC_HUMAN, TLN1_HUMAN, ITB1_HUMAN	51	34	1437	4.97232	0.330091	0.330091	5.5088
BIOCARTA	h_ecmPathway:Erk and PI-3 Kinase Are Necessary for Collagen Binding in Corneal Epithelia		5	2.51256	0.00597487	PAXI_HUMAN, GELS_HUMAN, PROF1_HUMAN, TLN1_HUMAN, ITB1_HUMAN	51	22	1437	6.40374	0.358192	0.198871	6.07979
BIOCARTA	h_mCalpainPathway:mCalpain and friends in Cell motility		4	2.01005	0.0134305	PAXI_HUMAN, CAN2_HUMAN, TLN1_HUMAN, ITB1_HUMAN	51	15	1437	7.51373	0.632339	0.28361	13.1967
GOTERM_BP_FAT	GO:0006414	translational elongation	14	7.03518	8.95615e-10	EF1B_HUMAN, RS25_HUMAN, RL10A_HUMAN, EF1A1_HUMAN, RS3A_HUMAN, RS3_HUMAN, RS8_HUMAN, RL22_HUMAN, RL4_HUMAN, RS27A_HUMAN, RS13_HUMAN	183	101	13528	10.2468	1.5324e-06	1.5324e-06	1.51178e-06
GOTERM_BP_FAT	GO:0006096	glycolysis	9	4.52261	1.84858e-07	ALDOA_HUMAN, KPYM_HUMAN, MDHC_HUMAN, LDHB_HUMAN, PGAM1_HUMAN, LDHA_HUMAN, K6PP_HUMAN, ENOA_HUMAN, G6PI_HUMAN	183	47	13528	14.1556	0.000316242	0.000158134	0.000312036
GOTERM_BP_FAT	GO:0042981	regulation of apoptosis	31	15.5779	3.22408e-07	NPM_HUMAN, ALBU_HUMAN, GRP78_HUMAN, RS3_HUMAN, CH60_HUMAN, PRDX3_HUMAN, HSPB1_HUMAN, KNG1_HUMAN, CALR_HUMAN, TERA_HUMAN, ANXA1_HUMAN, TBB5_HUMAN, PLMN_HUMAN, RS3A_HUMAN, PDIA3_HUMAN, ACTN1_HUMAN, DAD1_HUMAN, PRDX1_HUMAN, NQO1_HUMAN, ADAM9_HUMAN, ANXA5_HUMAN, APOH_HUMAN, RTN4_HUMAN, CATB_HUMAN, TGM2_HUMAN, PHB_HUMAN, GSTP1_HUMAN, RS27A_HUMAN	183	804	13528	2.85028	0.000551489	0.000183863	0.000544218
GOTERM_BP_FAT	GO:0043067	regulation of programmed cell death	31	15.5779	3.98098e-07	NPM_HUMAN, ALBU_HUMAN, GRP78_HUMAN, RS3_HUMAN, CH60_HUMAN, PRDX3_HUMAN, HSPB1_HUMAN, KNG1_HUMAN, CALR_HUMAN, TERA_HUMAN, ANXA1_HUMAN, TBB5_HUMAN, PLMN_HUMAN, RS3A_HUMAN, PDIA3_HUMAN, ACTN1_HUMAN, DAD1_HUMAN, PRDX1_HUMAN, NQO1_HUMAN, ADAM9_HUMAN, ANXA5_HUMAN, APOH_HUMAN, RTN4_HUMAN, CATB_HUMAN, TGM2_HUMAN, PHB_HUMAN, GSTP1_HUMAN, RS27A_HUMAN	183	812	13528	2.8222	0.000680914	0.000170272	0.00067198
GOTERM_BP_FAT	GO:0010941	regulation of cell death	31	15.5779	4.30517e-07	NPM_HUMAN, ALBU_HUMAN, GRP78_HUMAN, RS3_HUMAN, CH60_HUMAN, PRDX3_HUMAN, HSPB1_HUMAN, KNG1_HUMAN, CALR_HUMAN, TERA_HUMAN, ANXA1_HUMAN, TBB5_HUMAN, PLMN_HUMAN, RS3A_HUMAN, PDIA3_HUMAN, ACTN1_HUMAN, DAD1_HUMAN, PRDX1_HUMAN, NQO1_HUMAN, ADAM9_HUMAN, ANXA5_HUMAN, APOH_HUMAN, RTN4_HUMAN, CATB_HUMAN, TGM2_HUMAN, PHB_HUMAN, GSTP1_HUMAN, RS27A_HUMAN	183	815	13528	2.81181	0.000736344	0.000147312	0.000726702
GOTERM_BP_FAT	GO:0006412	translation	19	9.54774	5.15481e-07	SYWC_HUMAN, RRBP1_HUMAN, EF1B_HUMAN, RS25_HUMAN, IF4G1_HUMAN, SYYC_HUMAN, RL10A_HUMAN, EF1A1_HUMAN, RS3A_HUMAN, RS3_HUMAN, RS8_HUMAN, RL22_HUMAN, RL4_HUMAN, RS27A_HUMAN, RS13_HUMAN, SYSC_HUMAN	183	331	13528	4.24334	0.000881599	0.000146987	0.000870118
GOTERM_BP_FAT	GO:0006007	glucose catabolic process	9	4.52261	9.93331e-07	ALDOA_HUMAN, KPYM_HUMAN, MDHC_HUMAN, LDHB_HUMAN, PGAM1_HUMAN, LDHA_HUMAN, K6PP_HUMAN, ENOA_HUMAN, G6PI_HUMAN	183	58	13528	11.4709	0.00169815	0.000212426	0.00167671
GOTERM_BP_FAT	GO:0044087	regulation of cellular component biogenesis	12	6.03015	3.34135e-06	CAV2_HUMAN, CAV1_HUMAN, ARPC2_HUMAN, MAP1B_HUMAN, GELS_HUMAN, ARP3_HUMAN, CAND1_HUMAN, CAPG_HUMAN, RS27A_HUMAN	183	142	13528	6.24706	0.00570074	0.000635027	0.00563998
GOTERM_BP_FAT	GO:0019320	hexose catabolic process	9	4.52261	3.8203e-06	ALDOA_HUMAN, KPYM_HUMAN, MDHC_HUMAN, LDHB_HUMAN, PGAM1_HUMAN, LDHA_HUMAN, K6PP_HUMAN, ENOA_HUMAN, G6PI_HUMAN	183	69	13528	9.6422	0.00651524	0.000653442	0.0064484
GOTERM_BP_FAT	GO:0019725	cellular homeostasis	21	10.5528	4.67311e-06	ALDOA_HUMAN, PRDX1_HUMAN, NPM_HUMAN, PRDX6_HUMAN, PRDX4_HUMAN, GSHR_HUMAN, PARK7_HUMAN, HEMO_HUMAN, TRXR1_HUMAN, PRDX3_HUMAN, CERU_HUMAN, CALR_HUMAN, TRFE_HUMAN, KNG1_HUMAN, ATPB_HUMAN, CAV1_HUMAN, TGM2_HUMAN, PLMN_HUMAN, HPT_HUMAN, PDIA3_HUMAN, PDIA6_HUMAN	183	466	13528	3.33132	0.00796383	0.000726619	0.00788783
GOTERM_BP_FAT	GO:0046365	monosaccharide catabolic process	9	4.52261	4.75097e-06	ALDOA_HUMAN, KPYM_HUMAN, MDHC_HUMAN, LDHB_HUMAN, PGAM1_HUMAN, LDHA_HUMAN, K6PP_HUMAN, ENOA_HUMAN, G6PI_HUMAN	183	71	13528	9.37058	0.00809598	0.000677182	0.00801925
GOTERM_BP_FAT	GO:0043623	cellular protein complex assembly	12	6.03015	1.18652e-05	CAV2_HUMAN, CAV1_HUMAN, PAXI_HUMAN, HS90A_HUMAN, IMB1_HUMAN, GELS_HUMAN, TBB5_HUMAN, TCPA_HUMAN, TBB6_HUMAN, CH60_HUMAN, IPO5_HUMAN, CALR_HUMAN	183	162	13528	5.47581	0.0200968	0.00156044	0.0200264
GOTERM_BP_FAT	GO:0046164	alcohol catabolic process	9	4.52261	1.2811e-05	ALDOA_HUMAN, KPYM_HUMAN, MDHC_HUMAN, LDHB_HUMAN, PGAM1_HUMAN, LDHA_HUMAN, K6PP_HUMAN, ENOA_HUMAN, G6PI_HUMAN	183	81	13528	8.21372	0.0216813	0.00156447	0.0216225
GOTERM_BP_FAT	GO:0006461	protein complex assembly	21	10.5528	1.52732e-05	NPM_HUMAN, CAV2_HUMAN, SEPT9_HUMAN, GELS_HUMAN, IMB1_HUMAN, TCPA_HUMAN, ANXA5_HUMAN, PTRF_HUMAN, CAPG_HUMAN, CH60_HUMAN, CALR_HUMAN, TERA_HUMAN, CAV1_HUMAN, PAXI_HUMAN, HS90A_HUMAN, TGM2_HUMAN, TBB5_HUMAN, LAMC1_HUMAN, TBB6_HUMAN, IPO5_HUMAN, K6PP_HUMAN	183	505	13528	3.07405	0.0257941	0.00174066	0.0257777
GOTERM_BP_FAT	GO:0070271	protein complex biogenesis	21	10.5528	1.52732e-05	NPM_HUMAN, CAV2_HUMAN, SEPT9_HUMAN, GELS_HUMAN, IMB1_HUMAN, TCPA_HUMAN, ANXA5_HUMAN, PTRF_HUMAN, CAPG_HUMAN, CH60_HUMAN, CALR_HUMAN, TERA_HUMAN, CAV1_HUMAN, PAXI_HUMAN, HS90A_HUMAN, TGM2_HUMAN, TBB5_HUMAN, LAMC1_HUMAN, TBB6_HUMAN, IPO5_HUMAN, K6PP_HUMAN	183	505	13528	3.07405	0.0257941	0.00174066	0.0257777
GOTERM_BP_FAT	GO:0044275	cellular carbohydrate catabolic process	9	4.52261	1.83115e-05	ALDOA_HUMAN, KPYM_HUMAN, MDHC_HUMAN, LDHB_HUMAN, PGAM1_HUMAN, LDHA_HUMAN, K6PP_HUMAN, ENOA_HUMAN, G6PI_HUMAN	183	85	13528	7.82719	0.0308455	0.00195629	0.0309049
GOTERM_BP_FAT	GO:0045454	cell redox homeostasis	8	4.0201	2.08308e-05	PRDX1_HUMAN, PRDX6_HUMAN, PDIA3_HUMAN, GSHR_HUMAN, PRDX4_HUMAN, TRXR1_HUMAN, PRDX3_HUMAN, PDIA6_HUMAN	183	63	13528	9.38711	0.0350142	0.00209439	0.0351562
GOTERM_BP_FAT	GO:0045454	cell redox homeostasis	8	4.0201	2.08308e-05	PRDX1_HUMAN, PRDX6_HUMAN, PDIA3_HUMAN, GSHR_HUMAN, PRDX4_HUMAN, TRXR1_HUMAN, PRDX3_HUMAN, PDIA6_HUMAN	183	63	13528	9.38711	0.0350142	0.00209439	0.0351562
GOTERM_BP_FAT	GO:0042062	long-term strengthening of neuromuscular junction	4	2.01005	2.34831e-05	RS27A_HUMAN	183	5	13528	59.1388	0.0393836	0.00211251	0.0396317
GOTERM_BP_FAT	GO:0006457	protein folding	12	6.03015	2.72144e-05	TCPZ_HUMAN, HS90A_HUMAN, FKB10_HUMAN, TCPD_HUMAN, TCPB_HUMAN, PPIA_HUMAN, TCPA_HUMAN, TCPG_HUMAN, CH60_HUMAN, TCPH_HUMAN, PDIA6_HUMAN, CALR_HUMAN	183	177	13528	5.01176	0.0454969	0.00232551	0.0459274
GOTERM_BP_FAT	GO:0051130	positive regulation of cellular component organization	12	6.03015	3.34555e-05	FETUA_HUMAN, CAV2_HUMAN, CD63_HUMAN, CAV1_HUMAN, NPM_HUMAN, ARPC2_HUMAN, MAP1B_HUMAN, ADAM9_HUMAN, ARP3_HUMAN, CO3_HUMAN, CAND1_HUMAN, CALR_HUMAN	183	181	13528	4.90101	0.0556358	0.00272216	0.0564573
GOTERM_BP_FAT	GO:0051130	positive regulation of cellular component organization	12	6.03015	3.34555e-05	FETUA_HUMAN, CAV2_HUMAN, CD63_HUMAN, CAV1_HUMAN, NPM_HUMAN, ARPC2_HUMAN, MAP1B_HUMAN, ADAM9_HUMAN, ARP3_HUMAN, CO3_HUMAN, CAND1_HUMAN, CALR_HUMAN	183	181	13528	4.90101	0.0556358	0.00272216	0.0564573
GOTERM_BP_FAT	GO:0002526	acute inflammatory response	9	4.52261	5.16187e-05	FETUA_HUMAN, A1AT_HUMAN, A2MG_HUMAN, IC1_HUMAN, CO3_HUMAN, CFAH_HUMAN, CFAB_HUMAN, CO4A_HUMAN, TRFE_HUMAN	183	98	13528	6.78889	0.0845339	0.00400659	0.0870957
GOTERM_BP_FAT	GO:0032101	regulation of response to external stimulus	11	5.52764	5.73704e-05	FETUA_HUMAN, CAV1_HUMAN, A2MG_HUMAN, IC1_HUMAN, TGM2_HUMAN, PLMN_HUMAN, CO3_HUMAN, 5NTD_HUMAN, KNG1_HUMAN, APOH_HUMAN, ANXA2_HUMAN	183	159	13528	5.1142	0.0934994	0.00425889	0.096796
GOTERM_BP_FAT	GO:0008582	regulation of synaptic growth at neuromuscular junction	4	2.01005	8.05698e-05	RS27A_HUMAN	183	7	13528	42.242	0.12878	0.00572772	0.135913
GOTERM_BP_FAT	GO:0065003	macromolecular complex assembly	23	11.5578	8.69103e-05	NPM_HUMAN, CAV2_HUMAN, SEPT9_HUMAN, GELS_HUMAN, IMB1_HUMAN, APOA1_HUMAN, TCPA_HUMAN, ANXA5_HUMAN, PTRF_HUMAN, CAPG_HUMAN, CH60_HUMAN, CALR_HUMAN, TERA_HUMAN, CAV1_HUMAN, PAXI_HUMAN, HS90A_HUMAN, TGM2_HUMAN, TBB5_HUMAN, APOB_HUMAN, LAMC1_HUMAN, TBB6_HUMAN, IPO5_HUMAN, K6PP_HUMAN	183	665	13528	2.55675	0.138181	0.00593074	0.146602
GOTERM_BP_FAT	GO:0043066	negative regulation of apoptosis	16	8.0402	8.83718e-05	NPM_HUMAN, ANXA1_HUMAN, TGM2_HUMAN, ANXA5_HUMAN, ALBU_HUMAN, GRP78_HUMAN, GSTP1_HUMAN, CH60_HUMAN, PRDX3_HUMAN, HSPB1_HUMAN, RS27A_HUMAN, APOH_HUMAN, DAD1_HUMAN	183	354	13528	3.34118	0.140334	0.00579893	0.149065
GOTERM_BP_FAT	GO:0009611	response to wounding	20	10.0503	9.63825e-05	FETUA_HUMAN, A2MG_HUMAN, MAP1B_HUMAN, IC1_HUMAN, GELS_HUMAN, CO3_HUMAN, ANXA5_HUMAN, CFAB_HUMAN, CD59_HUMAN, MYH10_HUMAN, KNG1_HUMAN, TRFE_HUMAN, APOH_HUMAN, A1AT_HUMAN, CATB_HUMAN, ANXA1_HUMAN, CO3A1_HUMAN, PLMN_HUMAN, CFAH_HUMAN, CO4A_HUMAN	183	530	13528	2.78957	0.152037	0.00608947	0.162567
GOTERM_BP_FAT	GO:0007599	hemostasis	9	4.52261	0.000103026	A1AT_HUMAN, CO3A1_HUMAN, IC1_HUMAN, PLMN_HUMAN, ANXA5_HUMAN, CD59_HUMAN, KNG1_HUMAN, APOH_HUMAN, G6PI_HUMAN	183	108	13528	6.16029	0.161622	0.00627616	0.173763
GOTERM_BP_FAT	GO:0043069	negative regulation of programmed cell death	16	8.0402	0.000103309	NPM_HUMAN, ANXA1_HUMAN, TGM2_HUMAN, ANXA5_HUMAN, ALBU_HUMAN, GRP78_HUMAN, GSTP1_HUMAN, CH60_HUMAN, PRDX3_HUMAN, HSPB1_HUMAN, RS27A_HUMAN, APOH_HUMAN, DAD1_HUMAN	183	359	13528	3.29464	0.162028	0.006077	0.17424
GOTERM_BP_FAT	GO:0060548	negative regulation of cell death	16	8.0402	0.000106548	NPM_HUMAN, ANXA1_HUMAN, TGM2_HUMAN, ANXA5_HUMAN, ALBU_HUMAN, GRP78_HUMAN, GSTP1_HUMAN, CH60_HUMAN, PRDX3_HUMAN, HSPB1_HUMAN, RS27A_HUMAN, APOH_HUMAN, DAD1_HUMAN	183	360	13528	3.28549	0.166659	0.00605866	0.179698
GOTERM_BP_FAT	GO:0006916	anti-apoptosis	12	6.03015	0.000108868	NPM_HUMAN, ANXA1_HUMAN, TGM2_HUMAN, ANXA5_HUMAN, GRP78_HUMAN, GSTP1_HUMAN, HSPB1_HUMAN, RS27A_HUMAN, DAD1_HUMAN	183	206	13528	4.30622	0.169961	0.0059911	0.183608
GOTERM_BP_FAT	GO:0016052	carbohydrate catabolic process	9	4.52261	0.000109926	ALDOA_HUMAN, KPYM_HUMAN, MDHC_HUMAN, LDHB_HUMAN, PGAM1_HUMAN, LDHA_HUMAN, K6PP_HUMAN, ENOA_HUMAN, G6PI_HUMAN	183	109	13528	6.10378	0.171463	0.00586071	0.185392
GOTERM_BP_FAT	GO:0050878	regulation of body fluid levels	10	5.02513	0.000120802	A1AT_HUMAN, CO3A1_HUMAN, IC1_HUMAN, PLMN_HUMAN, ANXA5_HUMAN, CD59_HUMAN, KNG1_HUMAN, APOH_HUMAN, G6PI_HUMAN, ANXA2_HUMAN	183	141	13528	5.2428	0.186741	0.00624421	0.203716
GOTERM_BP_FAT	GO:0043254	regulation of protein complex assembly	8	4.0201	0.000207411	CAV2_HUMAN, CAV1_HUMAN, ARPC2_HUMAN, MAP1B_HUMAN, GELS_HUMAN, ARP3_HUMAN, CAND1_HUMAN, CAPG_HUMAN	183	90	13528	6.57098	0.298768	0.0103844	0.349529
GOTERM_BP_FAT	GO:0043254	regulation of protein complex assembly	8	4.0201	0.000207411	CAV2_HUMAN, CAV1_HUMAN, ARPC2_HUMAN, MAP1B_HUMAN, GELS_HUMAN, ARP3_HUMAN, CAND1_HUMAN, CAPG_HUMAN	183	90	13528	6.57098	0.298768	0.0103844	0.349529
GOTERM_BP_FAT	GO:0050818	regulation of coagulation	6	3.01508	0.000211096	CAV1_HUMAN, PLMN_HUMAN, ANXA5_HUMAN, KNG1_HUMAN, APOH_HUMAN, ANXA2_HUMAN	183	41	13528	10.8181	0.303176	0.0102676	0.355729
GOTERM_BP_FAT	GO:0043933	macromolecular complex subunit organization	23	11.5578	0.000221759	NPM_HUMAN, CAV2_HUMAN, SEPT9_HUMAN, GELS_HUMAN, IMB1_HUMAN, APOA1_HUMAN, TCPA_HUMAN, ANXA5_HUMAN, PTRF_HUMAN, CAPG_HUMAN, CH60_HUMAN, CALR_HUMAN, TERA_HUMAN, CAV1_HUMAN, PAXI_HUMAN, HS90A_HUMAN, TGM2_HUMAN, TBB5_HUMAN, APOB_HUMAN, LAMC1_HUMAN, TBB6_HUMAN, IPO5_HUMAN, K6PP_HUMAN	183	710	13528	2.3947	0.315777	0.0104855	0.373666
GOTERM_BP_FAT	GO:0030433	ER-associated protein catabolic process	5	2.51256	0.000272837	RS27A_HUMAN, TERA_HUMAN	183	24	13528	15.4007	0.373049	0.0125393	0.459546
GOTERM_BP_FAT	GO:0032271	regulation of protein polymerization	7	3.51759	0.000299348	CAV2_HUMAN, CAV1_HUMAN, ARPC2_HUMAN, MAP1B_HUMAN, GELS_HUMAN, ARP3_HUMAN, CAPG_HUMAN	183	68	13528	7.60977	0.400861	0.0133901	0.504094
GOTERM_BP_FAT	GO:0032271	regulation of protein polymerization	7	3.51759	0.000299348	CAV2_HUMAN, CAV1_HUMAN, ARPC2_HUMAN, MAP1B_HUMAN, GELS_HUMAN, ARP3_HUMAN, CAPG_HUMAN	183	68	13528	7.60977	0.400861	0.0133901	0.504094
GOTERM_BP_FAT	GO:0032271	regulation of protein polymerization	7	3.51759	0.000299348	CAV2_HUMAN, CAV1_HUMAN, ARPC2_HUMAN, MAP1B_HUMAN, GELS_HUMAN, ARP3_HUMAN, CAPG_HUMAN	183	68	13528	7.60977	0.400861	0.0133901	0.504094
GOTERM_BP_FAT	GO:0032273	positive regulation of protein polymerization	5	2.51256	0.000321412	CAV2_HUMAN, CAV1_HUMAN, ARPC2_HUMAN, MAP1B_HUMAN, ARP3_HUMAN	183	25	13528	14.7847	0.423065	0.0140042	0.541155
GOTERM_BP_FAT	GO:0032273	positive regulation of protein polymerization	5	2.51256	0.000321412	CAV2_HUMAN, CAV1_HUMAN, ARPC2_HUMAN, MAP1B_HUMAN, ARP3_HUMAN	183	25	13528	14.7847	0.423065	0.0140042	0.541155
GOTERM_BP_FAT	GO:0050819	negative regulation of coagulation	5	2.51256	0.000375884	PLMN_HUMAN, ANXA5_HUMAN, KNG1_HUMAN, APOH_HUMAN, ANXA2_HUMAN	183	26	13528	14.2161	0.474423	0.0159529	0.632595
GOTERM_BP_FAT	GO:0048638	regulation of developmental growth	6	3.01508	0.000404848	RTN4_HUMAN, MAP1B_HUMAN, RS27A_HUMAN	183	47	13528	9.43704	0.499844	0.0167565	0.681184
GOTERM_BP_FAT	GO:0007596	blood coagulation	8	4.0201	0.000447904	A1AT_HUMAN, CO3A1_HUMAN, IC1_HUMAN, PLMN_HUMAN, ANXA5_HUMAN, CD59_HUMAN, KNG1_HUMAN, APOH_HUMAN	183	102	13528	5.79792	0.53538	0.0180853	0.75337
GOTERM_BP_FAT	GO:0050817	coagulation	8	4.0201	0.000447904	A1AT_HUMAN, CO3A1_HUMAN, IC1_HUMAN, PLMN_HUMAN, ANXA5_HUMAN, CD59_HUMAN, KNG1_HUMAN, APOH_HUMAN	183	102	13528	5.79792	0.53538	0.0180853	0.75337
GOTERM_BP_FAT	GO:0042592	homeostatic process	23	11.5578	0.000480511	ALDOA_HUMAN, PRDX1_HUMAN, NPM_HUMAN, PRDX6_HUMAN, APOA1_HUMAN, PRDX4_HUMAN, GSHR_HUMAN, PARK7_HUMAN, HEMO_HUMAN, TRXR1_HUMAN, PRDX3_HUMAN, CERU_HUMAN, CALR_HUMAN, KNG1_HUMAN, TRFE_HUMAN, ATPB_HUMAN, CAV1_HUMAN, TGM2_HUMAN, PLMN_HUMAN, HPT_HUMAN, PDIA3_HUMAN, APOB_HUMAN, PDIA6_HUMAN	183	751	13528	2.26397	0.560603	0.0189428	0.808007
GOTERM_BP_FAT	GO:0051493	regulation of cytoskeleton organization	9	4.52261	0.000500842	CAV2_HUMAN, CAV1_HUMAN, NPM_HUMAN, ARPC2_HUMAN, MAP1B_HUMAN, GELS_HUMAN, ARP3_HUMAN, MAP4_HUMAN, CAPG_HUMAN	183	136	13528	4.892	0.575632	0.0192923	0.842057
GOTERM_BP_FAT	GO:0051493	regulation of cytoskeleton organization	9	4.52261	0.000500842	CAV2_HUMAN, CAV1_HUMAN, NPM_HUMAN, ARPC2_HUMAN, MAP1B_HUMAN, GELS_HUMAN, ARP3_HUMAN, MAP4_HUMAN, CAPG_HUMAN	183	136	13528	4.892	0.575632	0.0192923	0.842057
GOTERM_BP_FAT	GO:0051493	regulation of cytoskeleton organization	9	4.52261	0.000500842	CAV2_HUMAN, CAV1_HUMAN, NPM_HUMAN, ARPC2_HUMAN, MAP1B_HUMAN, GELS_HUMAN, ARP3_HUMAN, MAP4_HUMAN, CAPG_HUMAN	183	136	13528	4.892	0.575632	0.0192923	0.842057
GOTERM_BP_FAT	GO:0045807	positive regulation of endocytosis	5	2.51256	0.000578668	FETUA_HUMAN, CD63_HUMAN, CAV1_HUMAN, CO3_HUMAN, CALR_HUMAN	183	29	13528	12.7454	0.628567	0.0217682	0.972305
GOTERM_BP_FAT	GO:0044092	negative regulation of molecular function	14	7.03518	0.000590559	CAV1_HUMAN, NQO1_HUMAN, APOA1_HUMAN, CALM_HUMAN, PSD13_HUMAN, CAND1_HUMAN, PRS6A_HUMAN, RS3_HUMAN, GRP78_HUMAN, PRDX3_HUMAN, RS27A_HUMAN	183	334	13528	3.09859	0.636052	0.0217331	0.992191
GOTERM_BP_FAT	GO:0016044	membrane organization	15	7.53769	0.000645016	FETUA_HUMAN, CAV2_HUMAN, COPB2_HUMAN, EHD2_HUMAN, MYH10_HUMAN, CLH1_HUMAN, ATPB_HUMAN, COPE_HUMAN, CAV1_HUMAN, LRP1_HUMAN, SC23A_HUMAN, HS90A_HUMAN, AP2A1_HUMAN, COPB_HUMAN, LMNA_HUMAN	183	381	13528	2.91037	0.668451	0.0232152	1.08322
GOTERM_BP_FAT	GO:0016044	membrane organization	15	7.53769	0.000645016	FETUA_HUMAN, CAV2_HUMAN, COPB2_HUMAN, EHD2_HUMAN, MYH10_HUMAN, CLH1_HUMAN, ATPB_HUMAN, COPE_HUMAN, CAV1_HUMAN, LRP1_HUMAN, SC23A_HUMAN, HS90A_HUMAN, AP2A1_HUMAN, COPB_HUMAN, LMNA_HUMAN	183	381	13528	2.91037	0.668451	0.0232152	1.08322
GOTERM_BP_FAT	GO:0032269	negative regulation of cellular protein metabolic process	10	5.02513	0.000736176	CAV1_HUMAN, A2MG_HUMAN, IC1_HUMAN, PRS6A_HUMAN, PSD13_HUMAN, RS27A_HUMAN, CALR_HUMAN	183	180	13528	4.10686	0.716363	0.0259097	1.23541
GOTERM_BP_FAT	GO:0009991	response to extracellular stimulus	11	5.52764	0.000792411	CAV1_HUMAN, A2MG_HUMAN, MAP1B_HUMAN, GELS_HUMAN, ALBU_HUMAN, LDHA_HUMAN, GRP78_HUMAN, CFAB_HUMAN, NEST_HUMAN, CERU_HUMAN, DAD1_HUMAN	183	220	13528	3.69617	0.742401	0.0273011	1.32919
GOTERM_BP_FAT	GO:0007010	cytoskeleton organization	16	8.0402	0.000817012	ALDOA_HUMAN, NPM_HUMAN, CAV2_HUMAN, MAP1B_HUMAN, GELS_HUMAN, EHD2_HUMAN, MYH10_HUMAN, K1C9_HUMAN, TLN1_HUMAN, CALR_HUMAN, CAV1_HUMAN, FSCN1_HUMAN, TBB5_HUMAN, PROF1_HUMAN, ITB1_HUMAN, ACTN1_HUMAN	183	436	13528	2.71279	0.753028	0.027582	1.37019
GOTERM_BP_FAT	GO:0051248	negative regulation of protein metabolic process	10	5.02513	0.000966307	CAV1_HUMAN, A2MG_HUMAN, IC1_HUMAN, PRS6A_HUMAN, PSD13_HUMAN, RS27A_HUMAN, CALR_HUMAN	183	187	13528	3.95313	0.808746	0.031914	1.61865
GOTERM_BP_FAT	GO:0006957	complement activation, alternative pathway	4	2.01005	0.000967426	CO3_HUMAN, CFAH_HUMAN, CFAB_HUMAN, CO4A_HUMAN	183	15	13528	19.7129	0.809112	0.0313456	1.62051
GOTERM_BP_FAT	GO:0006006	glucose metabolic process	9	4.52261	0.00108514	ALDOA_HUMAN, KPYM_HUMAN, MDHC_HUMAN, LDHB_HUMAN, PGAM1_HUMAN, LDHA_HUMAN, K6PP_HUMAN, ENOA_HUMAN, G6PI_HUMAN	183	153	13528	4.34844	0.843967	0.0344436	1.816
GOTERM_BP_FAT	GO:0034621	cellular macromolecular complex subunit organization	14	7.03518	0.00109078	NPM_HUMAN, CAV2_HUMAN, GELS_HUMAN, IMB1_HUMAN, TCPA_HUMAN, PTRF_HUMAN, CH60_HUMAN, CALR_HUMAN, CAV1_HUMAN, PAXI_HUMAN, HS90A_HUMAN, TBB5_HUMAN, TBB6_HUMAN, IPO5_HUMAN	183	357	13528	2.89896	0.845465	0.0339892	1.82535
GOTERM_BP_FAT	GO:0042060	wound healing	10	5.02513	0.0011188	A1AT_HUMAN, CO3A1_HUMAN, IC1_HUMAN, PLMN_HUMAN, GELS_HUMAN, ANXA5_HUMAN, CD59_HUMAN, MYH10_HUMAN, KNG1_HUMAN, APOH_HUMAN	183	191	13528	3.87034	0.852707	0.0342248	1.87182
GOTERM_BP_FAT	GO:0031334	positive regulation of protein complex assembly	5	2.51256	0.00119803	CAV2_HUMAN, CAV1_HUMAN, ARPC2_HUMAN, MAP1B_HUMAN, ARP3_HUMAN	183	35	13528	10.5605	0.871401	0.0359634	2.00313
GOTERM_BP_FAT	GO:0031334	positive regulation of protein complex assembly	5	2.51256	0.00119803	CAV2_HUMAN, CAV1_HUMAN, ARPC2_HUMAN, MAP1B_HUMAN, ARP3_HUMAN	183	35	13528	10.5605	0.871401	0.0359634	2.00313
GOTERM_BP_FAT	GO:0034622	cellular macromolecular complex assembly	13	6.53266	0.00124898	NPM_HUMAN, CAV2_HUMAN, GELS_HUMAN, IMB1_HUMAN, TCPA_HUMAN, CH60_HUMAN, CALR_HUMAN, CAV1_HUMAN, PAXI_HUMAN, HS90A_HUMAN, TBB5_HUMAN, TBB6_HUMAN, IPO5_HUMAN	183	318	13528	3.02203	0.88215	0.0368199	2.08748
GOTERM_BP_FAT	GO:0051604	protein maturation	8	4.0201	0.00129801	IC1_HUMAN, CO3_HUMAN, CFAH_HUMAN, CFAB_HUMAN, CH60_HUMAN, CO4A_HUMAN, CALR_HUMAN, APOH_HUMAN	183	122	13528	4.84744	0.891645	0.0375915	2.16859
GOTERM_BP_FAT	GO:0043086	negative regulation of catalytic activity	12	6.03015	0.00132542	CAV1_HUMAN, NQO1_HUMAN, APOA1_HUMAN, CAND1_HUMAN, PRS6A_HUMAN, PSD13_HUMAN, GRP78_HUMAN, PRDX3_HUMAN, RS27A_HUMAN	183	277	13528	3.20246	0.896615	0.0377324	2.21389
GOTERM_BP_FAT	GO:0030193	regulation of blood coagulation	5	2.51256	0.00133377	CAV1_HUMAN, PLMN_HUMAN, KNG1_HUMAN, APOH_HUMAN, ANXA2_HUMAN	183	36	13528	10.2672	0.898083	0.0373448	2.22769
GOTERM_BP_FAT	GO:0031667	response to nutrient levels	10	5.02513	0.00139248	CAV1_HUMAN, A2MG_HUMAN, MAP1B_HUMAN, GELS_HUMAN, ALBU_HUMAN, GRP78_HUMAN, CFAB_HUMAN, NEST_HUMAN, CERU_HUMAN, DAD1_HUMAN	183	197	13528	3.75246	0.907837	0.0383312	2.32467
GOTERM_BP_FAT	GO:0030029	actin filament-based process	11	5.52764	0.00157645	ALDOA_HUMAN, FSCN1_HUMAN, EHD2_HUMAN, GELS_HUMAN, PROF1_HUMAN, MYL6_HUMAN, MYH10_HUMAN, TLN1_HUMAN, CALR_HUMAN, ITB1_HUMAN, ACTN1_HUMAN	183	241	13528	3.3741	0.932757	0.0426052	2.62797
GOTERM_BP_FAT	GO:0051963	regulation of synaptogenesis	4	2.01005	0.00168424	RS27A_HUMAN	183	18	13528	16.4274	0.944099	0.0447483	2.80526
GOTERM_BP_FAT	GO:0001937	negative regulation of endothelial cell proliferation	4	2.01005	0.00168424	CAV2_HUMAN, CAV1_HUMAN, ATPA_HUMAN, APOH_HUMAN	183	18	13528	16.4274	0.944099	0.0447483	2.80526
GOTERM_BP_FAT	GO:0031145	anaphase-promoting complex-dependent proteasomal ubiquitin-dependent protein catabolic process	6	3.01508	0.00179436	PRS6A_HUMAN, PSD13_HUMAN, RS27A_HUMAN	183	65	13528	6.82371	0.953714	0.0461754	2.98607
GOTERM_BP_FAT	GO:0051436	negative regulation of ubiquitin-protein ligase activity during mitotic cell cycle	6	3.01508	0.00179436	PRS6A_HUMAN, PSD13_HUMAN, RS27A_HUMAN	183	65	13528	6.82371	0.953714	0.0461754	2.98607
GOTERM_BP_FAT	GO:0031646	positive regulation of neurological system process	5	2.51256	0.00180493	TRFE_HUMAN, RS27A_HUMAN	183	39	13528	9.47737	0.954545	0.045754	3.00342
GOTERM_BP_FAT	GO:0051352	negative regulation of ligase activity	6	3.01508	0.00205324	PRS6A_HUMAN, PSD13_HUMAN, RS27A_HUMAN	183	67	13528	6.62001	0.970303	0.0511345	3.40991
GOTERM_BP_FAT	GO:0051444	negative regulation of ubiquitin-protein ligase activity	6	3.01508	0.00205324	PRS6A_HUMAN, PSD13_HUMAN, RS27A_HUMAN	183	67	13528	6.62001	0.970303	0.0511345	3.40991
GOTERM_BP_FAT	GO:0051437	positive regulation of ubiquitin-protein ligase activity during mitotic cell cycle	6	3.01508	0.00219244	PRS6A_HUMAN, PSD13_HUMAN, RS27A_HUMAN	183	68	13528	6.52266	0.976609	0.053729	3.63707
GOTERM_BP_FAT	GO:0002252	immune effector process	8	4.0201	0.00222381	PRDX1_HUMAN, IC1_HUMAN, TBB5_HUMAN, CO3_HUMAN, CFAH_HUMAN, CFAB_HUMAN, CH60_HUMAN, CO4A_HUMAN	183	134	13528	4.41334	0.977834	0.0537094	3.6882
GOTERM_BP_FAT	GO:0044093	positive regulation of molecular function	18	9.04523	0.00237775	NPM_HUMAN, ADAM9_HUMAN, APOA1_HUMAN, PSD13_HUMAN, RS3_HUMAN, CH60_HUMAN, PRDX3_HUMAN, TERA_HUMAN, APOH_HUMAN, CAV1_HUMAN, LRP1_HUMAN, TGM2_HUMAN, CALM_HUMAN, PRS6A_HUMAN, RS27A_HUMAN	183	586	13528	2.27069	0.982977	0.0565276	3.93871
GOTERM_BP_FAT	GO:0006956	complement activation	5	2.51256	0.00238054	IC1_HUMAN, CO3_HUMAN, CFAH_HUMAN, CFAB_HUMAN, CO4A_HUMAN	183	42	13528	8.80042	0.983058	0.0558178	3.94324
GOTERM_BP_FAT	GO:0070507	regulation of microtubule cytoskeleton organization	5	2.51256	0.00238054	CAV2_HUMAN, CAV1_HUMAN, NPM_HUMAN, MAP1B_HUMAN, MAP4_HUMAN	183	42	13528	8.80042	0.983058	0.0558178	3.94324
GOTERM_BP_FAT	GO:0002697	regulation of immune effector process	7	3.51759	0.00240711	A2MG_HUMAN, IC1_HUMAN, CO3_HUMAN, APOA1_HUMAN, AP2A1_HUMAN, CH60_HUMAN, HEMO_HUMAN	183	101	13528	5.12341	0.983813	0.0556621	3.98641
GOTERM_BP_FAT	GO:0002697	regulation of immune effector process	7	3.51759	0.00240711	A2MG_HUMAN, IC1_HUMAN, CO3_HUMAN, APOA1_HUMAN, AP2A1_HUMAN, CH60_HUMAN, HEMO_HUMAN	183	101	13528	5.12341	0.983813	0.0556621	3.98641
GOTERM_BP_FAT	GO:0051443	positive regulation of ubiquitin-protein ligase activity	6	3.01508	0.00249129	PRS6A_HUMAN, PSD13_HUMAN, RS27A_HUMAN	183	70	13528	6.3363	0.985989	0.0567885	4.12309
GOTERM_BP_FAT	GO:0002449	lymphocyte mediated immunity	6	3.01508	0.00249129	PRDX1_HUMAN, IC1_HUMAN, TBB5_HUMAN, CO3_HUMAN, CH60_HUMAN, CO4A_HUMAN	183	70	13528	6.3363	0.985989	0.0567885	4.12309
GOTERM_BP_FAT	GO:0043161	proteasomal ubiquitin-dependent protein catabolic process	7	3.51759	0.00252956	PRS6A_HUMAN, PSD13_HUMAN, RS27A_HUMAN, TERA_HUMAN	183	102	13528	5.07318	0.986879	0.0568798	4.18515
GOTERM_BP_FAT	GO:0010498	proteasomal protein catabolic process	7	3.51759	0.00252956	PRS6A_HUMAN, PSD13_HUMAN, RS27A_HUMAN, TERA_HUMAN	183	102	13528	5.07318	0.986879	0.0568798	4.18515
GOTERM_BP_FAT	GO:0002541	activation of plasma proteins involved in acute inflammatory response	5	2.51256	0.00259749	IC1_HUMAN, CO3_HUMAN, CFAH_HUMAN, CFAB_HUMAN, CO4A_HUMAN	183	43	13528	8.59576	0.988322	0.0576084	4.29523
GOTERM_BP_FAT	GO:0051439	regulation of ubiquitin-protein ligase activity during mitotic cell cycle	6	3.01508	0.00265132	PRS6A_HUMAN, PSD13_HUMAN, RS27A_HUMAN	183	71	13528	6.24706	0.989353	0.0580179	4.3824
GOTERM_BP_FAT	GO:0050807	regulation of synapse organization	4	2.01005	0.00266501	RS27A_HUMAN	183	21	13528	14.0807	0.9896	0.0575738	4.40454
GOTERM_BP_FAT	GO:0051351	positive regulation of ligase activity	6	3.01508	0.00299355	PRS6A_HUMAN, PSD13_HUMAN, RS27A_HUMAN	183	73	13528	6.0759	0.994081	0.0636488	4.93471
GOTERM_BP_FAT	GO:0051495	positive regulation of cytoskeleton organization	5	2.51256	0.00307134	CAV2_HUMAN, CAV1_HUMAN, ARPC2_HUMAN, MAP1B_HUMAN, ARP3_HUMAN	183	45	13528	8.21372	0.994821	0.0644514	5.05984
GOTERM_BP_FAT	GO:0051495	positive regulation of cytoskeleton organization	5	2.51256	0.00307134	CAV2_HUMAN, CAV1_HUMAN, ARPC2_HUMAN, MAP1B_HUMAN, ARP3_HUMAN	183	45	13528	8.21372	0.994821	0.0644514	5.05984
GOTERM_BP_FAT	GO:0031397	negative regulation of protein ubiquitination	6	3.01508	0.00317612	PRS6A_HUMAN, PSD13_HUMAN, RS27A_HUMAN	183	74	13528	5.9938	0.995673	0.0657744	5.22813
GOTERM_BP_FAT	GO:0051789	response to protein stimulus	7	3.51759	0.00321335	HS90A_HUMAN, MAP1B_HUMAN, ARP3_HUMAN, CFAB_HUMAN, CH60_HUMAN, HSPB1_HUMAN, TERA_HUMAN	183	107	13528	4.83612	0.995941	0.0657267	5.28786
GOTERM_BP_FAT	GO:0000302	response to reactive oxygen species	6	3.01508	0.00336658	PRDX1_HUMAN, PAXI_HUMAN, PRDX6_HUMAN, ADAM9_HUMAN, PARK7_HUMAN, PRDX3_HUMAN	183	75	13528	5.91388	0.99688	0.0679466	5.53333
GOTERM_BP_FAT	GO:0006091	generation of precursor metabolites and energy	12	6.03015	0.00345547	ALDOA_HUMAN, ATPA_HUMAN, KPYM_HUMAN, MDHC_HUMAN, LDHB_HUMAN, PGAM1_HUMAN, LDHA_HUMAN, TRXR1_HUMAN, ATPB_HUMAN, K6PP_HUMAN, ENOA_HUMAN, G6PI_HUMAN	183	313	13528	2.83413	0.997322	0.0688697	5.67545
GOTERM_BP_FAT	GO:0030195	negative regulation of blood coagulation	4	2.01005	0.00347938	PLMN_HUMAN, KNG1_HUMAN, APOH_HUMAN, ANXA2_HUMAN	183	23	13528	12.8563	0.997429	0.0685336	5.71364
GOTERM_BP_FAT	GO:0009154	purine ribonucleotide catabolic process	4	2.01005	0.00347938	ATPA_HUMAN, 5NTD_HUMAN, ATPB_HUMAN, ACLY_HUMAN	183	23	13528	12.8563	0.997429	0.0685336	5.71364
GOTERM_BP_FAT	GO:0030036	actin cytoskeleton organization	10	5.02513	0.0035251	ALDOA_HUMAN, FSCN1_HUMAN, EHD2_HUMAN, GELS_HUMAN, PROF1_HUMAN, MYH10_HUMAN, TLN1_HUMAN, CALR_HUMAN, ITB1_HUMAN, ACTN1_HUMAN	183	226	13528	3.27095	0.997623	0.0686158	5.78663
GOTERM_BP_FAT	GO:0050727	regulation of inflammatory response	6	3.01508	0.00356513	FETUA_HUMAN, A2MG_HUMAN, IC1_HUMAN, TGM2_HUMAN, CO3_HUMAN, 5NTD_HUMAN	183	76	13528	5.83607	0.997781	0.0685906	5.8505
GOTERM_BP_FAT	GO:0010033	response to organic substance	20	10.0503	0.00388786	FETUA_HUMAN, CAV2_HUMAN, A2MG_HUMAN, MAP1B_HUMAN, ARP3_HUMAN, GELS_HUMAN, ADAM9_HUMAN, ANXA5_HUMAN, BASI_HUMAN, CFAB_HUMAN, CH60_HUMAN, HSPB1_HUMAN, PRDX3_HUMAN, TRFE_HUMAN, TERA_HUMAN, CAV1_HUMAN, A1AT_HUMAN, HS90A_HUMAN, CO3A1_HUMAN, APOB_HUMAN	183	721	13528	2.05058	0.998725	0.0737491	6.36389
GOTERM_BP_FAT	GO:0050803	regulation of synapse structure and activity	4	2.01005	0.00393745	RS27A_HUMAN	183	24	13528	12.3206	0.998829	0.0738395	6.44256
GOTERM_BP_FAT	GO:0051438	regulation of ubiquitin-protein ligase activity	6	3.01508	0.00398724	PRS6A_HUMAN, PSD13_HUMAN, RS27A_HUMAN	183	78	13528	5.68642	0.998925	0.0739312	6.52146
GOTERM_BP_FAT	GO:0032886	regulation of microtubule-based process	5	2.51256	0.00418956	CAV2_HUMAN, CAV1_HUMAN, NPM_HUMAN, MAP1B_HUMAN, MAP4_HUMAN	183	49	13528	7.54321	0.999241	0.0767134	6.84147
GOTERM_BP_FAT	GO:0051258	protein polymerization	5	2.51256	0.00418956	CAV2_HUMAN, CAV1_HUMAN, GELS_HUMAN, TBB5_HUMAN, TBB6_HUMAN	183	49	13528	7.54321	0.999241	0.0767134	6.84147
GOTERM_BP_FAT	GO:0006959	humoral immune response	6	3.01508	0.00421117	IC1_HUMAN, CO3_HUMAN, CFAH_HUMAN, CFAB_HUMAN, CO4A_HUMAN, G6PI_HUMAN	183	79	13528	5.61444	0.999269	0.0762802	6.87559
GOTERM_BP_FAT	GO:0042743	hydrogen peroxide metabolic process	4	2.01005	0.00443055	PRDX1_HUMAN, PRDX6_HUMAN, PARK7_HUMAN, PRDX3_HUMAN	183	25	13528	11.8278	0.999498	0.0792638	7.22129
GOTERM_BP_FAT	GO:0048742	regulation of skeletal muscle fiber development	4	2.01005	0.00443055	RS27A_HUMAN	183	25	13528	11.8278	0.999498	0.0792638	7.22129
GOTERM_BP_FAT	GO:0009261	ribonucleotide catabolic process	4	2.01005	0.00443055	ATPA_HUMAN, 5NTD_HUMAN, ATPB_HUMAN, ACLY_HUMAN	183	25	13528	11.8278	0.999498	0.0792638	7.22129
GOTERM_BP_FAT	GO:0019318	hexose metabolic process	9	4.52261	0.00446631	ALDOA_HUMAN, KPYM_HUMAN, MDHC_HUMAN, LDHB_HUMAN, PGAM1_HUMAN, LDHA_HUMAN, K6PP_HUMAN, ENOA_HUMAN, G6PI_HUMAN	183	192	13528	3.46516	0.999528	0.0790546	7.27752
GOTERM_BP_FAT	GO:0051960	regulation of nervous system development	9	4.52261	0.00446631	RTN4_HUMAN, MAP1B_HUMAN, ARP3_HUMAN, TRFE_HUMAN, RS27A_HUMAN, CALR_HUMAN	183	192	13528	3.46516	0.999528	0.0790546	7.27752
GOTERM_BP_FAT	GO:0043085	positive regulation of catalytic activity	16	8.0402	0.00448346	CAV1_HUMAN, NPM_HUMAN, LRP1_HUMAN, TGM2_HUMAN, ADAM9_HUMAN, APOA1_HUMAN, PSD13_HUMAN, PRS6A_HUMAN, RS3_HUMAN, CH60_HUMAN, RS27A_HUMAN, APOH_HUMAN, TERA_HUMAN	183	520	13528	2.27457	0.999542	0.0785364	7.30448
GOTERM_BP_FAT	GO:0051340	regulation of ligase activity	6	3.01508	0.00468574	PRS6A_HUMAN, PSD13_HUMAN, RS27A_HUMAN	183	81	13528	5.47581	0.999676	0.081112	7.62191
GOTERM_BP_FAT	GO:0016192	vesicle-mediated transport	17	8.54271	0.00483447	FETUA_HUMAN, CAV2_HUMAN, COPB2_HUMAN, GELS_HUMAN, EHD2_HUMAN, MYH10_HUMAN, CLH1_HUMAN, ATPB_HUMAN, TERA_HUMAN, PLIN3_HUMAN, COPE_HUMAN, ARF4_HUMAN, CAV1_HUMAN, LRP1_HUMAN, SC23A_HUMAN, AP2A1_HUMAN, COPB_HUMAN	183	576	13528	2.18177	0.999749	0.0827483	7.85464
GOTERM_BP_FAT	GO:0016192	vesicle-mediated transport	17	8.54271	0.00483447	FETUA_HUMAN, CAV2_HUMAN, COPB2_HUMAN, GELS_HUMAN, EHD2_HUMAN, MYH10_HUMAN, CLH1_HUMAN, ATPB_HUMAN, TERA_HUMAN, PLIN3_HUMAN, COPE_HUMAN, ARF4_HUMAN, CAV1_HUMAN, LRP1_HUMAN, SC23A_HUMAN, AP2A1_HUMAN, COPB_HUMAN	183	576	13528	2.18177	0.999749	0.0827483	7.85464
GOTERM_BP_FAT	GO:0032268	regulation of cellular protein metabolic process	15	7.53769	0.00487513	CAV1_HUMAN, A2MG_HUMAN, IF4G1_HUMAN, IC1_HUMAN, ADAM9_HUMAN, APOA1_HUMAN, PSD13_HUMAN, PRS6A_HUMAN, HEMO_HUMAN, HSPB1_HUMAN, CALR_HUMAN, RS27A_HUMAN	183	474	13528	2.33935	0.999766	0.0825925	7.91816
GOTERM_BP_FAT	GO:0016050	vesicle organization	5	2.51256	0.00518901	COPE_HUMAN, CAV2_HUMAN, CAV1_HUMAN, COPB2_HUMAN, COPB_HUMAN	183	52	13528	7.10803	0.999864	0.0868286	8.40719
GOTERM_BP_FAT	GO:0010638	positive regulation of organelle organization	6	3.01508	0.00519717	CAV2_HUMAN, CAV1_HUMAN, NPM_HUMAN, ARPC2_HUMAN, MAP1B_HUMAN, ARP3_HUMAN	183	83	13528	5.34387	0.999866	0.08612	8.41987
GOTERM_BP_FAT	GO:0010638	positive regulation of organelle organization	6	3.01508	0.00519717	CAV2_HUMAN, CAV1_HUMAN, NPM_HUMAN, ARPC2_HUMAN, MAP1B_HUMAN, ARP3_HUMAN	183	83	13528	5.34387	0.999866	0.08612	8.41987
GOTERM_BP_FAT	GO:0031400	negative regulation of protein modification process	7	3.51759	0.00540858	CAV1_HUMAN, PRS6A_HUMAN, PSD13_HUMAN, RS27A_HUMAN	183	119	13528	4.34844	0.999907	0.088617	8.74785
GOTERM_BP_FAT	GO:0043065	positive regulation of apoptosis	14	7.03518	0.00545178	PRDX1_HUMAN, NQO1_HUMAN, TGM2_HUMAN, PLMN_HUMAN, TBB5_HUMAN, RS3A_HUMAN, PDIA3_HUMAN, RS3_HUMAN, CH60_HUMAN, KNG1_HUMAN, RS27A_HUMAN	183	430	13528	2.40681	0.999913	0.0884502	8.81472
GOTERM_BP_FAT	GO:0031398	positive regulation of protein ubiquitination	6	3.01508	0.00546716	PRS6A_HUMAN, PSD13_HUMAN, RS27A_HUMAN	183	84	13528	5.28025	0.999916	0.0878589	8.83852
GOTERM_BP_FAT	GO:0051240	positive regulation of multicellular organismal process	10	5.02513	0.00573374	FETUA_HUMAN, CAV1_HUMAN, PLMN_HUMAN, CH60_HUMAN, TRFE_HUMAN, RS27A_HUMAN, APOH_HUMAN	183	244	13528	3.02965	0.999947	0.0911006	9.2501
GOTERM_BP_FAT	GO:0043068	positive regulation of programmed cell death	14	7.03518	0.005771	PRDX1_HUMAN, NQO1_HUMAN, TGM2_HUMAN, PLMN_HUMAN, TBB5_HUMAN, RS3A_HUMAN, PDIA3_HUMAN, RS3_HUMAN, CH60_HUMAN, KNG1_HUMAN, RS27A_HUMAN	183	433	13528	2.39014	0.99995	0.0908262	9.30749
GOTERM_BP_FAT	GO:0001568	blood vessel development	10	5.02513	0.00592966	AMPN_HUMAN, RTN4_HUMAN, CAV1_HUMAN, CO3A1_HUMAN, NUCL_HUMAN, TGM2_HUMAN, APOB_HUMAN, ATPB_HUMAN, G6PI_HUMAN, ANXA2_HUMAN	183	245	13528	3.01729	0.999962	0.0923648	9.55148
GOTERM_BP_FAT	GO:0010942	positive regulation of cell death	14	7.03518	0.00599201	PRDX1_HUMAN, NQO1_HUMAN, TGM2_HUMAN, PLMN_HUMAN, TBB5_HUMAN, RS3A_HUMAN, PDIA3_HUMAN, RS3_HUMAN, CH60_HUMAN, KNG1_HUMAN, RS27A_HUMAN	183	435	13528	2.37915	0.999966	0.092454	9.6472
GOTERM_BP_FAT	GO:0051605	protein maturation by peptide bond cleavage	6	3.01508	0.00603663	IC1_HUMAN, CO3_HUMAN, CFAH_HUMAN, CFAB_HUMAN, CO4A_HUMAN, APOH_HUMAN	183	86	13528	5.15745	0.999968	0.0922827	9.71564
GOTERM_BP_FAT	GO:0002443	leukocyte mediated immunity	6	3.01508	0.00603663	PRDX1_HUMAN, IC1_HUMAN, TBB5_HUMAN, CO3_HUMAN, CH60_HUMAN, CO4A_HUMAN	183	86	13528	5.15745	0.999968	0.0922827	9.71564
GOTERM_BP_FAT	GO:0051605	protein maturation by peptide bond cleavage	6	3.01508	0.00603663	IC1_HUMAN, CO3_HUMAN, CFAH_HUMAN, CFAB_HUMAN, CO4A_HUMAN, APOH_HUMAN	183	86	13528	5.15745	0.999968	0.0922827	9.71564
GOTERM_BP_FAT	GO:0051241	negative regulation of multicellular organismal process	8	4.0201	0.00674354	FETUA_HUMAN, CAV1_HUMAN, PLMN_HUMAN, APOA1_HUMAN, ANXA5_HUMAN, KNG1_HUMAN, APOH_HUMAN, ANXA2_HUMAN	183	164	13528	3.60602	0.999991	0.101651	10.7934
GOTERM_BP_FAT	GO:0042542	response to hydrogen peroxide	5	2.51256	0.00675386	PRDX1_HUMAN, PRDX6_HUMAN, ADAM9_HUMAN, PARK7_HUMAN, PRDX3_HUMAN	183	56	13528	6.60031	0.999991	0.100914	10.809
GOTERM_BP_FAT	GO:0048641	regulation of skeletal muscle tissue development	4	2.01005	0.00676747	RS27A_HUMAN	183	29	13528	10.1963	0.999991	0.100236	10.8297
GOTERM_BP_FAT	GO:0001944	vasculature development	10	5.02513	0.00693076	AMPN_HUMAN, RTN4_HUMAN, CAV1_HUMAN, CO3A1_HUMAN, NUCL_HUMAN, TGM2_HUMAN, APOB_HUMAN, ATPB_HUMAN, G6PI_HUMAN, ANXA2_HUMAN	183	251	13528	2.94516	0.999993	0.101659	11.0768
GOTERM_BP_FAT	GO:0015031	protein transport	20	10.0503	0.00696876	NPM_HUMAN, COPB2_HUMAN, RRBP1_HUMAN, IMB1_HUMAN, GDIB_HUMAN, CLH1_HUMAN, RAB8B_HUMAN, CALR_HUMAN, TERA_HUMAN, ARF4_HUMAN, COPE_HUMAN, SC23A_HUMAN, 1433T_HUMAN, MVP_HUMAN, PDIA3_HUMAN, APOB_HUMAN, LMAN2_HUMAN, AP2A1_HUMAN, IPO5_HUMAN, COPB_HUMAN	183	762	13528	1.94025	0.999994	0.101324	11.1342
GOTERM_BP_FAT	GO:0046907	intracellular transport	18	9.04523	0.00743239	NPM_HUMAN, COPB2_HUMAN, IMB1_HUMAN, KINH_HUMAN, UCHL1_HUMAN, MYH10_HUMAN, CALR_HUMAN, CLH1_HUMAN, TERA_HUMAN, COPE_HUMAN, SC23A_HUMAN, HS90A_HUMAN, 1433T_HUMAN, PDIA3_HUMAN, MYL6_HUMAN, AP2A1_HUMAN, IPO5_HUMAN, COPB_HUMAN	183	657	13528	2.0253	0.999997	0.106812	11.832
GOTERM_BP_FAT	GO:0034614	cellular response to reactive oxygen species	4	2.01005	0.00744599	PRDX1_HUMAN, PAXI_HUMAN, PRDX6_HUMAN, PRDX3_HUMAN	183	30	13528	9.85647	0.999997	0.106111	11.8524
GOTERM_BP_FAT	GO:0048205	COPI coating of Golgi vesicle	3	1.50754	0.0075454	COPE_HUMAN, COPB2_HUMAN, COPB_HUMAN	183	10	13528	22.177	0.999998	0.106571	12.0013
GOTERM_BP_FAT	GO:0048200	Golgi transport vesicle coating	3	1.50754	0.0075454	COPE_HUMAN, COPB2_HUMAN, COPB_HUMAN	183	10	13528	22.177	0.999998	0.106571	12.0013
GOTERM_BP_FAT	GO:0048194	Golgi vesicle budding	3	1.50754	0.0075454	COPE_HUMAN, COPB2_HUMAN, COPB_HUMAN	183	10	13528	22.177	0.999998	0.106571	12.0013
GOTERM_BP_FAT	GO:0045184	establishment of protein localization	20	10.0503	0.00765444	NPM_HUMAN, COPB2_HUMAN, RRBP1_HUMAN, IMB1_HUMAN, GDIB_HUMAN, CLH1_HUMAN, RAB8B_HUMAN, CALR_HUMAN, TERA_HUMAN, ARF4_HUMAN, COPE_HUMAN, SC23A_HUMAN, 1433T_HUMAN, MVP_HUMAN, PDIA3_HUMAN, APOB_HUMAN, LMAN2_HUMAN, AP2A1_HUMAN, IPO5_HUMAN, COPB_HUMAN	183	769	13528	1.92259	0.999998	0.107151	12.1643
GOTERM_BP_FAT	GO:0008104	protein localization	22	11.0553	0.00770331	NPM_HUMAN, RRBP1_HUMAN, COPB2_HUMAN, IMB1_HUMAN, GDIB_HUMAN, CLH1_HUMAN, RAB8B_HUMAN, TLN1_HUMAN, CALR_HUMAN, TERA_HUMAN, ARF4_HUMAN, COPE_HUMAN, CAV1_HUMAN, SC23A_HUMAN, 1433T_HUMAN, MVP_HUMAN, PDIA3_HUMAN, APOB_HUMAN, LMAN2_HUMAN, AP2A1_HUMAN, IPO5_HUMAN, COPB_HUMAN	183	882	13528	1.8439	0.999998	0.106929	12.2373
GOTERM_BP_FAT	GO:0048514	blood vessel morphogenesis	9	4.52261	0.0078307	AMPN_HUMAN, RTN4_HUMAN, CAV1_HUMAN, NUCL_HUMAN, TGM2_HUMAN, APOB_HUMAN, ATPB_HUMAN, G6PI_HUMAN, ANXA2_HUMAN	183	211	13528	3.15313	0.999999	0.107735	12.4273
GOTERM_BP_FAT	GO:0051640	organelle localization	6	3.01508	0.00799391	COPE_HUMAN, NPM_HUMAN, COPB2_HUMAN, ALBU_HUMAN, COPB_HUMAN, MYH10_HUMAN	183	92	13528	4.8211	0.999999	0.10899	12.6702
GOTERM_BP_FAT	GO:0031110	regulation of microtubule polymerization or depolymerization	4	2.01005	0.00816334	CAV2_HUMAN, CAV1_HUMAN, MAP1B_HUMAN, MAP4_HUMAN	183	31	13528	9.53852	0.999999	0.110302	12.9216
GOTERM_BP_FAT	GO:0006879	cellular iron ion homeostasis	4	2.01005	0.00816334	HPT_HUMAN, HEMO_HUMAN, CERU_HUMAN, TRFE_HUMAN	183	31	13528	9.53852	0.999999	0.110302	12.9216
GOTERM_BP_FAT	GO:0048193	Golgi vesicle transport	7	3.51759	0.00854216	COPE_HUMAN, COPB2_HUMAN, SC23A_HUMAN, AP2A1_HUMAN, COPB_HUMAN, CLH1_HUMAN, TERA_HUMAN	183	131	13528	3.95011	1	0.11424	13.4813
GOTERM_BP_FAT	GO:0048193	Golgi vesicle transport	7	3.51759	0.00854216	COPE_HUMAN, COPB2_HUMAN, SC23A_HUMAN, AP2A1_HUMAN, COPB_HUMAN, CLH1_HUMAN, TERA_HUMAN	183	131	13528	3.95011	1	0.11424	13.4813
GOTERM_BP_FAT	GO:0002253	activation of immune response	6	3.01508	0.008734	IC1_HUMAN, CO3_HUMAN, CFAH_HUMAN, CFAB_HUMAN, CH60_HUMAN, CO4A_HUMAN	183	94	13528	4.71852	1	0.115762	13.7634
GOTERM_BP_FAT	GO:0051153	regulation of striated muscle cell differentiation	4	2.01005	0.00892	RS27A_HUMAN	183	32	13528	9.24044	1	0.117184	14.0362
GOTERM_BP_FAT	GO:0001936	regulation of endothelial cell proliferation	4	2.01005	0.00892	CAV2_HUMAN, CAV1_HUMAN, ATPA_HUMAN, APOH_HUMAN	183	32	13528	9.24044	1	0.117184	14.0362
GOTERM_BP_FAT	GO:0033043	regulation of organelle organization	9	4.52261	0.00909887	CAV2_HUMAN, CAV1_HUMAN, NPM_HUMAN, ARPC2_HUMAN, MAP1B_HUMAN, GELS_HUMAN, ARP3_HUMAN, MAP4_HUMAN, CAPG_HUMAN	183	217	13528	3.06595	1	0.118495	14.2977
GOTERM_BP_FAT	GO:0033043	regulation of organelle organization	9	4.52261	0.00909887	CAV2_HUMAN, CAV1_HUMAN, NPM_HUMAN, ARPC2_HUMAN, MAP1B_HUMAN, GELS_HUMAN, ARP3_HUMAN, MAP4_HUMAN, CAPG_HUMAN	183	217	13528	3.06595	1	0.118495	14.2977
GOTERM_BP_FAT	GO:0033043	regulation of organelle organization	9	4.52261	0.00909887	CAV2_HUMAN, CAV1_HUMAN, NPM_HUMAN, ARPC2_HUMAN, MAP1B_HUMAN, GELS_HUMAN, ARP3_HUMAN, MAP4_HUMAN, CAPG_HUMAN	183	217	13528	3.06595	1	0.118495	14.2977
GOTERM_BP_FAT	GO:0030100	regulation of endocytosis	5	2.51256	0.00911218	FETUA_HUMAN, CD63_HUMAN, CAV1_HUMAN, CO3_HUMAN, CALR_HUMAN	183	61	13528	6.0593	1	0.117767	14.3171
GOTERM_BP_FAT	GO:0051259	protein oligomerization	8	4.0201	0.00920165	CAV2_HUMAN, CAV1_HUMAN, NPM_HUMAN, SEPT9_HUMAN, TGM2_HUMAN, ANXA5_HUMAN, TERA_HUMAN, K6PP_HUMAN	183	174	13528	3.39878	1	0.117972	14.4476
GOTERM_BP_FAT	GO:0006195	purine nucleotide catabolic process	4	2.01005	0.00971639	ATPA_HUMAN, 5NTD_HUMAN, ATPB_HUMAN, ACLY_HUMAN	183	33	13528	8.96042	1	0.123259	15.1948
GOTERM_BP_FAT	GO:0031589	cell-substrate adhesion	6	3.01508	0.0103538	PAXI_HUMAN, CO3A1_HUMAN, ADAM9_HUMAN, LAMC1_HUMAN, ITB1_HUMAN, ACTN1_HUMAN	183	98	13528	4.52593	1	0.129879	16.1115
GOTERM_BP_FAT	GO:0005996	monosaccharide metabolic process	9	4.52261	0.0103999	ALDOA_HUMAN, KPYM_HUMAN, MDHC_HUMAN, LDHB_HUMAN, PGAM1_HUMAN, LDHA_HUMAN, K6PP_HUMAN, ENOA_HUMAN, G6PI_HUMAN	183	222	13528	2.9969	1	0.129478	16.1774
GOTERM_BP_FAT	GO:0050806	positive regulation of synaptic transmission	4	2.01005	0.0105529	RS27A_HUMAN	183	34	13528	8.69688	1	0.130321	16.3959
GOTERM_BP_FAT	GO:0048167	regulation of synaptic plasticity	5	2.51256	0.0107559	MAP1B_HUMAN, RS27A_HUMAN	183	64	13528	5.77527	1	0.131723	16.6849
GOTERM_BP_FAT	GO:0051235	maintenance of location	5	2.51256	0.0107559	CAV1_HUMAN, ALBU_HUMAN, PDIA3_HUMAN, TLN1_HUMAN, CALR_HUMAN	183	64	13528	5.77527	1	0.131723	16.6849
GOTERM_BP_FAT	GO:0002920	regulation of humoral immune response	3	1.50754	0.0108729	A2MG_HUMAN, IC1_HUMAN, HEMO_HUMAN	183	12	13528	18.4809	1	0.132125	16.8511
GOTERM_BP_FAT	GO:0048199	vesicle targeting, to, from or within Golgi	3	1.50754	0.0108729	COPE_HUMAN, COPB2_HUMAN, COPB_HUMAN	183	12	13528	18.4809	1	0.132125	16.8511
GOTERM_BP_FAT	GO:0031116	positive regulation of microtubule polymerization	3	1.50754	0.0108729	CAV2_HUMAN, CAV1_HUMAN, MAP1B_HUMAN	183	12	13528	18.4809	1	0.132125	16.8511
GOTERM_BP_FAT	GO:0050766	positive regulation of phagocytosis	3	1.50754	0.0108729	FETUA_HUMAN, CO3_HUMAN, CALR_HUMAN	183	12	13528	18.4809	1	0.132125	16.8511
GOTERM_BP_FAT	GO:0045087	innate immune response	7	3.51759	0.0108798	PRDX1_HUMAN, IC1_HUMAN, TBB5_HUMAN, CO3_HUMAN, CFAH_HUMAN, CFAB_HUMAN, CO4A_HUMAN	183	138	13528	3.74974	1	0.131278	16.8609
GOTERM_BP_FAT	GO:0009150	purine ribonucleotide metabolic process	7	3.51759	0.0108798	ALDOA_HUMAN, ATPA_HUMAN, PUR6_HUMAN, 5NTD_HUMAN, IMDH2_HUMAN, ATPB_HUMAN, ACLY_HUMAN	183	138	13528	3.74974	1	0.131278	16.8609
GOTERM_BP_FAT	GO:0032535	regulation of cellular component size	10	5.02513	0.0111417	RTN4_HUMAN, NPM_HUMAN, ARPC2_HUMAN, MAP1B_HUMAN, VAT1_HUMAN, GELS_HUMAN, ARP3_HUMAN, 4F2_HUMAN, CAPG_HUMAN, ENOA_HUMAN	183	271	13528	2.7278	1	0.133301	17.2317
GOTERM_BP_FAT	GO:0032535	regulation of cellular component size	10	5.02513	0.0111417	RTN4_HUMAN, NPM_HUMAN, ARPC2_HUMAN, MAP1B_HUMAN, VAT1_HUMAN, GELS_HUMAN, ARP3_HUMAN, 4F2_HUMAN, CAPG_HUMAN, ENOA_HUMAN	183	271	13528	2.7278	1	0.133301	17.2317
GOTERM_BP_FAT	GO:0032535	regulation of cellular component size	10	5.02513	0.0111417	RTN4_HUMAN, NPM_HUMAN, ARPC2_HUMAN, MAP1B_HUMAN, VAT1_HUMAN, GELS_HUMAN, ARP3_HUMAN, 4F2_HUMAN, CAPG_HUMAN, ENOA_HUMAN	183	271	13528	2.7278	1	0.133301	17.2317
GOTERM_BP_FAT	GO:0031396	regulation of protein ubiquitination	6	3.01508	0.0112362	PRS6A_HUMAN, PSD13_HUMAN, RS27A_HUMAN	183	100	13528	4.43541	1	0.133432	17.3651
GOTERM_BP_FAT	GO:0048585	negative regulation of response to stimulus	6	3.01508	0.0112362	FETUA_HUMAN, A2MG_HUMAN, CO3A1_HUMAN, IC1_HUMAN, 5NTD_HUMAN, RS3_HUMAN	183	100	13528	4.43541	1	0.133432	17.3651
GOTERM_BP_FAT	GO:0048585	negative regulation of response to stimulus	6	3.01508	0.0112362	FETUA_HUMAN, A2MG_HUMAN, CO3A1_HUMAN, IC1_HUMAN, 5NTD_HUMAN, RS3_HUMAN	183	100	13528	4.43541	1	0.133432	17.3651
GOTERM_BP_FAT	GO:0007584	response to nutrient	7	3.51759	0.0116235	CAV1_HUMAN, A2MG_HUMAN, MAP1B_HUMAN, GELS_HUMAN, CFAB_HUMAN, CERU_HUMAN, DAD1_HUMAN	183	140	13528	3.69617	1	0.136784	17.9098
GOTERM_BP_FAT	GO:0055072	iron ion homeostasis	4	2.01005	0.0123478	HPT_HUMAN, HEMO_HUMAN, CERU_HUMAN, TRFE_HUMAN	183	36	13528	8.21372	1	0.143732	18.9193
GOTERM_BP_FAT	GO:0051129	negative regulation of cellular component organization	7	3.51759	0.0124024	RTN4_HUMAN, NPM_HUMAN, MAP1B_HUMAN, GELS_HUMAN, APOA1_HUMAN, MAP4_HUMAN, CAPG_HUMAN	183	142	13528	3.64412	1	0.143357	18.9951
GOTERM_BP_FAT	GO:0006886	intracellular protein transport	12	6.03015	0.0124224	NPM_HUMAN, COPB2_HUMAN, SC23A_HUMAN, IMB1_HUMAN, 1433T_HUMAN, PDIA3_HUMAN, AP2A1_HUMAN, COPB_HUMAN, IPO5_HUMAN, CLH1_HUMAN, CALR_HUMAN, TERA_HUMAN	183	374	13528	2.37188	1	0.142617	19.0227
GOTERM_BP_FAT	GO:0006954	inflammatory response	11	5.52764	0.0125236	FETUA_HUMAN, A1AT_HUMAN, ANXA1_HUMAN, A2MG_HUMAN, IC1_HUMAN, CO3_HUMAN, CFAH_HUMAN, CFAB_HUMAN, CO4A_HUMAN, TRFE_HUMAN, KNG1_HUMAN	183	325	13528	2.50203	1	0.142748	19.1626
GOTERM_BP_FAT	GO:0031112	positive regulation of microtubule polymerization or depolymerization	3	1.50754	0.012737	CAV2_HUMAN, CAV1_HUMAN, MAP1B_HUMAN	183	13	13528	17.0593	1	0.144058	19.457
GOTERM_BP_FAT	GO:0031113	regulation of microtubule polymerization	3	1.50754	0.012737	CAV2_HUMAN, CAV1_HUMAN, MAP1B_HUMAN	183	13	13528	17.0593	1	0.144058	19.457
GOTERM_BP_FAT	GO:0051971	positive regulation of transmission of nerve impulse	4	2.01005	0.0133067	RS27A_HUMAN	183	37	13528	7.99173	1	0.149059	20.238
GOTERM_BP_FAT	GO:0031401	positive regulation of protein modification process	8	4.0201	0.0133072	CAV1_HUMAN, PRS6A_HUMAN, PSD13_HUMAN, HEMO_HUMAN, RS27A_HUMAN	183	187	13528	3.1625	1	0.148103	20.2386
GOTERM_BP_FAT	GO:0032270	positive regulation of cellular protein metabolic process	9	4.52261	0.0135886	CAV1_HUMAN, ADAM9_HUMAN, PRS6A_HUMAN, PSD13_HUMAN, HEMO_HUMAN, RS27A_HUMAN	183	233	13528	2.85541	1	0.15004	20.6217
GOTERM_BP_FAT	GO:0050778	positive regulation of immune response	7	3.51759	0.0136386	IC1_HUMAN, CO3_HUMAN, CFAH_HUMAN, CFAB_HUMAN, CH60_HUMAN, HEMO_HUMAN, CO4A_HUMAN	183	145	13528	3.56872	1	0.149596	20.6897
GOTERM_BP_FAT	GO:0006869	lipid transport	7	3.51759	0.0136386	CAV1_HUMAN, ANXA1_HUMAN, APOA1_HUMAN, VIGLN_HUMAN, APOB_HUMAN, SAP_HUMAN, APOH_HUMAN	183	145	13528	3.56872	1	0.149596	20.6897
GOTERM_BP_FAT	GO:0050778	positive regulation of immune response	7	3.51759	0.0136386	IC1_HUMAN, CO3_HUMAN, CFAH_HUMAN, CFAB_HUMAN, CH60_HUMAN, HEMO_HUMAN, CO4A_HUMAN	183	145	13528	3.56872	1	0.149596	20.6897
GOTERM_BP_FAT	GO:0006869	lipid transport	7	3.51759	0.0136386	CAV1_HUMAN, ANXA1_HUMAN, APOA1_HUMAN, VIGLN_HUMAN, APOB_HUMAN, SAP_HUMAN, APOH_HUMAN	183	145	13528	3.56872	1	0.149596	20.6897
GOTERM_BP_FAT	GO:0051656	establishment of organelle localization	5	2.51256	0.0138993	COPE_HUMAN, NPM_HUMAN, COPB2_HUMAN, COPB_HUMAN, MYH10_HUMAN	183	69	13528	5.35678	1	0.151285	21.0428
GOTERM_BP_FAT	GO:0009259	ribonucleotide metabolic process	7	3.51759	0.0145091	ALDOA_HUMAN, ATPA_HUMAN, PUR6_HUMAN, 5NTD_HUMAN, IMDH2_HUMAN, ATPB_HUMAN, ACLY_HUMAN	183	147	13528	3.52017	1	0.156433	21.8629
GOTERM_BP_FAT	GO:0006986	response to unfolded protein	5	2.51256	0.0153035	HS90A_HUMAN, CFAB_HUMAN, CH60_HUMAN, HSPB1_HUMAN, TERA_HUMAN	183	71	13528	5.20588	1	0.162298	22.9193
GOTERM_BP_FAT	GO:0051147	regulation of muscle cell differentiation	4	2.01005	0.0153488	RS27A_HUMAN	183	39	13528	7.5819	1	0.161748	22.9791
GOTERM_BP_FAT	GO:0007409	axonogenesis	8	4.0201	0.0155827	MAP1B_HUMAN, ACTB_HUMAN, UCHL1_HUMAN, MYH10_HUMAN, RS27A_HUMAN	183	193	13528	3.06419	1	0.163024	23.2874
GOTERM_BP_FAT	GO:0006953	acute-phase response	4	2.01005	0.0164324	FETUA_HUMAN, A1AT_HUMAN, A2MG_HUMAN, TRFE_HUMAN	183	40	13528	7.39235	1	0.170149	24.3974
GOTERM_BP_FAT	GO:0006901	vesicle coating	3	1.50754	0.0168468	COPE_HUMAN, COPB2_HUMAN, COPB_HUMAN	183	15	13528	14.7847	1	0.173043	24.9333
GOTERM_BP_FAT	GO:0051247	positive regulation of protein metabolic process	9	4.52261	0.0171008	CAV1_HUMAN, ADAM9_HUMAN, PRS6A_HUMAN, PSD13_HUMAN, HEMO_HUMAN, RS27A_HUMAN	183	243	13528	2.73791	1	0.174396	25.26
GOTERM_BP_FAT	GO:0000904	cell morphogenesis involved in differentiation	9	4.52261	0.0172762	MAP1B_HUMAN, ACTB_HUMAN, LAMC1_HUMAN, UCHL1_HUMAN, MYH10_HUMAN, RS27A_HUMAN	183	244	13528	2.72669	1	0.175001	25.4848
GOTERM_BP_FAT	GO:0043242	negative regulation of protein complex disassembly	4	2.01005	0.0175579	MAP1B_HUMAN, GELS_HUMAN, MAP4_HUMAN, CAPG_HUMAN	183	41	13528	7.21205	1	0.176576	25.8445
GOTERM_BP_FAT	GO:0034329	cell junction assembly	4	2.01005	0.0175579	LAMC1_HUMAN, VINC_HUMAN, TLN1_HUMAN, ACTN1_HUMAN	183	41	13528	7.21205	1	0.176576	25.8445
GOTERM_BP_FAT	GO:0016485	protein processing	6	3.01508	0.0176214	IC1_HUMAN, CO3_HUMAN, CFAH_HUMAN, CFAB_HUMAN, CO4A_HUMAN, APOH_HUMAN	183	112	13528	3.96019	1	0.176137	25.9254
GOTERM_BP_FAT	GO:0016485	protein processing	6	3.01508	0.0176214	IC1_HUMAN, CO3_HUMAN, CFAH_HUMAN, CFAB_HUMAN, CO4A_HUMAN, APOH_HUMAN	183	112	13528	3.96019	1	0.176137	25.9254
GOTERM_BP_FAT	GO:0006952	defense response	16	8.0402	0.0189948	FETUA_HUMAN, PRDX1_HUMAN, A2MG_HUMAN, IC1_HUMAN, CO3_HUMAN, VDAC1_HUMAN, CFAB_HUMAN, TRFE_HUMAN, KNG1_HUMAN, A1AT_HUMAN, ANXA1_HUMAN, TBB5_HUMAN, CFAH_HUMAN, HPT_HUMAN, CO4A_HUMAN, ITB1_HUMAN	183	615	13528	1.92321	1	0.186468	27.6542
GOTERM_BP_FAT	GO:0006900	membrane budding	3	1.50754	0.019085	COPE_HUMAN, COPB2_HUMAN, COPB_HUMAN	183	16	13528	13.8607	1	0.186219	27.7665
GOTERM_BP_FAT	GO:0050764	regulation of phagocytosis	3	1.50754	0.019085	FETUA_HUMAN, CO3_HUMAN, CALR_HUMAN	183	16	13528	13.8607	1	0.186219	27.7665
GOTERM_BP_FAT	GO:0006200	ATP catabolic process	3	1.50754	0.019085	ATPA_HUMAN, ATPB_HUMAN, ACLY_HUMAN	183	16	13528	13.8607	1	0.186219	27.7665
GOTERM_BP_FAT	GO:0010876	lipid localization	7	3.51759	0.0194229	CAV1_HUMAN, ANXA1_HUMAN, APOA1_HUMAN, VIGLN_HUMAN, APOB_HUMAN, SAP_HUMAN, APOH_HUMAN	183	157	13528	3.29595	1	0.188154	28.1853
GOTERM_BP_FAT	GO:0010876	lipid localization	7	3.51759	0.0194229	CAV1_HUMAN, ANXA1_HUMAN, APOA1_HUMAN, VIGLN_HUMAN, APOB_HUMAN, SAP_HUMAN, APOH_HUMAN	183	157	13528	3.29595	1	0.188154	28.1853
GOTERM_BP_FAT	GO:0034599	cellular response to oxidative stress	4	2.01005	0.019935	PRDX1_HUMAN, PAXI_HUMAN, PRDX6_HUMAN, PRDX3_HUMAN	183	43	13528	6.8766	1	0.191581	28.8157
GOTERM_BP_FAT	GO:0060284	regulation of cell development	8	4.0201	0.0209616	RTN4_HUMAN, MAP1B_HUMAN, ARP3_HUMAN, RS27A_HUMAN, CALR_HUMAN	183	205	13528	2.88482	1	0.199382	30.0639
GOTERM_BP_FAT	GO:0060284	regulation of cell development	8	4.0201	0.0209616	RTN4_HUMAN, MAP1B_HUMAN, ARP3_HUMAN, RS27A_HUMAN, CALR_HUMAN	183	205	13528	2.88482	1	0.199382	30.0639
GOTERM_BP_FAT	GO:0070647	protein modification by small protein conjugation or removal	7	3.51759	0.0211312	CAND1_HUMAN, UCHL1_HUMAN, RS27A_HUMAN, TERA_HUMAN	183	160	13528	3.23415	1	0.199743	30.2682
GOTERM_BP_FAT	GO:0042744	hydrogen peroxide catabolic process	3	1.50754	0.0214407	PRDX1_HUMAN, PRDX6_HUMAN, PRDX3_HUMAN	183	17	13528	13.0453	1	0.201286	30.6394
GOTERM_BP_FAT	GO:0030003	cellular cation homeostasis	9	4.52261	0.0217583	CAV1_HUMAN, TGM2_HUMAN, HPT_HUMAN, HEMO_HUMAN, CERU_HUMAN, TRFE_HUMAN, CALR_HUMAN, KNG1_HUMAN, ATPB_HUMAN	183	254	13528	2.61934	1	0.202875	31.0184
GOTERM_BP_FAT	GO:0016567	protein ubiquitination	6	3.01508	0.0222733	CAND1_HUMAN, RS27A_HUMAN, TERA_HUMAN	183	119	13528	3.72724	1	0.206087	31.6289
GOTERM_BP_FAT	GO:0031175	neuron projection development	9	4.52261	0.0225886	MAP1B_HUMAN, ACTB_HUMAN, SEPT2_HUMAN, UCHL1_HUMAN, MYH10_HUMAN, RS27A_HUMAN	183	256	13528	2.59887	1	0.207603	32.0001
GOTERM_BP_FAT	GO:0048667	cell morphogenesis involved in neuron differentiation	8	4.0201	0.0230087	MAP1B_HUMAN, ACTB_HUMAN, UCHL1_HUMAN, MYH10_HUMAN, RS27A_HUMAN	183	209	13528	2.82961	1	0.209957	32.4917
GOTERM_BP_FAT	GO:0034613	cellular protein localization	12	6.03015	0.0232817	NPM_HUMAN, COPB2_HUMAN, SC23A_HUMAN, IMB1_HUMAN, 1433T_HUMAN, PDIA3_HUMAN, AP2A1_HUMAN, COPB_HUMAN, IPO5_HUMAN, CLH1_HUMAN, CALR_HUMAN, TERA_HUMAN	183	411	13528	2.15835	1	0.211083	32.8094
GOTERM_BP_FAT	GO:0006979	response to oxidative stress	7	3.51759	0.0235188	PRDX1_HUMAN, PAXI_HUMAN, NQO1_HUMAN, PRDX6_HUMAN, ADAM9_HUMAN, PARK7_HUMAN, PRDX3_HUMAN	183	164	13528	3.15527	1	0.211905	33.0842
GOTERM_BP_FAT	GO:0070301	cellular response to hydrogen peroxide	3	1.50754	0.0239103	PRDX1_HUMAN, PRDX6_HUMAN, PRDX3_HUMAN	183	18	13528	12.3206	1	0.213955	33.5356
GOTERM_BP_FAT	GO:0070727	cellular macromolecule localization	12	6.03015	0.0243962	NPM_HUMAN, COPB2_HUMAN, SC23A_HUMAN, IMB1_HUMAN, 1433T_HUMAN, PDIA3_HUMAN, AP2A1_HUMAN, COPB_HUMAN, IPO5_HUMAN, CLH1_HUMAN, CALR_HUMAN, TERA_HUMAN	183	414	13528	2.14271	1	0.216727	34.0919
GOTERM_BP_FAT	GO:0010639	negative regulation of organelle organization	5	2.51256	0.024608	NPM_HUMAN, MAP1B_HUMAN, GELS_HUMAN, MAP4_HUMAN, CAPG_HUMAN	183	82	13528	4.50753	1	0.2173	34.3331
GOTERM_BP_FAT	GO:0048812	neuron projection morphogenesis	8	4.0201	0.0251893	MAP1B_HUMAN, ACTB_HUMAN, UCHL1_HUMAN, MYH10_HUMAN, RS27A_HUMAN	183	213	13528	2.77647	1	0.220758	34.9905
GOTERM_BP_FAT	GO:0006891	intra-Golgi vesicle-mediated transport	3	1.50754	0.0264903	COPE_HUMAN, COPB2_HUMAN, COPB_HUMAN	183	19	13528	11.6721	1	0.229719	36.4396
GOTERM_BP_FAT	GO:0009203	ribonucleoside triphosphate catabolic process	3	1.50754	0.0264903	ATPA_HUMAN, ATPB_HUMAN, ACLY_HUMAN	183	19	13528	11.6721	1	0.229719	36.4396
GOTERM_BP_FAT	GO:0009207	purine ribonucleoside triphosphate catabolic process	3	1.50754	0.0264903	ATPA_HUMAN, ATPB_HUMAN, ACLY_HUMAN	183	19	13528	11.6721	1	0.229719	36.4396
GOTERM_BP_FAT	GO:0051651	maintenance of location in cell	4	2.01005	0.0266157	CAV1_HUMAN, ALBU_HUMAN, PDIA3_HUMAN, TLN1_HUMAN	183	48	13528	6.16029	1	0.229542	36.5777
GOTERM_BP_FAT	GO:0042493	response to drug	8	4.0201	0.0270287	ECHA_HUMAN, CAV2_HUMAN, CAV1_HUMAN, MAP1B_HUMAN, MVP_HUMAN, PARK7_HUMAN, NEST_HUMAN, DAD1_HUMAN	183	216	13528	2.73791	1	0.231554	37.0304
GOTERM_BP_FAT	GO:0030030	cell projection organization	11	5.52764	0.0272461	MAP1B_HUMAN, ACTB_HUMAN, SEPT2_HUMAN, CAPG_HUMAN, UCHL1_HUMAN, VINC_HUMAN, MYH10_HUMAN, RS27A_HUMAN	183	368	13528	2.20967	1	0.232064	37.2674
GOTERM_BP_FAT	GO:0052547	regulation of peptidase activity	5	2.51256	0.0286798	CAV1_HUMAN, RS3_HUMAN, GRP78_HUMAN, CH60_HUMAN, TERA_HUMAN	183	86	13528	4.29788	1	0.241645	38.8101
GOTERM_BP_FAT	GO:0006917	induction of apoptosis	10	5.02513	0.0290663	PRDX1_HUMAN, TGM2_HUMAN, PLMN_HUMAN, TBB5_HUMAN, RS3A_HUMAN, RS3_HUMAN, RS27A_HUMAN	183	320	13528	2.31011	1	0.243337	39.2197
GOTERM_BP_FAT	GO:0006917	induction of apoptosis	10	5.02513	0.0290663	PRDX1_HUMAN, TGM2_HUMAN, PLMN_HUMAN, TBB5_HUMAN, RS3A_HUMAN, RS3_HUMAN, RS27A_HUMAN	183	320	13528	2.31011	1	0.243337	39.2197
GOTERM_BP_FAT	GO:0009167	purine ribonucleoside monophosphate metabolic process	3	1.50754	0.0291773	PUR6_HUMAN, 5NTD_HUMAN, IMDH2_HUMAN	183	20	13528	11.0885	1	0.242991	39.3369
GOTERM_BP_FAT	GO:0009126	purine nucleoside monophosphate metabolic process	3	1.50754	0.0291773	PUR6_HUMAN, 5NTD_HUMAN, IMDH2_HUMAN	183	20	13528	11.0885	1	0.242991	39.3369
GOTERM_BP_FAT	GO:0016202	regulation of striated muscle tissue development	4	2.01005	0.0295828	RS27A_HUMAN	183	50	13528	5.91388	1	0.244794	39.7632
GOTERM_BP_FAT	GO:0012502	induction of programmed cell death	10	5.02513	0.0296434	PRDX1_HUMAN, TGM2_HUMAN, PLMN_HUMAN, TBB5_HUMAN, RS3A_HUMAN, RS3_HUMAN, RS27A_HUMAN	183	321	13528	2.30291	1	0.24408	39.8267
GOTERM_BP_FAT	GO:0012502	induction of programmed cell death	10	5.02513	0.0296434	PRDX1_HUMAN, TGM2_HUMAN, PLMN_HUMAN, TBB5_HUMAN, RS3A_HUMAN, RS3_HUMAN, RS27A_HUMAN	183	321	13528	2.30291	1	0.24408	39.8267
GOTERM_BP_FAT	GO:0006873	cellular ion homeostasis	11	5.52764	0.0299853	CAV1_HUMAN, TGM2_HUMAN, HPT_HUMAN, PARK7_HUMAN, HEMO_HUMAN, PRDX3_HUMAN, CERU_HUMAN, TRFE_HUMAN, CALR_HUMAN, KNG1_HUMAN, ATPB_HUMAN	183	374	13528	2.17422	1	0.245399	40.1835
GOTERM_BP_FAT	GO:0048634	regulation of muscle development	4	2.01005	0.0311292	RS27A_HUMAN	183	51	13528	5.79792	1	0.252415	41.3632
GOTERM_BP_FAT	GO:0043244	regulation of protein complex disassembly	4	2.01005	0.0311292	MAP1B_HUMAN, GELS_HUMAN, MAP4_HUMAN, CAPG_HUMAN	183	51	13528	5.79792	1	0.252415	41.3632
GOTERM_BP_FAT	GO:0009166	nucleotide catabolic process	4	2.01005	0.0311292	ATPA_HUMAN, 5NTD_HUMAN, ATPB_HUMAN, ACLY_HUMAN	183	51	13528	5.79792	1	0.252415	41.3632
GOTERM_BP_FAT	GO:0051050	positive regulation of transport	8	4.0201	0.0312224	FETUA_HUMAN, CD63_HUMAN, CAV1_HUMAN, ADAM9_HUMAN, CO3_HUMAN, CALM_HUMAN, CALR_HUMAN, RAB8B_HUMAN	183	223	13528	2.65196	1	0.251909	41.4583
GOTERM_BP_FAT	GO:0001701	in utero embryonic development	7	3.51759	0.0318016	PRS6A_HUMAN, CAN2_HUMAN, APOB_HUMAN, ANM1_HUMAN, MYH10_HUMAN, DAD1_HUMAN, ITB1_HUMAN	183	176	13528	2.94014	1	0.254821	42.0463
GOTERM_BP_FAT	GO:0006890	retrograde vesicle-mediated transport, Golgi to ER	3	1.50754	0.0319681	COPE_HUMAN, COPB2_HUMAN, COPB_HUMAN	183	21	13528	10.5605	1	0.254821	42.2143
GOTERM_BP_FAT	GO:0009146	purine nucleoside triphosphate catabolic process	3	1.50754	0.0319681	ATPA_HUMAN, ATPB_HUMAN, ACLY_HUMAN	183	21	13528	10.5605	1	0.254821	42.2143
GOTERM_BP_FAT	GO:0007160	cell-matrix adhesion	5	2.51256	0.0319813	PAXI_HUMAN, CO3A1_HUMAN, ADAM9_HUMAN, ITB1_HUMAN, ACTN1_HUMAN	183	89	13528	4.15301	1	0.253759	42.2276
GOTERM_BP_FAT	GO:0030705	cytoskeleton-dependent intracellular transport	4	2.01005	0.0327174	MYL6_HUMAN, KINH_HUMAN, UCHL1_HUMAN, MYH10_HUMAN	183	52	13528	5.68642	1	0.25769	42.9647
GOTERM_BP_FAT	GO:0032446	protein modification by small protein conjugation	6	3.01508	0.032881	CAND1_HUMAN, RS27A_HUMAN, TERA_HUMAN	183	132	13528	3.36016	1	0.257657	43.1273
GOTERM_BP_FAT	GO:0055082	cellular chemical homeostasis	11	5.52764	0.0329148	CAV1_HUMAN, TGM2_HUMAN, HPT_HUMAN, PARK7_HUMAN, HEMO_HUMAN, PRDX3_HUMAN, CERU_HUMAN, TRFE_HUMAN, CALR_HUMAN, KNG1_HUMAN, ATPB_HUMAN	183	380	13528	2.13989	1	0.25674	43.1609
GOTERM_BP_FAT	GO:0008219	cell death	17	8.54271	0.0331518	UBA1_HUMAN, GELS_HUMAN, VDAC1_HUMAN, RS3_HUMAN, CH60_HUMAN, HSPB1_HUMAN, TERA_HUMAN, RTN4_HUMAN, KPYM_HUMAN, SYYC_HUMAN, TGM2_HUMAN, PLMN_HUMAN, RS27A_HUMAN, DAD1_HUMAN	183	719	13528	1.74784	1	0.25721	43.3955
GOTERM_BP_FAT	GO:0030005	cellular di-, tri-valent inorganic cation homeostasis	8	4.0201	0.0339758	CAV1_HUMAN, TGM2_HUMAN, HPT_HUMAN, HEMO_HUMAN, CERU_HUMAN, TRFE_HUMAN, CALR_HUMAN, KNG1_HUMAN	183	227	13528	2.60523	1	0.261621	44.2043
GOTERM_BP_FAT	GO:0050880	regulation of blood vessel size	4	2.01005	0.0343472	CAV2_HUMAN, CAV1_HUMAN, KNG1_HUMAN, ACTA_HUMAN	183	53	13528	5.57913	1	0.262956	44.5653
GOTERM_BP_FAT	GO:0035150	regulation of tube size	4	2.01005	0.0343472	CAV2_HUMAN, CAV1_HUMAN, KNG1_HUMAN, ACTA_HUMAN	183	53	13528	5.57913	1	0.262956	44.5653
GOTERM_BP_FAT	GO:0006903	vesicle targeting	3	1.50754	0.0348593	COPE_HUMAN, COPB2_HUMAN, COPB_HUMAN	183	22	13528	10.0805	1	0.265207	45.0595
GOTERM_BP_FAT	GO:0016265	death	17	8.54271	0.0349924	UBA1_HUMAN, GELS_HUMAN, VDAC1_HUMAN, RS3_HUMAN, CH60_HUMAN, HSPB1_HUMAN, TERA_HUMAN, RTN4_HUMAN, KPYM_HUMAN, SYYC_HUMAN, TGM2_HUMAN, PLMN_HUMAN, RS27A_HUMAN, DAD1_HUMAN	183	724	13528	1.73577	1	0.264938	45.1872
GOTERM_BP_FAT	GO:0030833	regulation of actin filament polymerization	4	2.01005	0.0360184	ARPC2_HUMAN, GELS_HUMAN, ARP3_HUMAN, CAPG_HUMAN	183	54	13528	5.47581	1	0.270503	46.1626
GOTERM_BP_FAT	GO:0045088	regulation of innate immune response	4	2.01005	0.0360184	A2MG_HUMAN, IC1_HUMAN, CH60_HUMAN, HEMO_HUMAN	183	54	13528	5.47581	1	0.270503	46.1626
GOTERM_BP_FAT	GO:0016064	immunoglobulin mediated immune response	4	2.01005	0.0360184	IC1_HUMAN, CO3_HUMAN, CH60_HUMAN, CO4A_HUMAN	183	54	13528	5.47581	1	0.270503	46.1626
GOTERM_BP_FAT	GO:0012501	programmed cell death	15	7.53769	0.0364454	RTN4_HUMAN, KPYM_HUMAN, SYYC_HUMAN, TGM2_HUMAN, PLMN_HUMAN, GELS_HUMAN, VDAC1_HUMAN, RS3_HUMAN, CH60_HUMAN, RS27A_HUMAN, DAD1_HUMAN, TERA_HUMAN	183	611	13528	1.81482	1	0.272117	46.5638
GOTERM_BP_FAT	GO:0012501	programmed cell death	15	7.53769	0.0364454	RTN4_HUMAN, KPYM_HUMAN, SYYC_HUMAN, TGM2_HUMAN, PLMN_HUMAN, GELS_HUMAN, VDAC1_HUMAN, RS3_HUMAN, CH60_HUMAN, RS27A_HUMAN, DAD1_HUMAN, TERA_HUMAN	183	611	13528	1.81482	1	0.272117	46.5638
GOTERM_BP_FAT	GO:0051494	negative regulation of cytoskeleton organization	4	2.01005	0.0377308	MAP1B_HUMAN, GELS_HUMAN, MAP4_HUMAN, CAPG_HUMAN	183	55	13528	5.37625	1	0.279202	47.7544
GOTERM_BP_FAT	GO:0007044	cell-substrate junction assembly	3	1.50754	0.0378479	LAMC1_HUMAN, TLN1_HUMAN, ACTN1_HUMAN	183	23	13528	9.6422	1	0.278777	47.8616
GOTERM_BP_FAT	GO:0019724	B cell mediated immunity	4	2.01005	0.0394842	IC1_HUMAN, CO3_HUMAN, CH60_HUMAN, CO4A_HUMAN	183	56	13528	5.28025	1	0.286718	49.3383
GOTERM_BP_FAT	GO:0055080	cation homeostasis	9	4.52261	0.0396785	CAV1_HUMAN, TGM2_HUMAN, HPT_HUMAN, HEMO_HUMAN, CERU_HUMAN, TRFE_HUMAN, CALR_HUMAN, KNG1_HUMAN, ATPB_HUMAN	183	286	13528	2.32626	1	0.286747	49.511
GOTERM_BP_FAT	GO:0006163	purine nucleotide metabolic process	7	3.51759	0.0399027	ALDOA_HUMAN, ATPA_HUMAN, PUR6_HUMAN, 5NTD_HUMAN, IMDH2_HUMAN, ATPB_HUMAN, ACLY_HUMAN	183	186	13528	2.78207	1	0.28696	49.7096
GOTERM_BP_FAT	GO:0060627	regulation of vesicle-mediated transport	5	2.51256	0.0405197	FETUA_HUMAN, CD63_HUMAN, CAV1_HUMAN, CO3_HUMAN, CALR_HUMAN	183	96	13528	3.85018	1	0.28958	50.2524
GOTERM_BP_FAT	GO:0048584	positive regulation of response to stimulus	8	4.0201	0.040657	IC1_HUMAN, TGM2_HUMAN, CO3_HUMAN, CFAH_HUMAN, CFAB_HUMAN, CH60_HUMAN, HEMO_HUMAN, CO4A_HUMAN	183	236	13528	2.50588	1	0.289248	50.3724
GOTERM_BP_FAT	GO:0048584	positive regulation of response to stimulus	8	4.0201	0.040657	IC1_HUMAN, TGM2_HUMAN, CO3_HUMAN, CFAH_HUMAN, CFAB_HUMAN, CH60_HUMAN, HEMO_HUMAN, CO4A_HUMAN	183	236	13528	2.50588	1	0.289248	50.3724
GOTERM_BP_FAT	GO:0009143	nucleoside triphosphate catabolic process	3	1.50754	0.0409307	ATPA_HUMAN, ATPB_HUMAN, ACLY_HUMAN	183	24	13528	9.24044	1	0.289747	50.6108
GOTERM_BP_FAT	GO:0034330	cell junction organization	4	2.01005	0.0412784	LAMC1_HUMAN, VINC_HUMAN, TLN1_HUMAN, ACTN1_HUMAN	183	57	13528	5.18761	1	0.290687	50.9122
GOTERM_BP_FAT	GO:0055066	di-, tri-valent inorganic cation homeostasis	8	4.0201	0.0428928	CAV1_HUMAN, TGM2_HUMAN, HPT_HUMAN, HEMO_HUMAN, CERU_HUMAN, TRFE_HUMAN, CALR_HUMAN, KNG1_HUMAN	183	239	13528	2.47443	1	0.299175	52.289
GOTERM_BP_FAT	GO:0034655	nucleobase, nucleoside, nucleotide and nucleic acid catabolic process	4	2.01005	0.0431131	ATPA_HUMAN, 5NTD_HUMAN, ATPB_HUMAN, ACLY_HUMAN	183	58	13528	5.09817	1	0.299302	52.474
GOTERM_BP_FAT	GO:0034656	nucleobase, nucleoside and nucleotide catabolic process	4	2.01005	0.0431131	ATPA_HUMAN, 5NTD_HUMAN, ATPB_HUMAN, ACLY_HUMAN	183	58	13528	5.09817	1	0.299302	52.474
GOTERM_BP_FAT	GO:0003018	vascular process in circulatory system	4	2.01005	0.0431131	CAV2_HUMAN, CAV1_HUMAN, KNG1_HUMAN, ACTA_HUMAN	183	58	13528	5.09817	1	0.299302	52.474
GOTERM_BP_FAT	GO:0048878	chemical homeostasis	13	6.53266	0.0440014	CAV1_HUMAN, TGM2_HUMAN, APOA1_HUMAN, HPT_HUMAN, APOB_HUMAN, PARK7_HUMAN, HEMO_HUMAN, PRDX3_HUMAN, CERU_HUMAN, TRFE_HUMAN, CALR_HUMAN, KNG1_HUMAN, ATPB_HUMAN	183	512	13528	1.87696	1	0.303348	53.2133
GOTERM_BP_FAT	GO:0050777	negative regulation of immune response	3	1.50754	0.0441046	A2MG_HUMAN, CO3A1_HUMAN, IC1_HUMAN	183	25	13528	8.87082	1	0.302772	53.2985
GOTERM_BP_FAT	GO:0009161	ribonucleoside monophosphate metabolic process	3	1.50754	0.0441046	PUR6_HUMAN, 5NTD_HUMAN, IMDH2_HUMAN	183	25	13528	8.87082	1	0.302772	53.2985
GOTERM_BP_FAT	GO:0006508	proteolysis	22	11.0553	0.0450171	IC1_HUMAN, UBA1_HUMAN, ADAM9_HUMAN, CO3_HUMAN, PSD13_HUMAN, CFAB_HUMAN, UCHL1_HUMAN, APOH_HUMAN, TERA_HUMAN, AMPN_HUMAN, CATB_HUMAN, PLMN_HUMAN, PRS6A_HUMAN, CAND1_HUMAN, CFAH_HUMAN, HPT_HUMAN, CAN2_HUMAN, CO4A_HUMAN, RS27A_HUMAN	183	1054	13528	1.543	1	0.30689	54.0453
GOTERM_BP_FAT	GO:0006511	ubiquitin-dependent protein catabolic process	8	4.0201	0.0453319	PRS6A_HUMAN, PSD13_HUMAN, UCHL1_HUMAN, RS27A_HUMAN, TERA_HUMAN	183	242	13528	2.44375	1	0.307524	54.3004
GOTERM_BP_FAT	GO:0031399	regulation of protein modification process	9	4.52261	0.0462282	CAV1_HUMAN, APOA1_HUMAN, PRS6A_HUMAN, PSD13_HUMAN, HEMO_HUMAN, RS27A_HUMAN	183	295	13528	2.25529	1	0.311468	55.0192
GOTERM_BP_FAT	GO:0048858	cell projection morphogenesis	8	4.0201	0.0477069	MAP1B_HUMAN, ACTB_HUMAN, UCHL1_HUMAN, MYH10_HUMAN, RS27A_HUMAN	183	245	13528	2.41383	1	0.317442	56.182
GOTERM_BP_FAT	GO:0051969	regulation of transmission of nerve impulse	6	3.01508	0.048487	MAP1B_HUMAN, TRFE_HUMAN, RS27A_HUMAN	183	147	13528	3.01729	1	0.3206	56.784
GOTERM_BP_FAT	GO:0008064	regulation of actin polymerization or depolymerization	4	2.01005	0.0488578	ARPC2_HUMAN, GELS_HUMAN, ARP3_HUMAN, CAPG_HUMAN	183	61	13528	4.84744	1	0.321461	57.0674
GOTERM_BP_FAT	GO:0001525	angiogenesis	6	3.01508	0.0496593	AMPN_HUMAN, RTN4_HUMAN, NUCL_HUMAN, ATPB_HUMAN, G6PI_HUMAN, ANXA2_HUMAN	183	148	13528	2.9969	1	0.324677	57.674
GOTERM_BP_FAT	GO:0006164	purine nucleotide biosynthetic process	6	3.01508	0.0496593	ALDOA_HUMAN, ATPA_HUMAN, PUR6_HUMAN, 5NTD_HUMAN, IMDH2_HUMAN, ATPB_HUMAN	183	148	13528	2.9969	1	0.324677	57.674
GOTERM_BP_FAT	GO:0055114	oxidation reduction	15	7.53769	0.0497645	ECHA_HUMAN, PRDX1_HUMAN, NQO1_HUMAN, VAT1_HUMAN, PRDX6_HUMAN, MDHC_HUMAN, GSHR_HUMAN, IMDH2_HUMAN, PRDX4_HUMAN, TRXR1_HUMAN, PRDX3_HUMAN, CERU_HUMAN, LDHB_HUMAN, LDHA_HUMAN, FAS_HUMAN	183	639	13528	1.73529	1	0.324061	57.753
GOTERM_BP_FAT	GO:0050801	ion homeostasis	11	5.52764	0.0499331	CAV1_HUMAN, TGM2_HUMAN, HPT_HUMAN, PARK7_HUMAN, HEMO_HUMAN, PRDX3_HUMAN, CERU_HUMAN, TRFE_HUMAN, CALR_HUMAN, KNG1_HUMAN, ATPB_HUMAN	183	409	13528	1.98816	1	0.323796	57.8793
GOTERM_CC_FAT	GO:0044445	cytosolic part	21	10.5528	5.32487e-14	TCPZ_HUMAN, TCPB_HUMAN, TCPA_HUMAN, RS3_HUMAN, GRP78_HUMAN, RS8_HUMAN, RL22_HUMAN, TCPG_HUMAN, RL4_HUMAN, PRDX3_HUMAN, TCPD_HUMAN, RS25_HUMAN, RS3A_HUMAN, RS27A_HUMAN, TCPH_HUMAN, ENOA_HUMAN, K6PP_HUMAN, RS13_HUMAN	186	152	12782	9.49427	1.76392e-11	8.81961e-12	7.22755e-11
GOTERM_CC_FAT	GO:0031982	vesicle	38	19.0955	1.19591e-12	ALDOA_HUMAN, CAV2_HUMAN, A2MG_HUMAN, PRDX6_HUMAN, APOA1_HUMAN, ALBU_HUMAN, GANAB_HUMAN, GRP78_HUMAN, BASI_HUMAN, CH60_HUMAN, RAB8B_HUMAN, CLH1_HUMAN, COPE_HUMAN, A1AT_HUMAN, SC23A_HUMAN, TCPD_HUMAN, 4F2_HUMAN, PDIA3_HUMAN, MYOF_HUMAN, COPB_HUMAN, PDIA6_HUMAN, ACTN1_HUMAN, FAS_HUMAN, PRDX1_HUMAN, COPB2_HUMAN, IC1_HUMAN, CAPG_HUMAN, TRFE_HUMAN, AMPN_HUMAN, CAV1_HUMAN, HS90A_HUMAN, CATB_HUMAN, LRP1_…	186	670	12782	3.89758	3.95854e-10	1.31951e-10	1.62207e-09
GOTERM_CC_FAT	GO:0031988	membrane-bounded vesicle	35	17.5879	1.20796e-12	ALDOA_HUMAN, CAV2_HUMAN, A2MG_HUMAN, PRDX6_HUMAN, APOA1_HUMAN, ALBU_HUMAN, GANAB_HUMAN, GRP78_HUMAN, BASI_HUMAN, CH60_HUMAN, CLH1_HUMAN, COPE_HUMAN, A1AT_HUMAN, SC23A_HUMAN, TCPD_HUMAN, 4F2_HUMAN, PDIA3_HUMAN, COPB_HUMAN, PDIA6_HUMAN, FAS_HUMAN, ACTN1_HUMAN, PRDX1_HUMAN, COPB2_HUMAN, IC1_HUMAN, CAPG_HUMAN, TRFE_HUMAN, AMPN_HUMAN, HS90A_HUMAN, CATB_HUMAN, LRP1_HUMAN, SAHH_HUMAN, APOB_HUMAN, AP2A1_…	186	568	12782	4.23453	3.99822e-10	9.99556e-11	1.63833e-09
GOTERM_CC_FAT	GO:0048770	pigment granule	16	8.0402	2.17052e-12	PRDX1_HUMAN, GANAB_HUMAN, BASI_HUMAN, GRP78_HUMAN, CAPG_HUMAN, CLH1_HUMAN, HS90A_HUMAN, CATB_HUMAN, TCPD_HUMAN, SAHH_HUMAN, 4F2_HUMAN, PDIA3_HUMAN, PDIA6_HUMAN, ANXA2_HUMAN, FAS_HUMAN, ITB1_HUMAN	186	89	12782	12.3542	7.18431e-10	1.43686e-10	2.94389e-09
GOTERM_CC_FAT	GO:0042470	melanosome	16	8.0402	2.17052e-12	PRDX1_HUMAN, GANAB_HUMAN, BASI_HUMAN, GRP78_HUMAN, CAPG_HUMAN, CLH1_HUMAN, HS90A_HUMAN, CATB_HUMAN, TCPD_HUMAN, SAHH_HUMAN, 4F2_HUMAN, PDIA3_HUMAN, PDIA6_HUMAN, ANXA2_HUMAN, FAS_HUMAN, ITB1_HUMAN	186	89	12782	12.3542	7.18431e-10	1.43686e-10	2.94389e-09
GOTERM_CC_FAT	GO:0031410	cytoplasmic vesicle	36	18.0905	7.78704e-12	CAV2_HUMAN, A2MG_HUMAN, PRDX6_HUMAN, APOA1_HUMAN, ALBU_HUMAN, GANAB_HUMAN, GRP78_HUMAN, BASI_HUMAN, CH60_HUMAN, RAB8B_HUMAN, CLH1_HUMAN, COPE_HUMAN, A1AT_HUMAN, SC23A_HUMAN, TCPD_HUMAN, 4F2_HUMAN, PDIA3_HUMAN, MYOF_HUMAN, COPB_HUMAN, PDIA6_HUMAN, FAS_HUMAN, ACTN1_HUMAN, PRDX1_HUMAN, COPB2_HUMAN, IC1_HUMAN, CAPG_HUMAN, TRFE_HUMAN, CAV1_HUMAN, HS90A_HUMAN, CATB_HUMAN, LRP1_HUMAN, SAHH_HUMAN, APOB_H…	186	642	12782	3.85348	2.57749e-09	4.29582e-10	1.05617e-08
GOTERM_CC_FAT	GO:0016023	cytoplasmic membrane-bounded vesicle	33	16.5829	1.29712e-11	CAV2_HUMAN, A2MG_HUMAN, PRDX6_HUMAN, APOA1_HUMAN, ALBU_HUMAN, GANAB_HUMAN, GRP78_HUMAN, BASI_HUMAN, CH60_HUMAN, CLH1_HUMAN, COPE_HUMAN, A1AT_HUMAN, SC23A_HUMAN, TCPD_HUMAN, 4F2_HUMAN, PDIA3_HUMAN, COPB_HUMAN, PDIA6_HUMAN, FAS_HUMAN, ACTN1_HUMAN, PRDX1_HUMAN, COPB2_HUMAN, IC1_HUMAN, CAPG_HUMAN, TRFE_HUMAN, HS90A_HUMAN, CATB_HUMAN, LRP1_HUMAN, SAHH_HUMAN, APOB_HUMAN, AP2A1_HUMAN, ITB1_HUMAN, ANXA2_…	186	550	12782	4.12323	4.29346e-09	6.13351e-10	1.75931e-08
GOTERM_CC_FAT	GO:0005832	chaperonin-containing T-complex	6	3.01508	1.23452e-08	TCPZ_HUMAN, TCPD_HUMAN, TCPB_HUMAN, TCPA_HUMAN, TCPG_HUMAN, TCPH_HUMAN	186	7	12782	58.9032	4.08627e-06	5.10784e-07	1.67442e-05
GOTERM_CC_FAT	GO:0022627	cytosolic small ribosomal subunit	9	4.52261	8.56755e-08	RS25_HUMAN, RS3A_HUMAN, RS3_HUMAN, RS8_HUMAN, RS27A_HUMAN, RS13_HUMAN	186	40	12782	15.4621	2.83582e-05	3.15095e-06	0.000116204
GOTERM_CC_FAT	GO:0022627	cytosolic small ribosomal subunit	9	4.52261	8.56755e-08	RS25_HUMAN, RS3A_HUMAN, RS3_HUMAN, RS8_HUMAN, RS27A_HUMAN, RS13_HUMAN	186	40	12782	15.4621	2.83582e-05	3.15095e-06	0.000116204
GOTERM_CC_FAT	GO:0005615	extracellular space	30	15.0754	1.71718e-07	VTDB_HUMAN, A2MG_HUMAN, GELS_HUMAN, APOA1_HUMAN, CO3_HUMAN, ALBU_HUMAN, HEMO_HUMAN, CH60_HUMAN, CALR_HUMAN, KNG1_HUMAN, A1AT_HUMAN, PLMN_HUMAN, CFAH_HUMAN, G6PI_HUMAN, FETUA_HUMAN, FBN1_HUMAN, TTHY_HUMAN, IC1_HUMAN, ADAM9_HUMAN, PRDX4_HUMAN, CERU_HUMAN, TRFE_HUMAN, SAP_HUMAN, APOH_HUMAN, CO3A1_HUMAN, SYYC_HUMAN, VIGLN_HUMAN, HPT_HUMAN, APOB_HUMAN, CO4A_HUMAN	186	685	12782	3.00965	5.68371e-05	5.68386e-06	0.000232906
GOTERM_CC_FAT	GO:0022626	cytosolic ribosome	11	5.52764	2.44105e-07	RS25_HUMAN, RS3A_HUMAN, RS3_HUMAN, RS8_HUMAN, RL22_HUMAN, RL4_HUMAN, RS27A_HUMAN, RS13_HUMAN	186	81	12782	9.3324	8.07954e-05	7.34531e-06	0.000331085
GOTERM_CC_FAT	GO:0022626	cytosolic ribosome	11	5.52764	2.44105e-07	RS25_HUMAN, RS3A_HUMAN, RS3_HUMAN, RS8_HUMAN, RL22_HUMAN, RL4_HUMAN, RS27A_HUMAN, RS13_HUMAN	186	81	12782	9.3324	8.07954e-05	7.34531e-06	0.000331085
GOTERM_CC_FAT	GO:0015935	small ribosomal subunit	10	5.02513	2.77028e-07	NPM_HUMAN, RS25_HUMAN, RS3A_HUMAN, RS3_HUMAN, RS8_HUMAN, RS27A_HUMAN, RS13_HUMAN	186	63	12782	10.908	9.16921e-05	7.64133e-06	0.00037574
GOTERM_CC_FAT	GO:0015935	small ribosomal subunit	10	5.02513	2.77028e-07	NPM_HUMAN, RS25_HUMAN, RS3A_HUMAN, RS3_HUMAN, RS8_HUMAN, RS27A_HUMAN, RS13_HUMAN	186	63	12782	10.908	9.16921e-05	7.64133e-06	0.00037574
GOTERM_CC_FAT	GO:0044421	extracellular region part	35	17.5879	8.84102e-07	ALDOA_HUMAN, VTDB_HUMAN, A2MG_HUMAN, GELS_HUMAN, APOA1_HUMAN, CO3_HUMAN, ALBU_HUMAN, CH60_HUMAN, HEMO_HUMAN, CALR_HUMAN, KNG1_HUMAN, A1AT_HUMAN, PLMN_HUMAN, CFAH_HUMAN, G6PI_HUMAN, FETUA_HUMAN, FBN1_HUMAN, RINI_HUMAN, TTHY_HUMAN, IC1_HUMAN, ADAM9_HUMAN, PRDX4_HUMAN, CERU_HUMAN, TRFE_HUMAN, CRTAP_HUMAN, SAP_HUMAN, APOH_HUMAN, CO3A1_HUMAN, SYYC_HUMAN, VIGLN_HUMAN, HPT_HUMAN, LAMC1_HUMAN, APOB_HUMAN…	186	960	12782	2.50543	0.000292595	2.25103e-05	0.00119912
GOTERM_CC_FAT	GO:0030529	ribonucleoprotein complex	24	12.0603	1.50173e-06	NPM_HUMAN, RRBP1_HUMAN, PCBP1_HUMAN, HNRPR_HUMAN, RL10A_HUMAN, RS3_HUMAN, RS8_HUMAN, RL22_HUMAN, HNRPK_HUMAN, RL4_HUMAN, CALR_HUMAN, RS25_HUMAN, PTBP1_HUMAN, HNRPQ_HUMAN, NUCL_HUMAN, ACTB_HUMAN, MVP_HUMAN, RS3A_HUMAN, RS27A_HUMAN, HNRPC_HUMAN, RS13_HUMAN	186	515	12782	3.20251	0.000496951	3.55047e-05	0.00203682
GOTERM_CC_FAT	GO:0033279	ribosomal subunit	12	6.03015	2.42675e-06	NPM_HUMAN, RS25_HUMAN, RS3A_HUMAN, RS3_HUMAN, RS8_HUMAN, RL22_HUMAN, RL4_HUMAN, RS27A_HUMAN, RS13_HUMAN	186	128	12782	6.44254	0.000802933	5.35489e-05	0.00329141
GOTERM_CC_FAT	GO:0043228	non-membrane-bounded organelle	64	32.1608	7.79536e-06	ECHA_HUMAN, ALDOA_HUMAN, MARCS_HUMAN, TCPB_HUMAN, TCPA_HUMAN, TCPG_HUMAN, NEST_HUMAN, RL4_HUMAN, FLNC_HUMAN, ANXA1_HUMAN, FSCN1_HUMAN, PTBP1_HUMAN, SRC8_HUMAN, TBB5_HUMAN, BASP1_HUMAN, ACTB_HUMAN, ML12A_HUMAN, TBB6_HUMAN, MYOF_HUMAN, IPO5_HUMAN, LMNA_HUMAN, ACTN1_HUMAN, MAP1B_HUMAN, MAP4_HUMAN, UCHL1_HUMAN, RS25_HUMAN, IQGA1_HUMAN, PROF1_HUMAN, ZYX_HUMAN, NPM_HUMAN, K1C10_HUMAN, VIME_HUMAN, GELS_…	186	2596	12782	1.69419	0.00257695	0.000151769	0.0105725
GOTERM_CC_FAT	GO:0043232	intracellular non-membrane-bounded organelle	64	32.1608	7.79536e-06	ECHA_HUMAN, ALDOA_HUMAN, MARCS_HUMAN, TCPB_HUMAN, TCPA_HUMAN, TCPG_HUMAN, NEST_HUMAN, RL4_HUMAN, FLNC_HUMAN, ANXA1_HUMAN, FSCN1_HUMAN, PTBP1_HUMAN, SRC8_HUMAN, TBB5_HUMAN, BASP1_HUMAN, ACTB_HUMAN, ML12A_HUMAN, TBB6_HUMAN, MYOF_HUMAN, IPO5_HUMAN, LMNA_HUMAN, ACTN1_HUMAN, MAP1B_HUMAN, MAP4_HUMAN, UCHL1_HUMAN, RS25_HUMAN, IQGA1_HUMAN, PROF1_HUMAN, ZYX_HUMAN, NPM_HUMAN, K1C10_HUMAN, VIME_HUMAN, GELS_…	186	2596	12782	1.69419	0.00257695	0.000151769	0.0105725
GOTERM_CC_FAT	GO:0015629	actin cytoskeleton	16	8.0402	8.47119e-06	ZYX_HUMAN, ALDOA_HUMAN, ARPC2_HUMAN, MARCS_HUMAN, SEPT9_HUMAN, FSCN1_HUMAN, IQGA1_HUMAN, GELS_HUMAN, ARP3_HUMAN, PROF1_HUMAN, ML12A_HUMAN, MYL6_HUMAN, CAPG_HUMAN, VINC_HUMAN, MYH10_HUMAN, ACTA_HUMAN	186	269	12782	4.08746	0.00280005	0.000155764	0.0114891
GOTERM_CC_FAT	GO:0000267	cell fraction	35	17.5879	1.25309e-05	SYWC_HUMAN, CAV2_HUMAN, CKAP4_HUMAN, IGHM_HUMAN, HSPB1_HUMAN, RAB8B_HUMAN, CALR_HUMAN, TERA_HUMAN, SCRB2_HUMAN, SRC8_HUMAN, HNRPQ_HUMAN, PLMN_HUMAN, ACTB_HUMAN, SEPT2_HUMAN, LMNA_HUMAN, MAP1B_HUMAN, EHD2_HUMAN, IGHG3_HUMAN, MDHC_HUMAN, GSHR_HUMAN, CD59_HUMAN, PTRF_HUMAN, AMPN_HUMAN, CAV1_HUMAN, CATB_HUMAN, LRP1_HUMAN, SYYC_HUMAN, IGHG1_HUMAN, 1433T_HUMAN, 5NTD_HUMAN, LDHB_HUMAN, IGHG2_HUMAN, APOB…	186	1083	12782	2.22088	0.00413917	0.000218279	0.0169947
GOTERM_CC_FAT	GO:0005856	cytoskeleton	41	20.603	1.27827e-05	ZYX_HUMAN, ALDOA_HUMAN, NPM_HUMAN, MARCS_HUMAN, K1C10_HUMAN, VIME_HUMAN, GELS_HUMAN, ARP3_HUMAN, TCPA_HUMAN, NEST_HUMAN, TCPG_HUMAN, HSPB1_HUMAN, K1C9_HUMAN, TLN1_HUMAN, MYH10_HUMAN, FLNC_HUMAN, ARPC2_HUMAN, PAXI_HUMAN, ANXA1_HUMAN, FSCN1_HUMAN, SRC8_HUMAN, TBB5_HUMAN, ACTB_HUMAN, BASP1_HUMAN, CALM_HUMAN, SEPT2_HUMAN, ML12A_HUMAN, TBB6_HUMAN, MYOF_HUMAN, VINC_HUMAN, LMNA_HUMAN, ACTA_HUMAN, ACTN1_…	186	1381	12782	2.04022	0.00422218	0.000211533	0.0173362
GOTERM_CC_FAT	GO:0005840	ribosome	14	7.03518	1.4631e-05	NPM_HUMAN, RRBP1_HUMAN, RS25_HUMAN, RL10A_HUMAN, RS3A_HUMAN, RS3_HUMAN, RS8_HUMAN, RL22_HUMAN, RL4_HUMAN, RS27A_HUMAN, RS13_HUMAN	186	215	12782	4.47482	0.00483118	0.000230587	0.0198426
GOTERM_CC_FAT	GO:0044433	cytoplasmic vesicle part	13	6.53266	1.7401e-05	COPE_HUMAN, CAV2_HUMAN, A1AT_HUMAN, COPB2_HUMAN, SC23A_HUMAN, A2MG_HUMAN, IC1_HUMAN, ALBU_HUMAN, APOB_HUMAN, AP2A1_HUMAN, COPB_HUMAN, CLH1_HUMAN, ACTN1_HUMAN	186	187	12782	4.77736	0.00574324	0.000261775	0.0235989
GOTERM_CC_FAT	GO:0030055	cell-substrate junction	10	5.02513	3.50071e-05	ZYX_HUMAN, CAV2_HUMAN, CAV1_HUMAN, ARPC2_HUMAN, PAXI_HUMAN, ARP3_HUMAN, VINC_HUMAN, TLN1_HUMAN, ITB1_HUMAN, ACTN1_HUMAN	186	112	12782	6.13575	0.0115207	0.00050368	0.0474706
GOTERM_CC_FAT	GO:0016323	basolateral plasma membrane	13	6.53266	3.92521e-05	ZYX_HUMAN, CAV2_HUMAN, ARP3_HUMAN, ADAM9_HUMAN, TRFE_HUMAN, TLN1_HUMAN, CAV1_HUMAN, PAXI_HUMAN, ARPC2_HUMAN, ANXA1_HUMAN, VINC_HUMAN, ACTN1_HUMAN, ITB1_HUMAN	186	203	12782	4.40082	0.0129087	0.000541216	0.0532255
GOTERM_CC_FAT	GO:0031983	vesicle lumen	7	3.51759	4.90778e-05	AMPN_HUMAN, A1AT_HUMAN, A2MG_HUMAN, IC1_HUMAN, ALBU_HUMAN, APOB_HUMAN, ACTN1_HUMAN	186	46	12782	10.4575	0.0161139	0.000624619	0.066545
GOTERM_CC_FAT	GO:0005925	focal adhesion	9	4.52261	0.000113839	ZYX_HUMAN, CAV2_HUMAN, CAV1_HUMAN, ARPC2_HUMAN, PAXI_HUMAN, VINC_HUMAN, TLN1_HUMAN, ITB1_HUMAN, ACTN1_HUMAN	186	102	12782	6.06357	0.0369818	0.00134492	0.154293
GOTERM_CC_FAT	GO:0005924	cell-substrate adherens junction	9	4.52261	0.000149057	ZYX_HUMAN, CAV2_HUMAN, CAV1_HUMAN, ARPC2_HUMAN, PAXI_HUMAN, VINC_HUMAN, TLN1_HUMAN, ITB1_HUMAN, ACTN1_HUMAN	186	106	12782	5.83475	0.0481439	0.00169998	0.20198
GOTERM_CC_FAT	GO:0005788	endoplasmic reticulum lumen	8	4.0201	0.000154834	FKB10_HUMAN, RCN1_HUMAN, APOA1_HUMAN, PDIA3_HUMAN, APOB_HUMAN, GRP78_HUMAN, PDIA6_HUMAN, CALR_HUMAN	186	80	12782	6.87204	0.0499627	0.00170701	0.209801
GOTERM_CC_FAT	GO:0043233	organelle lumen	46	23.1156	0.000166144	ECHA_HUMAN, NPM_HUMAN, ATPA_HUMAN, HNRPR_HUMAN, A2MG_HUMAN, IMB1_HUMAN, TCPB_HUMAN, APOA1_HUMAN, ALBU_HUMAN, GRP78_HUMAN, HNRPK_HUMAN, CH60_HUMAN, CALR_HUMAN, TERA_HUMAN, A1AT_HUMAN, FKB10_HUMAN, PTBP1_HUMAN, HNRPQ_HUMAN, ACTB_HUMAN, CALM_HUMAN, SEPT2_HUMAN, RS3A_HUMAN, PDIA3_HUMAN, IPO5_HUMAN, PDIA6_HUMAN, LMNA_HUMAN, ACTN1_HUMAN, C1QBP_HUMAN, RCN1_HUMAN, IC1_HUMAN, VDAC1_HUMAN, PTRF_HUMAN, UCHL…	186	1820	12782	1.73689	0.0535131	0.00177256	0.22511
GOTERM_CC_FAT	GO:0030120	vesicle coat	6	3.01508	0.00020498	COPE_HUMAN, COPB2_HUMAN, SC23A_HUMAN, AP2A1_HUMAN, COPB_HUMAN, CLH1_HUMAN	186	38	12782	10.8506	0.0656042	0.00211823	0.277662
GOTERM_CC_FAT	GO:0031974	membrane-enclosed lumen	46	23.1156	0.00026065	ECHA_HUMAN, NPM_HUMAN, ATPA_HUMAN, HNRPR_HUMAN, A2MG_HUMAN, IMB1_HUMAN, TCPB_HUMAN, APOA1_HUMAN, ALBU_HUMAN, GRP78_HUMAN, HNRPK_HUMAN, CH60_HUMAN, CALR_HUMAN, TERA_HUMAN, A1AT_HUMAN, FKB10_HUMAN, PTBP1_HUMAN, HNRPQ_HUMAN, ACTB_HUMAN, CALM_HUMAN, SEPT2_HUMAN, RS3A_HUMAN, PDIA3_HUMAN, IPO5_HUMAN, PDIA6_HUMAN, LMNA_HUMAN, ACTN1_HUMAN, C1QBP_HUMAN, RCN1_HUMAN, IC1_HUMAN, VDAC1_HUMAN, PTRF_HUMAN, UCHL…	186	1856	12782	1.7032	0.0826684	0.00261132	0.352947
GOTERM_CC_FAT	GO:0000139	Golgi membrane	11	5.52764	0.000375688	COPE_HUMAN, CAV2_HUMAN, CAV1_HUMAN, COPB2_HUMAN, SC23A_HUMAN, ARP3_HUMAN, GSLG1_HUMAN, BASI_HUMAN, AP2A1_HUMAN, COPB_HUMAN, CLH1_HUMAN	186	186	12782	4.06411	0.116952	0.0035473	0.508355
GOTERM_CC_FAT	GO:0012505	endomembrane system	25	12.5628	0.000386284	CAV2_HUMAN, RRBP1_HUMAN, COPB2_HUMAN, RPN2_HUMAN, ARP3_HUMAN, IMB1_HUMAN, GRP78_HUMAN, BASI_HUMAN, CH60_HUMAN, CLH1_HUMAN, AMPN_HUMAN, COPE_HUMAN, RTN4_HUMAN, CAV1_HUMAN, LRP1_HUMAN, SC23A_HUMAN, MVP_HUMAN, GSLG1_HUMAN, APOB_HUMAN, AP2A1_HUMAN, MYOF_HUMAN, IPO5_HUMAN, COPB_HUMAN, LMNA_HUMAN, DAD1_HUMAN	186	782	12782	2.19694	0.120045	0.00354605	0.522658
GOTERM_CC_FAT	GO:0030662	coated vesicle membrane	7	3.51759	0.000645941	COPE_HUMAN, COPB2_HUMAN, SC23A_HUMAN, APOB_HUMAN, AP2A1_HUMAN, COPB_HUMAN, CLH1_HUMAN	186	73	12782	6.58963	0.192551	0.00576375	0.872561
GOTERM_CC_FAT	GO:0030660	Golgi-associated vesicle membrane	5	2.51256	0.000760144	COPE_HUMAN, COPB2_HUMAN, AP2A1_HUMAN, COPB_HUMAN, CLH1_HUMAN	186	29	12782	11.8484	0.222525	0.00660189	1.02609
GOTERM_CC_FAT	GO:0044430	cytoskeletal part	27	13.5678	0.00125383	ZYX_HUMAN, NPM_HUMAN, MARCS_HUMAN, K1C10_HUMAN, MAP1B_HUMAN, SEPT9_HUMAN, VIME_HUMAN, ARP3_HUMAN, TCPA_HUMAN, MAP4_HUMAN, KINH_HUMAN, NEST_HUMAN, CAPG_HUMAN, HSPB1_HUMAN, K1C9_HUMAN, MYH10_HUMAN, ARPC2_HUMAN, PAXI_HUMAN, IQGA1_HUMAN, TBB5_HUMAN, CALM_HUMAN, SEPT2_HUMAN, ML12A_HUMAN, MYL6_HUMAN, TBB6_HUMAN, MYOF_HUMAN, LMNA_HUMAN	186	952	12782	1.949	0.339843	0.0103282	1.68727
GOTERM_CC_FAT	GO:0005576	extracellular region	46	23.1156	0.00146643	VTDB_HUMAN, ALDOA_HUMAN, A2MG_HUMAN, GELS_HUMAN, APOA1_HUMAN, PPIA_HUMAN, CO3_HUMAN, ALBU_HUMAN, IGHM_HUMAN, CFAB_HUMAN, CH60_HUMAN, HEMO_HUMAN, TLN1_HUMAN, KNG1_HUMAN, CALR_HUMAN, A1AT_HUMAN, PLMN_HUMAN, CALM_HUMAN, CFAH_HUMAN, VINC_HUMAN, ACTN1_HUMAN, G6PI_HUMAN, FETUA_HUMAN, FBN1_HUMAN, RINI_HUMAN, TTHY_HUMAN, IC1_HUMAN, ADAM9_HUMAN, IGHG3_HUMAN, PRDX4_HUMAN, CD59_HUMAN, CERU_HUMAN, TRFE_HUMAN…	186	2010	12782	1.57271	0.384761	0.0117775	1.97074
GOTERM_CC_FAT	GO:0032994	protein-lipid complex	5	2.51256	0.00156628	APOA1_HUMAN, HPT_HUMAN, VIGLN_HUMAN, APOB_HUMAN, APOH_HUMAN	186	35	12782	9.8172	0.404793	0.0122775	2.10361
GOTERM_CC_FAT	GO:0034358	plasma lipoprotein particle	5	2.51256	0.00156628	APOA1_HUMAN, HPT_HUMAN, VIGLN_HUMAN, APOB_HUMAN, APOH_HUMAN	186	35	12782	9.8172	0.404793	0.0122775	2.10361
GOTERM_CC_FAT	GO:0012506	vesicle membrane	9	4.52261	0.00158251	AMPN_HUMAN, COPE_HUMAN, CAV2_HUMAN, COPB2_HUMAN, SC23A_HUMAN, APOB_HUMAN, AP2A1_HUMAN, COPB_HUMAN, CLH1_HUMAN	186	151	12782	4.09592	0.407986	0.0121173	2.12519
GOTERM_CC_FAT	GO:0005912	adherens junction	9	4.52261	0.00186708	ZYX_HUMAN, CAV2_HUMAN, CAV1_HUMAN, ARPC2_HUMAN, PAXI_HUMAN, VINC_HUMAN, TLN1_HUMAN, ITB1_HUMAN, ACTN1_HUMAN	186	155	12782	3.99022	0.461291	0.0139603	2.50288
GOTERM_CC_FAT	GO:0048475	coated membrane	6	3.01508	0.00214501	COPE_HUMAN, COPB2_HUMAN, SC23A_HUMAN, AP2A1_HUMAN, COPB_HUMAN, CLH1_HUMAN	186	63	12782	6.5448	0.508729	0.0156706	2.87045
GOTERM_CC_FAT	GO:0030117	membrane coat	6	3.01508	0.00214501	COPE_HUMAN, COPB2_HUMAN, SC23A_HUMAN, AP2A1_HUMAN, COPB_HUMAN, CLH1_HUMAN	186	63	12782	6.5448	0.508729	0.0156706	2.87045
GOTERM_CC_FAT	GO:0030135	coated vesicle	9	4.52261	0.00219057	COPE_HUMAN, COPB2_HUMAN, SC23A_HUMAN, LRP1_HUMAN, APOB_HUMAN, AP2A1_HUMAN, CH60_HUMAN, COPB_HUMAN, CLH1_HUMAN	186	159	12782	3.88984	0.516099	0.015656	2.93059
GOTERM_CC_FAT	GO:0070013	intracellular organelle lumen	41	20.603	0.00264676	ECHA_HUMAN, NPM_HUMAN, ATPA_HUMAN, HNRPR_HUMAN, IMB1_HUMAN, TCPB_HUMAN, APOA1_HUMAN, GRP78_HUMAN, HNRPK_HUMAN, CH60_HUMAN, CALR_HUMAN, TERA_HUMAN, FKB10_HUMAN, PTBP1_HUMAN, HNRPQ_HUMAN, ACTB_HUMAN, CALM_HUMAN, SEPT2_HUMAN, RS3A_HUMAN, PDIA3_HUMAN, IPO5_HUMAN, PDIA6_HUMAN, LMNA_HUMAN, ACTN1_HUMAN, C1QBP_HUMAN, RCN1_HUMAN, VDAC1_HUMAN, PTRF_HUMAN, UCHL1_HUMAN, SAP_HUMAN, ATPB_HUMAN, RS25_HUMAN, IQG…	186	1779	12782	1.58378	0.58407	0.0184916	3.53079
GOTERM_CC_FAT	GO:0031093	platelet alpha granule lumen	5	2.51256	0.00283197	A1AT_HUMAN, A2MG_HUMAN, IC1_HUMAN, ALBU_HUMAN, ACTN1_HUMAN	186	41	12782	8.38054	0.608869	0.0193665	3.77349
GOTERM_CC_FAT	GO:0070161	anchoring junction	9	4.52261	0.00355562	ZYX_HUMAN, CAV2_HUMAN, CAV1_HUMAN, ARPC2_HUMAN, PAXI_HUMAN, VINC_HUMAN, TLN1_HUMAN, ITB1_HUMAN, ACTN1_HUMAN	186	172	12782	3.59584	0.692416	0.0237742	4.71633
GOTERM_CC_FAT	GO:0060205	cytoplasmic membrane-bounded vesicle lumen	5	2.51256	0.00367072	A1AT_HUMAN, A2MG_HUMAN, IC1_HUMAN, ALBU_HUMAN, ACTN1_HUMAN	186	44	12782	7.80914	0.703955	0.0240509	4.8655
GOTERM_CC_FAT	GO:0030659	cytoplasmic vesicle membrane	8	4.0201	0.00407889	COPE_HUMAN, CAV2_HUMAN, COPB2_HUMAN, SC23A_HUMAN, APOB_HUMAN, AP2A1_HUMAN, COPB_HUMAN, CLH1_HUMAN	186	139	12782	3.95513	0.741503	0.0261782	5.39276
GOTERM_CC_FAT	GO:0034364	high-density lipoprotein particle	4	2.01005	0.00542743	APOA1_HUMAN, HPT_HUMAN, VIGLN_HUMAN, APOH_HUMAN	186	25	12782	10.9953	0.834928	0.0340486	7.11557
GOTERM_CC_FAT	GO:0044449	contractile fiber part	7	3.51759	0.00596674	ALDOA_HUMAN, HSPB1_HUMAN, VINC_HUMAN, ACTA_HUMAN, FLNC_HUMAN, ENOA_HUMAN, ACTN1_HUMAN	186	113	12782	4.25702	0.862056	0.0366857	7.79638
GOTERM_CC_FAT	GO:0009925	basal plasma membrane	4	2.01005	0.0060708	CAV2_HUMAN, CAV1_HUMAN, ARP3_HUMAN, TRFE_HUMAN	186	26	12782	10.5724	0.866754	0.0366371	7.92721
GOTERM_CC_FAT	GO:0005798	Golgi-associated vesicle	5	2.51256	0.00624868	COPE_HUMAN, COPB2_HUMAN, AP2A1_HUMAN, COPB_HUMAN, CLH1_HUMAN	186	51	12782	6.7373	0.874419	0.037021	8.15046
GOTERM_CC_FAT	GO:0043292	contractile fiber	7	3.51759	0.00826004	ALDOA_HUMAN, HSPB1_HUMAN, VINC_HUMAN, ACTA_HUMAN, FLNC_HUMAN, ENOA_HUMAN, ACTN1_HUMAN	186	121	12782	3.97556	0.935779	0.0478432	10.6401
GOTERM_CC_FAT	GO:0031090	organelle membrane	27	13.5678	0.00828339	ECHA_HUMAN, ATPA_HUMAN, CAV2_HUMAN, ARP3_HUMAN, GRP78_HUMAN, BASI_HUMAN, CH60_HUMAN, CLH1_HUMAN, COPE_HUMAN, SC23A_HUMAN, COPB_HUMAN, LMNA_HUMAN, DAD1_HUMAN, RRBP1_HUMAN, COPB2_HUMAN, USMG5_HUMAN, RPN2_HUMAN, VDAC1_HUMAN, ATPB_HUMAN, AMPN_HUMAN, RTN4_HUMAN, CD63_HUMAN, CAV1_HUMAN, GSLG1_HUMAN, APOB_HUMAN, AP2A1_HUMAN, PHB_HUMAN	186	1096	12782	1.69293	0.936278	0.0471541	10.6687
GOTERM_CC_FAT	GO:0031091	platelet alpha granule	5	2.51256	0.00868613	A1AT_HUMAN, A2MG_HUMAN, IC1_HUMAN, ALBU_HUMAN, ACTN1_HUMAN	186	56	12782	6.13575	0.944294	0.0485683	11.1594
GOTERM_CC_FAT	GO:0045178	basal part of cell	4	2.01005	0.00908773	CAV2_HUMAN, CAV1_HUMAN, ARP3_HUMAN, TRFE_HUMAN	186	30	12782	9.16272	0.951286	0.0499273	11.6464
GOTERM_CC_FAT	GO:0005626	insoluble fraction	22	11.0553	0.00988475	CAV2_HUMAN, EHD2_HUMAN, CKAP4_HUMAN, IGHG3_HUMAN, IGHM_HUMAN, CD59_HUMAN, PTRF_HUMAN, HSPB1_HUMAN, CALR_HUMAN, RAB8B_HUMAN, TERA_HUMAN, CAV1_HUMAN, LRP1_HUMAN, SCRB2_HUMAN, HNRPQ_HUMAN, PLMN_HUMAN, IGHG1_HUMAN, 5NTD_HUMAN, IGHG2_HUMAN, SEPT2_HUMAN, APOB_HUMAN, CAN2_HUMAN, LMNA_HUMAN, ITB1_HUMAN	186	839	12782	1.80197	0.962676	0.0533276	12.6054
GOTERM_CC_FAT	GO:0030126	COPI vesicle coat	3	1.50754	0.0105165	COPE_HUMAN, COPB2_HUMAN, COPB_HUMAN	186	11	12782	18.7419	0.969784	0.0557525	13.3587
GOTERM_CC_FAT	GO:0044431	Golgi apparatus part	11	5.52764	0.0105309	COPE_HUMAN, CAV2_HUMAN, CAV1_HUMAN, COPB2_HUMAN, SC23A_HUMAN, ARP3_HUMAN, GSLG1_HUMAN, BASI_HUMAN, AP2A1_HUMAN, COPB_HUMAN, CLH1_HUMAN	186	294	12782	2.57117	0.969929	0.0549519	13.3758
GOTERM_CC_FAT	GO:0044432	endoplasmic reticulum part	12	6.03015	0.0122408	RTN4_HUMAN, RRBP1_HUMAN, FKB10_HUMAN, RCN1_HUMAN, RPN2_HUMAN, APOA1_HUMAN, PDIA3_HUMAN, APOB_HUMAN, GRP78_HUMAN, PDIA6_HUMAN, CALR_HUMAN, DAD1_HUMAN	186	347	12782	2.3765	0.983037	0.0626606	15.3843
GOTERM_CC_FAT	GO:0030663	COPI coated vesicle membrane	3	1.50754	0.0125006	COPE_HUMAN, COPB2_HUMAN, COPB_HUMAN	186	12	12782	17.1801	0.984451	0.0629877	15.6856
GOTERM_CC_FAT	GO:0030141	secretory granule	8	4.0201	0.0158279	A1AT_HUMAN, A2MG_HUMAN, IC1_HUMAN, APOA1_HUMAN, ALBU_HUMAN, CH60_HUMAN, TRFE_HUMAN, ACTN1_HUMAN	186	180	12782	3.05424	0.994912	0.0780323	19.4583
GOTERM_CC_FAT	GO:0009898	internal side of plasma membrane	11	5.52764	0.0167523	COPE_HUMAN, CAV2_HUMAN, COPB2_HUMAN, EHD2_HUMAN, AP2A1_HUMAN, COPB_HUMAN, VINC_HUMAN, TLN1_HUMAN, CLH1_HUMAN, RAB8B_HUMAN, PLIN3_HUMAN	186	316	12782	2.39217	0.996272	0.081237	20.4783
GOTERM_CC_FAT	GO:0030137	COPI-coated vesicle	3	1.50754	0.0193303	COPE_HUMAN, COPB2_HUMAN, COPB_HUMAN	186	15	12782	13.7441	0.998437	0.0919286	23.2601
GOTERM_CC_FAT	GO:0030016	myofibril	6	3.01508	0.0225137	ALDOA_HUMAN, HSPB1_HUMAN, VINC_HUMAN, FLNC_HUMAN, ENOA_HUMAN, ACTN1_HUMAN	186	111	12782	3.71462	0.999467	0.100717	26.5709
GOTERM_CC_FAT	GO:0030530	heterogeneous nuclear ribonucleoprotein complex	3	1.50754	0.024569	HNRPR_HUMAN, PTBP1_HUMAN, HNRPK_HUMAN	186	17	12782	12.1271	0.999735	0.108063	28.6375
GOTERM_CC_FAT	GO:0005905	coated pit	4	2.01005	0.0255959	LRP1_HUMAN, AP2A1_HUMAN, CH60_HUMAN, CLH1_HUMAN	186	44	12782	6.24731	0.999813	0.110921	29.6497
GOTERM_CC_FAT	GO:0034361	very-low-density lipoprotein particle	3	1.50754	0.0333687	APOA1_HUMAN, APOB_HUMAN, APOH_HUMAN	186	20	12782	10.3081	0.999987	0.139103	36.8913
GOTERM_CC_FAT	GO:0034385	triglyceride-rich lipoprotein particle	3	1.50754	0.0333687	APOA1_HUMAN, APOB_HUMAN, APOH_HUMAN	186	20	12782	10.3081	0.999987	0.139103	36.8913
GOTERM_CC_FAT	GO:0005783	endoplasmic reticulum	22	11.0553	0.0375142	RRBP1_HUMAN, RCN1_HUMAN, RPN2_HUMAN, CKAP4_HUMAN, APOA1_HUMAN, GANAB_HUMAN, GRP78_HUMAN, PTRF_HUMAN, CALR_HUMAN, TERA_HUMAN, PRAF3_HUMAN, RTN4_HUMAN, CAV1_HUMAN, GLU2B_HUMAN, SC23A_HUMAN, FKB10_HUMAN, HNRPQ_HUMAN, PDIA3_HUMAN, APOB_HUMAN, LMAN2_HUMAN, PDIA6_HUMAN, DAD1_HUMAN	186	960	12782	1.57484	0.999997	0.153401	40.465
GOTERM_CC_FAT	GO:0005901	caveola	4	2.01005	0.0393006	CAV2_HUMAN, CAV1_HUMAN, TBB5_HUMAN, PTRF_HUMAN	186	52	12782	5.28619	0.999998	0.158316	41.9463
GOTERM_CC_FAT	GO:0031674	I band	4	2.01005	0.0452265	ALDOA_HUMAN, HSPB1_HUMAN, FLNC_HUMAN, ACTN1_HUMAN	186	55	12782	4.99785	1	0.178315	46.6194
GOTERM_CC_FAT	GO:0001725	stress fiber	3	1.50754	0.0466889	ZYX_HUMAN, SEPT9_HUMAN, MYH10_HUMAN	186	24	12782	8.59005	1	0.181543	47.7177
GOTERM_CC_FAT	GO:0005794	Golgi apparatus	20	10.0503	0.0482485	CAV2_HUMAN, COPB2_HUMAN, ARP3_HUMAN, STIP1_HUMAN, GANAB_HUMAN, BASI_HUMAN, GDIB_HUMAN, CLH1_HUMAN, SAP_HUMAN, PLIN3_HUMAN, ARF4_HUMAN, COPE_HUMAN, CAV1_HUMAN, ARPC2_HUMAN, SC23A_HUMAN, GSLG1_HUMAN, LMAN2_HUMAN, AP2A1_HUMAN, COPB_HUMAN, FAS_HUMAN	186	872	12782	1.57616	1	0.185031	48.866
GOTERM_MF_FAT	GO:0051082	unfolded protein binding	12	6.03015	5.16724e-07	NPM_HUMAN, TCPZ_HUMAN, HS90A_HUMAN, TCPD_HUMAN, TCPB_HUMAN, PPIA_HUMAN, TCPA_HUMAN, GRP78_HUMAN, TCPG_HUMAN, CH60_HUMAN, TCPH_HUMAN, CALR_HUMAN	180	115	12983	7.52638	0.000231466	0.000115739	0.000732606
GOTERM_MF_FAT	GO:0051920	peroxiredoxin activity	5	2.51256	2.34276e-06	PRDX1_HUMAN, PRDX6_HUMAN, PRDX4_HUMAN, PARK7_HUMAN, PRDX3_HUMAN	180	8	12983	45.0799	0.00104901	0.000349792	0.0033215
GOTERM_MF_FAT	GO:0004857	enzyme inhibitor activity	15	7.53769	2.24399e-05	FETUA_HUMAN, RINI_HUMAN, A2MG_HUMAN, IC1_HUMAN, CO3_HUMAN, ANXA5_HUMAN, GRP78_HUMAN, PRDX3_HUMAN, KNG1_HUMAN, A1AT_HUMAN, ANXA1_HUMAN, IQGA1_HUMAN, IPO5_HUMAN, CO4A_HUMAN, ANXA2_HUMAN	180	270	12983	4.0071	0.0100028	0.00251014	0.0318104
GOTERM_MF_FAT	GO:0016209	antioxidant activity	7	3.51759	4.24241e-05	PRDX1_HUMAN, PRDX6_HUMAN, ALBU_HUMAN, GSHR_HUMAN, PRDX4_HUMAN, TRXR1_HUMAN, PRDX3_HUMAN	180	47	12983	10.7424	0.0188269	0.00379406	0.0601318
GOTERM_MF_FAT	GO:0016209	antioxidant activity	7	3.51759	4.24241e-05	PRDX1_HUMAN, PRDX6_HUMAN, ALBU_HUMAN, GSHR_HUMAN, PRDX4_HUMAN, TRXR1_HUMAN, PRDX3_HUMAN	180	47	12983	10.7424	0.0188269	0.00379406	0.0601318
GOTERM_MF_FAT	GO:0008092	cytoskeletal protein binding	20	10.0503	6.78007e-05	VTDB_HUMAN, ALDOA_HUMAN, MARCS_HUMAN, MAP1B_HUMAN, ARP3_HUMAN, GELS_HUMAN, KINH_HUMAN, CAPG_HUMAN, MYH10_HUMAN, TLN1_HUMAN, FLNC_HUMAN, ARPC2_HUMAN, PAXI_HUMAN, FSCN1_HUMAN, PROF1_HUMAN, CALM_HUMAN, CAN2_HUMAN, VINC_HUMAN, ACTN1_HUMAN, ANXA2_HUMAN	180	504	12983	2.86221	0.029919	0.00504983	0.0960845
GOTERM_MF_FAT	GO:0019899	enzyme binding	20	10.0503	0.000110459	MARCS_HUMAN, CAV2_HUMAN, A2MG_HUMAN, VIME_HUMAN, ADAM9_HUMAN, APOA1_HUMAN, GBLP_HUMAN, RS3_HUMAN, PRDX3_HUMAN, CAV1_HUMAN, A1AT_HUMAN, GLU2B_HUMAN, LRP1_HUMAN, IQGA1_HUMAN, PROF1_HUMAN, ACTB_HUMAN, PGAM1_HUMAN, APOB_HUMAN, IPO5_HUMAN, ANXA2_HUMAN	180	523	12983	2.75823	0.0482836	0.00704481	0.156494
GOTERM_MF_FAT	GO:0003735	structural constituent of ribosome	11	5.52764	0.00011093	RL10A_HUMAN, RS3A_HUMAN, RS3_HUMAN, RS8_HUMAN, RL22_HUMAN, RL4_HUMAN, RS27A_HUMAN, RS13_HUMAN	180	168	12983	4.72265	0.0484848	0.00619319	0.157162
GOTERM_MF_FAT	GO:0003735	structural constituent of ribosome	11	5.52764	0.00011093	RL10A_HUMAN, RS3A_HUMAN, RS3_HUMAN, RS8_HUMAN, RL22_HUMAN, RL4_HUMAN, RS27A_HUMAN, RS13_HUMAN	180	168	12983	4.72265	0.0484848	0.00619319	0.157162
GOTERM_MF_FAT	GO:0003779	actin binding	15	7.53769	0.000169872	ALDOA_HUMAN, VTDB_HUMAN, MARCS_HUMAN, MAP1B_HUMAN, ARP3_HUMAN, GELS_HUMAN, CAPG_HUMAN, MYH10_HUMAN, TLN1_HUMAN, FLNC_HUMAN, ARPC2_HUMAN, FSCN1_HUMAN, PROF1_HUMAN, VINC_HUMAN, ACTN1_HUMAN	180	326	12983	3.31876	0.0732849	0.00758202	0.240574
GOTERM_MF_FAT	GO:0043498	cell surface binding	5	2.51256	0.000633809	ATPA_HUMAN, ANXA5_HUMAN, CH60_HUMAN, ATPB_HUMAN, APOH_HUMAN	180	29	12983	12.4358	0.247261	0.0233918	0.894867
GOTERM_MF_FAT	GO:0019900	kinase binding	10	5.02513	0.000839561	CAV2_HUMAN, CAV1_HUMAN, GLU2B_HUMAN, MARCS_HUMAN, VIME_HUMAN, ADAM9_HUMAN, ACTB_HUMAN, PGAM1_HUMAN, RS3_HUMAN, PRDX3_HUMAN	180	179	12983	4.02948	0.313591	0.0285298	1.18376
GOTERM_MF_FAT	GO:0004866	endopeptidase inhibitor activity	9	4.52261	0.00089403	FETUA_HUMAN, A1AT_HUMAN, A2MG_HUMAN, IC1_HUMAN, CO3_HUMAN, GRP78_HUMAN, PRDX3_HUMAN, CO4A_HUMAN, KNG1_HUMAN	180	145	12983	4.4769	0.330152	0.028216	1.26011
GOTERM_MF_FAT	GO:0030414	peptidase inhibitor activity	9	4.52261	0.00126534	FETUA_HUMAN, A1AT_HUMAN, A2MG_HUMAN, IC1_HUMAN, CO3_HUMAN, GRP78_HUMAN, PRDX3_HUMAN, CO4A_HUMAN, KNG1_HUMAN	180	153	12983	4.24281	0.432907	0.0371094	1.77912
GOTERM_MF_FAT	GO:0000166	nucleotide binding	48	24.1206	0.00159849	ECHA_HUMAN, SYWC_HUMAN, ATPA_HUMAN, TCPZ_HUMAN, HNRPR_HUMAN, NONO_HUMAN, ARP3_HUMAN, TCPB_HUMAN, TCPA_HUMAN, GRP78_HUMAN, TCPG_HUMAN, CH60_HUMAN, MYH10_HUMAN, RAB8B_HUMAN, TERA_HUMAN, ARF4_HUMAN, KPYM_HUMAN, TCPD_HUMAN, PTBP1_HUMAN, PUR6_HUMAN, HNRPQ_HUMAN, TBB5_HUMAN, EF1A1_HUMAN, ACTB_HUMAN, SEPT2_HUMAN, TBB6_HUMAN, HNRPC_HUMAN, TCPH_HUMAN, DDX17_HUMAN, ACTA_HUMAN, SEPT9_HUMAN, UBA1_HUMAN, EHD2…	180	2245	12983	1.54215	0.511636	0.0412822	2.24261
GOTERM_MF_FAT	GO:0019901	protein kinase binding	8	4.0201	0.0042549	GLU2B_HUMAN, MARCS_HUMAN, VIME_HUMAN, ADAM9_HUMAN, ACTB_HUMAN, PGAM1_HUMAN, RS3_HUMAN, PRDX3_HUMAN	180	147	12983	3.92532	0.851959	0.0910936	5.86634
GOTERM_MF_FAT	GO:0016668	oxidoreductase activity, acting on sulfur group of donors, NAD or NADP as acceptor	3	1.50754	0.00638542	GSHR_HUMAN, TRXR1_HUMAN, PRDX3_HUMAN	180	9	12983	24.0426	0.943292	0.127732	8.682
GOTERM_MF_FAT	GO:0005178	integrin binding	5	2.51256	0.00881934	CO3A1_HUMAN, ADAM9_HUMAN, CALR_HUMAN, ITB1_HUMAN, ACTN1_HUMAN	180	59	12983	6.11252	0.9811	0.165056	11.8028
GOTERM_MF_FAT	GO:0008289	lipid binding	14	7.03518	0.00952302	VTDB_HUMAN, ECHA_HUMAN, MAP1B_HUMAN, APOA1_HUMAN, ANXA5_HUMAN, ALBU_HUMAN, SAP_HUMAN, TERA_HUMAN, APOH_HUMAN, CAV1_HUMAN, ANXA1_HUMAN, VIGLN_HUMAN, APOB_HUMAN, ANXA2_HUMAN	180	450	12983	2.24398	0.986251	0.170043	12.6864
GOTERM_MF_FAT	GO:0016684	oxidoreductase activity, acting on peroxide as acceptor	4	2.01005	0.00953072	PRDX1_HUMAN, PRDX6_HUMAN, PRDX4_HUMAN, PRDX3_HUMAN	180	32	12983	9.01597	0.986298	0.163693	12.696
GOTERM_MF_FAT	GO:0004601	peroxidase activity	4	2.01005	0.00953072	PRDX1_HUMAN, PRDX6_HUMAN, PRDX4_HUMAN, PRDX3_HUMAN	180	32	12983	9.01597	0.986298	0.163693	12.696
GOTERM_MF_FAT	GO:0004859	phospholipase inhibitor activity	3	1.50754	0.011393	ANXA1_HUMAN, ANXA5_HUMAN, ANXA2_HUMAN	180	12	12983	18.0319	0.994103	0.185625	14.9947
GOTERM_MF_FAT	GO:0004869	cysteine-type endopeptidase inhibitor activity	4	2.01005	0.014201	FETUA_HUMAN, GRP78_HUMAN, PRDX3_HUMAN, KNG1_HUMAN	180	37	12983	7.7976	0.998351	0.211261	18.3545
GOTERM_MF_FAT	GO:0005509	calcium ion binding	22	11.0553	0.0153103	FBN1_HUMAN, RCN1_HUMAN, GELS_HUMAN, EHD2_HUMAN, ANXA5_HUMAN, GRP78_HUMAN, CALR_HUMAN, ATPB_HUMAN, GLU2B_HUMAN, LRP1_HUMAN, ANXA1_HUMAN, FKB10_HUMAN, TGM2_HUMAN, PLMN_HUMAN, CALM_HUMAN, ML12A_HUMAN, MYL6_HUMAN, CAN2_HUMAN, TKT_HUMAN, LMAN2_HUMAN, ACTN1_HUMAN, ANXA2_HUMAN	180	919	12983	1.72667	0.999004	0.218749	19.6475
GOTERM_MF_FAT	GO:0005509	calcium ion binding	22	11.0553	0.0153103	FBN1_HUMAN, RCN1_HUMAN, GELS_HUMAN, EHD2_HUMAN, ANXA5_HUMAN, GRP78_HUMAN, CALR_HUMAN, ATPB_HUMAN, GLU2B_HUMAN, LRP1_HUMAN, ANXA1_HUMAN, FKB10_HUMAN, TGM2_HUMAN, PLMN_HUMAN, CALM_HUMAN, ML12A_HUMAN, MYL6_HUMAN, CAN2_HUMAN, TKT_HUMAN, LMAN2_HUMAN, ACTN1_HUMAN, ANXA2_HUMAN	180	919	12983	1.72667	0.999004	0.218749	19.6475
GOTERM_MF_FAT	GO:0055102	lipase inhibitor activity	3	1.50754	0.0176413	ANXA1_HUMAN, ANXA5_HUMAN, ANXA2_HUMAN	180	15	12983	14.4256	0.999656	0.240398	22.3027
GOTERM_MF_FAT	GO:0070325	lipoprotein receptor binding	3	1.50754	0.0176413	LRP1_HUMAN, APOA1_HUMAN, APOB_HUMAN	180	15	12983	14.4256	0.999656	0.240398	22.3027
GOTERM_MF_FAT	GO:0017076	purine nucleotide binding	38	19.0955	0.0196612	SYWC_HUMAN, ATPA_HUMAN, TCPZ_HUMAN, TCPB_HUMAN, ARP3_HUMAN, TCPA_HUMAN, GRP78_HUMAN, TCPG_HUMAN, CH60_HUMAN, RAB8B_HUMAN, MYH10_HUMAN, TERA_HUMAN, ARF4_HUMAN, KPYM_HUMAN, TCPD_HUMAN, PUR6_HUMAN, TBB5_HUMAN, ACTB_HUMAN, EF1A1_HUMAN, SEPT2_HUMAN, TBB6_HUMAN, TCPH_HUMAN, DDX17_HUMAN, ACTA_HUMAN, SEPT9_HUMAN, UBA1_HUMAN, EHD2_HUMAN, GSHR_HUMAN, KINH_HUMAN, TRXR1_HUMAN, ATPB_HUMAN, ACLY_HUMAN, HS90A_H…	180	1918	12983	1.42902	0.999863	0.256608	24.5373
GOTERM_MF_FAT	GO:0048037	cofactor binding	9	4.52261	0.0221102	ECHA_HUMAN, NQO1_HUMAN, SERC_HUMAN, MDHC_HUMAN, ALBU_HUMAN, LDHB_HUMAN, GSHR_HUMAN, TRXR1_HUMAN, FAS_HUMAN	180	249	12983	2.60703	0.999955	0.268762	27.1665
GOTERM_MF_FAT	GO:0003924	GTPase activity	8	4.0201	0.0270065	ARF4_HUMAN, SEPT9_HUMAN, TGM2_HUMAN, EHD2_HUMAN, TBB5_HUMAN, EF1A1_HUMAN, TBB6_HUMAN, RAB8B_HUMAN	180	211	12983	2.7347	0.999995	0.310422	32.1698
GOTERM_MF_FAT	GO:0032555	purine ribonucleotide binding	36	18.0905	0.0272949	SYWC_HUMAN, ATPA_HUMAN, TCPZ_HUMAN, TCPB_HUMAN, ARP3_HUMAN, TCPA_HUMAN, GRP78_HUMAN, TCPG_HUMAN, CH60_HUMAN, RAB8B_HUMAN, MYH10_HUMAN, TERA_HUMAN, ARF4_HUMAN, KPYM_HUMAN, TCPD_HUMAN, PUR6_HUMAN, TBB5_HUMAN, ACTB_HUMAN, EF1A1_HUMAN, SEPT2_HUMAN, TBB6_HUMAN, TCPH_HUMAN, DDX17_HUMAN, ACTA_HUMAN, SEPT9_HUMAN, UBA1_HUMAN, EHD2_HUMAN, KINH_HUMAN, ATPB_HUMAN, ACLY_HUMAN, HS90A_HUMAN, SYYC_HUMAN, TGM2_HU…	180	1836	12983	1.41427	0.999996	0.30556	32.4543
GOTERM_MF_FAT	GO:0032553	ribonucleotide binding	36	18.0905	0.0272949	SYWC_HUMAN, ATPA_HUMAN, TCPZ_HUMAN, TCPB_HUMAN, ARP3_HUMAN, TCPA_HUMAN, GRP78_HUMAN, TCPG_HUMAN, CH60_HUMAN, RAB8B_HUMAN, MYH10_HUMAN, TERA_HUMAN, ARF4_HUMAN, KPYM_HUMAN, TCPD_HUMAN, PUR6_HUMAN, TBB5_HUMAN, ACTB_HUMAN, EF1A1_HUMAN, SEPT2_HUMAN, TBB6_HUMAN, TCPH_HUMAN, DDX17_HUMAN, ACTA_HUMAN, SEPT9_HUMAN, UBA1_HUMAN, EHD2_HUMAN, KINH_HUMAN, ATPB_HUMAN, ACLY_HUMAN, HS90A_HUMAN, SYYC_HUMAN, TGM2_HU…	180	1836	12983	1.41427	0.999996	0.30556	32.4543
GOTERM_MF_FAT	GO:0005543	phospholipid binding	7	3.51759	0.0359699	ANXA1_HUMAN, MAP1B_HUMAN, APOA1_HUMAN, ANXA5_HUMAN, APOB_HUMAN, APOH_HUMAN, ANXA2_HUMAN	180	177	12983	2.85251	1	0.37431	40.5109
GOTERM_MF_FAT	GO:0005543	phospholipid binding	7	3.51759	0.0359699	ANXA1_HUMAN, MAP1B_HUMAN, APOA1_HUMAN, ANXA5_HUMAN, APOB_HUMAN, APOH_HUMAN, ANXA2_HUMAN	180	177	12983	2.85251	1	0.37431	40.5109
GOTERM_MF_FAT	GO:0030554	adenyl nucleotide binding	31	15.5779	0.041346	SYWC_HUMAN, ATPA_HUMAN, TCPZ_HUMAN, TCPB_HUMAN, ARP3_HUMAN, TCPA_HUMAN, GRP78_HUMAN, TCPG_HUMAN, CH60_HUMAN, MYH10_HUMAN, TERA_HUMAN, KPYM_HUMAN, TCPD_HUMAN, PUR6_HUMAN, ACTB_HUMAN, TCPH_HUMAN, DDX17_HUMAN, ACTA_HUMAN, UBA1_HUMAN, EHD2_HUMAN, GSHR_HUMAN, KINH_HUMAN, TRXR1_HUMAN, ATPB_HUMAN, ACLY_HUMAN, HS90A_HUMAN, SYYC_HUMAN, TGM2_HUMAN, PRS6A_HUMAN, SYSC_HUMAN, K6PP_HUMAN	180	1577	12983	1.41786	1	0.39214	45.0455
GOTERM_MF_FAT	GO:0003823	antigen binding	4	2.01005	0.0419524	IGHA1_HUMAN, IGHG1_HUMAN, IGHG3_HUMAN, IGHG2_HUMAN, IGHM_HUMAN, IGKC_HUMAN	180	56	12983	5.15198	1	0.388791	45.5363
GOTERM_MF_FAT	GO:0001883	purine nucleoside binding	31	15.5779	0.0489092	SYWC_HUMAN, ATPA_HUMAN, TCPZ_HUMAN, TCPB_HUMAN, ARP3_HUMAN, TCPA_HUMAN, GRP78_HUMAN, TCPG_HUMAN, CH60_HUMAN, MYH10_HUMAN, TERA_HUMAN, KPYM_HUMAN, TCPD_HUMAN, PUR6_HUMAN, ACTB_HUMAN, TCPH_HUMAN, DDX17_HUMAN, ACTA_HUMAN, UBA1_HUMAN, EHD2_HUMAN, GSHR_HUMAN, KINH_HUMAN, TRXR1_HUMAN, ATPB_HUMAN, ACLY_HUMAN, HS90A_HUMAN, SYYC_HUMAN, TGM2_HUMAN, PRS6A_HUMAN, SYSC_HUMAN, K6PP_HUMAN	180	1601	12983	1.3966	1	0.421857	50.8829
GOTERM_MF_FAT	GO:0005544	calcium-dependent phospholipid binding	3	1.50754	0.0494852	ANXA1_HUMAN, ANXA5_HUMAN, ANXA2_HUMAN	180	26	12983	8.32244	1	0.418038	51.303
GOTERM_MF_FAT	GO:0005524	ATP binding	29	14.5729	0.04995	SYWC_HUMAN, ATPA_HUMAN, TCPZ_HUMAN, TCPB_HUMAN, ARP3_HUMAN, TCPA_HUMAN, GRP78_HUMAN, TCPG_HUMAN, CH60_HUMAN, MYH10_HUMAN, TERA_HUMAN, KPYM_HUMAN, TCPD_HUMAN, PUR6_HUMAN, ACTB_HUMAN, TCPH_HUMAN, DDX17_HUMAN, ACTA_HUMAN, UBA1_HUMAN, EHD2_HUMAN, KINH_HUMAN, ATPB_HUMAN, ACLY_HUMAN, HS90A_HUMAN, SYYC_HUMAN, TGM2_HUMAN, PRS6A_HUMAN, SYSC_HUMAN, K6PP_HUMAN	180	1477	12983	1.41619	1	0.413661	51.6395

## Sheet: Table H
Summary
			C vs PRGF			C vs AS			PRGF vs AS
Category	Term	Term2	Count	PValue	Genes	Count	PValue	Genes	Count	PValue	Genes
BIOCARTA	h_glycolysisPathway:Glycolysis Pathway		4	0.00207738	G3P_HUMAN, PGAM1_HUMAN, ENOA_HUMAN, G6PI_HUMAN	4	0.00397418	TPIS_HUMAN, PGAM1_HUMAN, ENOA_HUMAN, G6PI_HUMAN
BIOCARTA	h_ecmPathway:Erk and PI-3 Kinase Are Necessary for Collagen Binding in Corneal Epithelia		4	0.0160363	GELS_HUMAN, PROF1_HUMAN, TLN1_HUMAN, ITB1_HUMAN	5	0.00406681	PAXI_HUMAN, GELS_HUMAN, PROF1_HUMAN, TLN1_HUMAN, ITB1_HUMAN	5	0.00597487	PAXI_HUMAN, GELS_HUMAN, PROF1_HUMAN, TLN1_HUMAN, ITB1_HUMAN
GOTERM_BP_FAT	GO:0006414	translational elongation	22	1.17093e-21	RS2_HUMAN, EF1B_HUMAN, RS18_HUMAN, RL10A_HUMAN, RL13_HUMAN, RL9_HUMAN, RL10_HUMAN, RL27_HUMAN, RS8_HUMAN, RL22_HUMAN, RL4_HUMAN, RL14_HUMAN, RL17_HUMAN, RSSA_HUMAN, EF2_HUMAN, EF1A1_HUMAN, RL12_HUMAN, EFTU_HUMAN, RS27A_HUMAN	8	0.000831408	RL5_HUMAN, RSSA_HUMAN, EF2_HUMAN, RS18_HUMAN, EF1A1_HUMAN, RL9_HUMAN, RL12_HUMAN, EFTU_HUMAN	14	8.95615e-10	EF1B_HUMAN, RS25_HUMAN, RL10A_HUMAN, EF1A1_HUMAN, RS3A_HUMAN, RS3_HUMAN, RS8_HUMAN, RL22_HUMAN, RL4_HUMAN, RS27A_HUMAN, RS13_HUMAN
GOTERM_BP_FAT	GO:0006412	translation	25	1.01591e-13	IF4A1_HUMAN, RS2_HUMAN, RRBP1_HUMAN, EF1B_HUMAN, RS18_HUMAN, RL10A_HUMAN, RL13_HUMAN, IF2B3_HUMAN, RL9_HUMAN, RL10_HUMAN, RL27_HUMAN, RS8_HUMAN, RL22_HUMAN, RL4_HUMAN, RL14_HUMAN, RL17_HUMAN, EF2_HUMAN, RSSA_HUMAN, EF1A1_HUMAN, RL12_HUMAN, EFTU_HUMAN, RS27A_HUMAN	13	0.00448867	IF4A1_HUMAN, RL5_HUMAN, RRBP1_HUMAN, RSSA_HUMAN, EF2_HUMAN, IF4G1_HUMAN, RS18_HUMAN, EF1A1_HUMAN, RL9_HUMAN, IF2B3_HUMAN, RL12_HUMAN, EFTU_HUMAN, SYSC_HUMAN	19	5.15481e-07	SYWC_HUMAN, RRBP1_HUMAN, EF1B_HUMAN, RS25_HUMAN, IF4G1_HUMAN, SYYC_HUMAN, RL10A_HUMAN, EF1A1_HUMAN, RS3A_HUMAN, RS3_HUMAN, RS8_HUMAN, RL22_HUMAN, RL4_HUMAN, RS27A_HUMAN, RS13_HUMAN, SYSC_HUMAN
GOTERM_BP_FAT	GO:0002526	acute inflammatory response	16	1.16063e-13	FETUA_HUMAN, A2MG_HUMAN, A1AG2_HUMAN, IC1_HUMAN, CO3_HUMAN, CLUS_HUMAN, TRFE_HUMAN, A1AT_HUMAN, APOA2_HUMAN, CFAH_HUMAN, A1AG1_HUMAN, C4BPA_HUMAN, AACT_HUMAN, STAT3_HUMAN, CO4A_HUMAN, FINC_HUMAN	9	0.000114855	A1AT_HUMAN, A2MG_HUMAN, A1AG2_HUMAN, IC1_HUMAN, CO3_HUMAN, CLUS_HUMAN, CFAH_HUMAN, TRFE_HUMAN, FINC_HUMAN	9	5.16187e-05	FETUA_HUMAN, A1AT_HUMAN, A2MG_HUMAN, IC1_HUMAN, CO3_HUMAN, CFAH_HUMAN, CFAB_HUMAN, CO4A_HUMAN, TRFE_HUMAN
GOTERM_BP_FAT	GO:0006953	acute-phase response	9	8.25906e-09	FETUA_HUMAN, A1AT_HUMAN, A2MG_HUMAN, A1AG2_HUMAN, A1AG1_HUMAN, AACT_HUMAN, STAT3_HUMAN, TRFE_HUMAN, FINC_HUMAN	5	0.00300085	A1AT_HUMAN, A2MG_HUMAN, A1AG2_HUMAN, TRFE_HUMAN, FINC_HUMAN	4	0.0164324	FETUA_HUMAN, A1AT_HUMAN, A2MG_HUMAN, TRFE_HUMAN
GOTERM_BP_FAT	GO:0006954	inflammatory response	19	1.17007e-08	FETUA_HUMAN, A2MG_HUMAN, A1AG2_HUMAN, IC1_HUMAN, CLUS_HUMAN, CO3_HUMAN, KNG1_HUMAN, TRFE_HUMAN, A1AT_HUMAN, PRDX5_HUMAN, ANXA1_HUMAN, APOA2_HUMAN, CFAH_HUMAN, A1AG1_HUMAN, C4BPA_HUMAN, AACT_HUMAN, CO4A_HUMAN, STAT3_HUMAN, FINC_HUMAN	11	0.025542	A1AT_HUMAN, ANXA1_HUMAN, PRDX5_HUMAN, A2MG_HUMAN, A1AG2_HUMAN, IC1_HUMAN, CO3_HUMAN, CLUS_HUMAN, CFAH_HUMAN, TRFE_HUMAN, FINC_HUMAN	11	0.0125236	FETUA_HUMAN, A1AT_HUMAN, ANXA1_HUMAN, A2MG_HUMAN, IC1_HUMAN, CO3_HUMAN, CFAH_HUMAN, CFAB_HUMAN, CO4A_HUMAN, TRFE_HUMAN, KNG1_HUMAN
GOTERM_BP_FAT	GO:0006457	protein folding	14	5.45805e-08	ENPL_HUMAN, HSP7C_HUMAN, HS90A_HUMAN, TCPZ_HUMAN, FKB10_HUMAN, APOA2_HUMAN, TCPB_HUMAN, PPIA_HUMAN, HS90B_HUMAN, CH60_HUMAN, GRP75_HUMAN, CALR_HUMAN, TCPH_HUMAN, PPIB_HUMAN	13	1.53234e-05	HSP7C_HUMAN, TCPZ_HUMAN, TCPE_HUMAN, TCPB_HUMAN, PPIA_HUMAN, TCPA_HUMAN, HS90B_HUMAN, TCPG_HUMAN, CH60_HUMAN, GRP75_HUMAN, TCPH_HUMAN, CALR_HUMAN, PPIB_HUMAN	12	2.72144e-05	TCPZ_HUMAN, HS90A_HUMAN, FKB10_HUMAN, TCPD_HUMAN, TCPB_HUMAN, PPIA_HUMAN, TCPA_HUMAN, TCPG_HUMAN, CH60_HUMAN, TCPH_HUMAN, PDIA6_HUMAN, CALR_HUMAN
GOTERM_BP_FAT	GO:0009611	response to wounding	22	2.16364e-07	FETUA_HUMAN, A2MG_HUMAN, A1AG2_HUMAN, IC1_HUMAN, GELS_HUMAN, CLUS_HUMAN, CO3_HUMAN, KNG1_HUMAN, TRFE_HUMAN, APOH_HUMAN, A1AT_HUMAN, PRDX5_HUMAN, ANXA1_HUMAN, APOA2_HUMAN, CFAH_HUMAN, A1AG1_HUMAN, ANT3_HUMAN, C4BPA_HUMAN, AACT_HUMAN, CO4A_HUMAN, STAT3_HUMAN, FINC_HUMAN	19	0.0011178	A2MG_HUMAN, MAP1B_HUMAN, A1AG2_HUMAN, IC1_HUMAN, GELS_HUMAN, CLUS_HUMAN, CO3_HUMAN, ANXA5_HUMAN, CD59_HUMAN, MYH10_HUMAN, TRFE_HUMAN, APOH_HUMAN, A1AT_HUMAN, PRDX5_HUMAN, ANXA1_HUMAN, CO3A1_HUMAN, CFAH_HUMAN, ANT3_HUMAN, FINC_HUMAN	20	9.63825e-05	FETUA_HUMAN, A2MG_HUMAN, MAP1B_HUMAN, IC1_HUMAN, GELS_HUMAN, CO3_HUMAN, ANXA5_HUMAN, CFAB_HUMAN, CD59_HUMAN, MYH10_HUMAN, KNG1_HUMAN, TRFE_HUMAN, APOH_HUMAN, A1AT_HUMAN, CATB_HUMAN, ANXA1_HUMAN, CO3A1_HUMAN, PLMN_HUMAN, CFAH_HUMAN, CO4A_HUMAN
GOTERM_BP_FAT	GO:0006952	defense response	23	6.20628e-07	FETUA_HUMAN, PRDX1_HUMAN, A2MG_HUMAN, A1AG2_HUMAN, IC1_HUMAN, CLUS_HUMAN, CO3_HUMAN, VDAC1_HUMAN, KNG1_HUMAN, TRFE_HUMAN, A1AT_HUMAN, PRDX5_HUMAN, ANXA1_HUMAN, APOA2_HUMAN, CFAH_HUMAN, A1AG1_HUMAN, HPT_HUMAN, C4BPA_HUMAN, AACT_HUMAN, CO4A_HUMAN, STAT3_HUMAN, ITB1_HUMAN, FINC_HUMAN	18	0.0118115	H2B1C_HUMAN, PRDX1_HUMAN, CLIC1_HUMAN, A2MG_HUMAN, A1AG2_HUMAN, IC1_HUMAN, CLUS_HUMAN, CO3_HUMAN, VDAC1_HUMAN, TRFE_HUMAN, A1AT_HUMAN, PRDX5_HUMAN, ANXA1_HUMAN, TBB5_HUMAN, CFAH_HUMAN, HPT_HUMAN, ITB1_HUMAN, FINC_HUMAN	16	0.0189948	FETUA_HUMAN, PRDX1_HUMAN, A2MG_HUMAN, IC1_HUMAN, CO3_HUMAN, VDAC1_HUMAN, CFAB_HUMAN, TRFE_HUMAN, KNG1_HUMAN, A1AT_HUMAN, ANXA1_HUMAN, TBB5_HUMAN, CFAH_HUMAN, HPT_HUMAN, CO4A_HUMAN, ITB1_HUMAN
GOTERM_BP_FAT	GO:0051248	negative regulation of protein metabolic process	13	7.79429e-07	A2MG_HUMAN, PSB1_HUMAN, IC1_HUMAN, 1433B_HUMAN, IF2B3_HUMAN, HS90B_HUMAN, CALR_HUMAN, RS27A_HUMAN, PRS10_HUMAN, FLNA_HUMAN	10	0.00214051	CAV1_HUMAN, PSMD2_HUMAN, A2MG_HUMAN, IC1_HUMAN, IF2B3_HUMAN, PRS6A_HUMAN, HS90B_HUMAN, 1433E_HUMAN, CALR_HUMAN, PRS10_HUMAN	10	0.000966307	CAV1_HUMAN, A2MG_HUMAN, IC1_HUMAN, PRS6A_HUMAN, PSD13_HUMAN, RS27A_HUMAN, CALR_HUMAN
GOTERM_BP_FAT	GO:0032269	negative regulation of cellular protein metabolic process	12	3.68068e-06	A2MG_HUMAN, PSB1_HUMAN, IC1_HUMAN, 1433B_HUMAN, IF2B3_HUMAN, HS90B_HUMAN, RS27A_HUMAN, CALR_HUMAN, PRS10_HUMAN	10	0.00164785	CAV1_HUMAN, PSMD2_HUMAN, A2MG_HUMAN, IC1_HUMAN, IF2B3_HUMAN, PRS6A_HUMAN, HS90B_HUMAN, 1433E_HUMAN, CALR_HUMAN, PRS10_HUMAN	10	0.000736176	CAV1_HUMAN, A2MG_HUMAN, IC1_HUMAN, PRS6A_HUMAN, PSD13_HUMAN, RS27A_HUMAN, CALR_HUMAN
GOTERM_BP_FAT	GO:0030433	ER-associated protein catabolic process	6	4.76191e-06	ENPL_HUMAN, RS27A_HUMAN, TERA_HUMAN				5	0.000272837	RS27A_HUMAN, TERA_HUMAN
GOTERM_BP_FAT	GO:0051604	protein maturation	10	6.35388e-06	SERPH_HUMAN, IC1_HUMAN, CO3_HUMAN, CLUS_HUMAN, CFAH_HUMAN, C4BPA_HUMAN, CH60_HUMAN, CO4A_HUMAN, CALR_HUMAN, APOH_HUMAN	8	0.00248491	SERPH_HUMAN, IC1_HUMAN, CO3_HUMAN, CLUS_HUMAN, CFAH_HUMAN, CH60_HUMAN, CALR_HUMAN, APOH_HUMAN	8	0.00129801	IC1_HUMAN, CO3_HUMAN, CFAH_HUMAN, CFAB_HUMAN, CH60_HUMAN, CO4A_HUMAN, CALR_HUMAN, APOH_HUMAN
GOTERM_BP_FAT	GO:0006096	glycolysis	7	1.02211e-05	ALDOA_HUMAN, KPYM_HUMAN, G3P_HUMAN, PGAM1_HUMAN, K6PP_HUMAN, ENOA_HUMAN, G6PI_HUMAN	8	6.03394e-06	ALDOA_HUMAN, KPYM_HUMAN, TPIS_HUMAN, PGAM1_HUMAN, K6PP_HUMAN, ALDOC_HUMAN, ENOA_HUMAN, G6PI_HUMAN	9	1.84858e-07	ALDOA_HUMAN, KPYM_HUMAN, MDHC_HUMAN, LDHB_HUMAN, PGAM1_HUMAN, LDHA_HUMAN, K6PP_HUMAN, ENOA_HUMAN, G6PI_HUMAN
GOTERM_BP_FAT	GO:0006986	response to unfolded protein	8	1.05412e-05	HSP7C_HUMAN, HS90A_HUMAN, SERPH_HUMAN, HSP71_HUMAN, HS90B_HUMAN, CH60_HUMAN, HSP74_HUMAN, TERA_HUMAN	8	9.40053e-05	HSP7C_HUMAN, CLIC1_HUMAN, SERPH_HUMAN, HS90B_HUMAN, CH60_HUMAN, HSPB1_HUMAN, HSP74_HUMAN, TERA_HUMAN	5	0.0153035	HS90A_HUMAN, CFAB_HUMAN, CH60_HUMAN, HSPB1_HUMAN, TERA_HUMAN
GOTERM_BP_FAT	GO:0042062	long-term strengthening of neuromuscular junction	4	1.1874e-05	RS27A_HUMAN				4	2.34831e-05	RS27A_HUMAN
GOTERM_BP_FAT	GO:0006928	cell motion	18	1.30854e-05	COF1_HUMAN, VIME_HUMAN, APOA1_HUMAN, THIO_HUMAN, TLN1_HUMAN, ATPB_HUMAN, ANXA1_HUMAN, MYH9_HUMAN, ACTB_HUMAN, APOB_HUMAN, VINC_HUMAN, RS27A_HUMAN, STAT3_HUMAN, FINC_HUMAN, ITB1_HUMAN	21	3.36764e-05	CAV2_HUMAN, ARF6_HUMAN, COF1_HUMAN, ARP3_HUMAN, APOA1_HUMAN, HSPB1_HUMAN, MYH10_HUMAN, TLN1_HUMAN, ATPB_HUMAN, ARPC2_HUMAN, K22E_HUMAN, ANXA1_HUMAN, TBB5_HUMAN, ACTB_HUMAN, ARP2_HUMAN, APOB_HUMAN, LAMC1_HUMAN, 1433E_HUMAN, VINC_HUMAN, ITB1_HUMAN, FINC_HUMAN
GOTERM_BP_FAT	GO:0006091	generation of precursor metabolites and energy	14	3.17654e-05	ALDOA_HUMAN, ATPA_HUMAN, THIO_HUMAN, ETFA_HUMAN, TRXR1_HUMAN, ATPB_HUMAN, PYGB_HUMAN, KPYM_HUMAN, G3P_HUMAN, PGAM1_HUMAN, DLDH_HUMAN, G6PI_HUMAN, ENOA_HUMAN, K6PP_HUMAN	12	0.00798939	ALDOA_HUMAN, ATPA_HUMAN, KPYM_HUMAN, TPIS_HUMAN, ETFA_HUMAN, PGAM1_HUMAN, TRXR1_HUMAN, ATPB_HUMAN, K6PP_HUMAN, ALDOC_HUMAN, ENOA_HUMAN, G6PI_HUMAN	12	0.00345547	ALDOA_HUMAN, ATPA_HUMAN, KPYM_HUMAN, MDHC_HUMAN, LDHB_HUMAN, PGAM1_HUMAN, LDHA_HUMAN, TRXR1_HUMAN, ATPB_HUMAN, K6PP_HUMAN, ENOA_HUMAN, G6PI_HUMAN
GOTERM_BP_FAT	GO:0044275	cellular carbohydrate catabolic process	8	3.45324e-05	ALDOA_HUMAN, PYGB_HUMAN, KPYM_HUMAN, G3P_HUMAN, PGAM1_HUMAN, K6PP_HUMAN, ENOA_HUMAN, G6PI_HUMAN	8	0.000292122	ALDOA_HUMAN, KPYM_HUMAN, TPIS_HUMAN, PGAM1_HUMAN, K6PP_HUMAN, ALDOC_HUMAN, ENOA_HUMAN, G6PI_HUMAN	9	1.83115e-05	ALDOA_HUMAN, KPYM_HUMAN, MDHC_HUMAN, LDHB_HUMAN, PGAM1_HUMAN, LDHA_HUMAN, K6PP_HUMAN, ENOA_HUMAN, G6PI_HUMAN
GOTERM_BP_FAT	GO:0006007	glucose catabolic process	7	3.4975e-05	ALDOA_HUMAN, KPYM_HUMAN, G3P_HUMAN, PGAM1_HUMAN, K6PP_HUMAN, ENOA_HUMAN, G6PI_HUMAN	8	2.50743e-05	ALDOA_HUMAN, KPYM_HUMAN, TPIS_HUMAN, PGAM1_HUMAN, K6PP_HUMAN, ALDOC_HUMAN, ENOA_HUMAN, G6PI_HUMAN	9	9.93331e-07	ALDOA_HUMAN, KPYM_HUMAN, MDHC_HUMAN, LDHB_HUMAN, PGAM1_HUMAN, LDHA_HUMAN, K6PP_HUMAN, ENOA_HUMAN, G6PI_HUMAN
GOTERM_BP_FAT	GO:0008582	regulation of synaptic growth at neuromuscular junction	4	4.09078e-05	RS27A_HUMAN				4	8.05698e-05	RS27A_HUMAN
GOTERM_BP_FAT	GO:0051235	maintenance of location	7	6.14586e-05	ENPL_HUMAN, 1433B_HUMAN, ALBU_HUMAN, PDIA3_HUMAN, TLN1_HUMAN, CALR_HUMAN, FLNA_HUMAN	5	0.0157807	CAV1_HUMAN, ALBU_HUMAN, PDIA3_HUMAN, TLN1_HUMAN, CALR_HUMAN	5	0.0107559	CAV1_HUMAN, ALBU_HUMAN, PDIA3_HUMAN, TLN1_HUMAN, CALR_HUMAN
GOTERM_BP_FAT	GO:0006956	complement activation	6	8.16087e-05	IC1_HUMAN, CO3_HUMAN, CLUS_HUMAN, CFAH_HUMAN, C4BPA_HUMAN, CO4A_HUMAN	4	0.0252101	IC1_HUMAN, CO3_HUMAN, CLUS_HUMAN, CFAH_HUMAN	5	0.00238054	IC1_HUMAN, CO3_HUMAN, CFAH_HUMAN, CFAB_HUMAN, CO4A_HUMAN
GOTERM_BP_FAT	GO:0002541	activation of plasma proteins involved in acute inflammatory response	6	9.15557e-05	IC1_HUMAN, CO3_HUMAN, CLUS_HUMAN, CFAH_HUMAN, C4BPA_HUMAN, CO4A_HUMAN	4	0.0268074	IC1_HUMAN, CO3_HUMAN, CLUS_HUMAN, CFAH_HUMAN	5	0.00259749	IC1_HUMAN, CO3_HUMAN, CFAH_HUMAN, CFAB_HUMAN, CO4A_HUMAN
GOTERM_BP_FAT	GO:0019320	hexose catabolic process	7	9.40464e-05	ALDOA_HUMAN, KPYM_HUMAN, G3P_HUMAN, PGAM1_HUMAN, K6PP_HUMAN, ENOA_HUMAN, G6PI_HUMAN	8	7.82261e-05	ALDOA_HUMAN, KPYM_HUMAN, TPIS_HUMAN, PGAM1_HUMAN, K6PP_HUMAN, ALDOC_HUMAN, ENOA_HUMAN, G6PI_HUMAN	9	3.8203e-06	ALDOA_HUMAN, KPYM_HUMAN, MDHC_HUMAN, LDHB_HUMAN, PGAM1_HUMAN, LDHA_HUMAN, K6PP_HUMAN, ENOA_HUMAN, G6PI_HUMAN
GOTERM_BP_FAT	GO:0002449	lymphocyte mediated immunity	7	0.000101965	PRDX1_HUMAN, IC1_HUMAN, CO3_HUMAN, CLUS_HUMAN, C4BPA_HUMAN, CH60_HUMAN, CO4A_HUMAN	6	0.00406392	PRDX1_HUMAN, IC1_HUMAN, TBB5_HUMAN, CO3_HUMAN, CLUS_HUMAN, CH60_HUMAN	6	0.00249129	PRDX1_HUMAN, IC1_HUMAN, TBB5_HUMAN, CO3_HUMAN, CH60_HUMAN, CO4A_HUMAN
GOTERM_BP_FAT	GO:0046365	monosaccharide catabolic process	7	0.000110404	ALDOA_HUMAN, KPYM_HUMAN, G3P_HUMAN, PGAM1_HUMAN, K6PP_HUMAN, ENOA_HUMAN, G6PI_HUMAN	8	9.40053e-05	ALDOA_HUMAN, KPYM_HUMAN, TPIS_HUMAN, PGAM1_HUMAN, K6PP_HUMAN, ALDOC_HUMAN, ENOA_HUMAN, G6PI_HUMAN	9	4.75097e-06	ALDOA_HUMAN, KPYM_HUMAN, MDHC_HUMAN, LDHB_HUMAN, PGAM1_HUMAN, LDHA_HUMAN, K6PP_HUMAN, ENOA_HUMAN, G6PI_HUMAN
GOTERM_BP_FAT	GO:0043161	proteasomal ubiquitin-dependent protein catabolic process	8	0.000111056	ENPL_HUMAN, PSB1_HUMAN, RS27A_HUMAN, TERA_HUMAN, PRS10_HUMAN				7	0.00252956	PRS6A_HUMAN, PSD13_HUMAN, RS27A_HUMAN, TERA_HUMAN
GOTERM_BP_FAT	GO:0010498	proteasomal protein catabolic process	8	0.000111056	ENPL_HUMAN, PSB1_HUMAN, RS27A_HUMAN, TERA_HUMAN, PRS10_HUMAN				7	0.00252956	PRS6A_HUMAN, PSD13_HUMAN, RS27A_HUMAN, TERA_HUMAN
GOTERM_BP_FAT	GO:0043066	negative regulation of apoptosis	14	0.000111429	ENPL_HUMAN, ANXA1_HUMAN, PRDX5_HUMAN, COF1_HUMAN, CLUS_HUMAN, ALBU_HUMAN, HSP71_HUMAN, CH60_HUMAN, GRP75_HUMAN, RS27A_HUMAN, APOH_HUMAN	13	0.00745271	NPM_HUMAN, COF1_HUMAN, NDKA_HUMAN, CLUS_HUMAN, ALBU_HUMAN, ANXA5_HUMAN, CH60_HUMAN, PRDX3_HUMAN, HSPB1_HUMAN, APOH_HUMAN, PRDX5_HUMAN, ANXA1_HUMAN, GRP75_HUMAN	16	8.83718e-05	NPM_HUMAN, ANXA1_HUMAN, TGM2_HUMAN, ANXA5_HUMAN, ALBU_HUMAN, GRP78_HUMAN, GSTP1_HUMAN, CH60_HUMAN, PRDX3_HUMAN, HSPB1_HUMAN, RS27A_HUMAN, APOH_HUMAN, DAD1_HUMAN
GOTERM_BP_FAT	GO:0043069	negative regulation of programmed cell death	14	0.000128144	ENPL_HUMAN, ANXA1_HUMAN, PRDX5_HUMAN, COF1_HUMAN, CLUS_HUMAN, ALBU_HUMAN, HSP71_HUMAN, CH60_HUMAN, GRP75_HUMAN, RS27A_HUMAN, APOH_HUMAN	13	0.00831099	NPM_HUMAN, COF1_HUMAN, NDKA_HUMAN, CLUS_HUMAN, ALBU_HUMAN, ANXA5_HUMAN, CH60_HUMAN, PRDX3_HUMAN, HSPB1_HUMAN, APOH_HUMAN, PRDX5_HUMAN, ANXA1_HUMAN, GRP75_HUMAN	16	0.000103309	NPM_HUMAN, ANXA1_HUMAN, TGM2_HUMAN, ANXA5_HUMAN, ALBU_HUMAN, GRP78_HUMAN, GSTP1_HUMAN, CH60_HUMAN, PRDX3_HUMAN, HSPB1_HUMAN, RS27A_HUMAN, APOH_HUMAN, DAD1_HUMAN
GOTERM_BP_FAT	GO:0060548	negative regulation of cell death	14	0.000131735	ENPL_HUMAN, ANXA1_HUMAN, PRDX5_HUMAN, COF1_HUMAN, CLUS_HUMAN, ALBU_HUMAN, HSP71_HUMAN, CH60_HUMAN, GRP75_HUMAN, RS27A_HUMAN, APOH_HUMAN	13	0.00856216	NPM_HUMAN, COF1_HUMAN, NDKA_HUMAN, CLUS_HUMAN, ALBU_HUMAN, ANXA5_HUMAN, CH60_HUMAN, PRDX3_HUMAN, HSPB1_HUMAN, APOH_HUMAN, PRDX5_HUMAN, ANXA1_HUMAN, GRP75_HUMAN	16	0.000106548	NPM_HUMAN, ANXA1_HUMAN, TGM2_HUMAN, ANXA5_HUMAN, ALBU_HUMAN, GRP78_HUMAN, GSTP1_HUMAN, CH60_HUMAN, PRDX3_HUMAN, HSPB1_HUMAN, RS27A_HUMAN, APOH_HUMAN, DAD1_HUMAN
GOTERM_BP_FAT	GO:0019725	cellular homeostasis	16	0.000142871	ALDOA_HUMAN, PRDX1_HUMAN, ENPL_HUMAN, THIO_HUMAN, PARK7_HUMAN, HEMO_HUMAN, TRXR1_HUMAN, CERU_HUMAN, TRFE_HUMAN, CALR_HUMAN, KNG1_HUMAN, ATPB_HUMAN, PRDX5_HUMAN, HPT_HUMAN, PDIA3_HUMAN, DLDH_HUMAN	19	0.000246857	ALDOA_HUMAN, PRDX1_HUMAN, NPM_HUMAN, PRDX6_HUMAN, PRDX4_HUMAN, GSHR_HUMAN, PARK7_HUMAN, HEMO_HUMAN, PDIA4_HUMAN, TRXR1_HUMAN, PRDX3_HUMAN, CERU_HUMAN, CALR_HUMAN, TRFE_HUMAN, ATPB_HUMAN, CAV1_HUMAN, PRDX5_HUMAN, HPT_HUMAN, PDIA3_HUMAN	21	4.67311e-06	ALDOA_HUMAN, PRDX1_HUMAN, NPM_HUMAN, PRDX6_HUMAN, PRDX4_HUMAN, GSHR_HUMAN, PARK7_HUMAN, HEMO_HUMAN, TRXR1_HUMAN, PRDX3_HUMAN, CERU_HUMAN, CALR_HUMAN, TRFE_HUMAN, KNG1_HUMAN, ATPB_HUMAN, CAV1_HUMAN, TGM2_HUMAN, PLMN_HUMAN, HPT_HUMAN, PDIA3_HUMAN, PDIA6_HUMAN
GOTERM_BP_FAT	GO:0042592	homeostatic process	21	0.000148187	ALDOA_HUMAN, PRDX1_HUMAN, ENPL_HUMAN, APOA1_HUMAN, THIO_HUMAN, PARK7_HUMAN, HEMO_HUMAN, TRXR1_HUMAN, CERU_HUMAN, KNG1_HUMAN, CALR_HUMAN, TRFE_HUMAN, ATPB_HUMAN, PRDX5_HUMAN, APOA2_HUMAN, HPT_HUMAN, PDIA3_HUMAN, APOB_HUMAN, AACT_HUMAN, DLDH_HUMAN, STAT3_HUMAN	21	0.00964634	ALDOA_HUMAN, PRDX1_HUMAN, NPM_HUMAN, PRDX6_HUMAN, APOA1_HUMAN, PRDX4_HUMAN, GSHR_HUMAN, PARK7_HUMAN, HEMO_HUMAN, PDIA4_HUMAN, TRXR1_HUMAN, PRDX3_HUMAN, CERU_HUMAN, CALR_HUMAN, TRFE_HUMAN, ATPB_HUMAN, CAV1_HUMAN, PRDX5_HUMAN, HPT_HUMAN, PDIA3_HUMAN, APOB_HUMAN	23	0.000480511	ALDOA_HUMAN, PRDX1_HUMAN, NPM_HUMAN, PRDX6_HUMAN, APOA1_HUMAN, PRDX4_HUMAN, GSHR_HUMAN, PARK7_HUMAN, HEMO_HUMAN, TRXR1_HUMAN, PRDX3_HUMAN, CERU_HUMAN, CALR_HUMAN, KNG1_HUMAN, TRFE_HUMAN, ATPB_HUMAN, CAV1_HUMAN, TGM2_HUMAN, PLMN_HUMAN, HPT_HUMAN, PDIA3_HUMAN, APOB_HUMAN, PDIA6_HUMAN
GOTERM_BP_FAT	GO:0051789	response to protein stimulus	8	0.000149996	HSP7C_HUMAN, HS90A_HUMAN, SERPH_HUMAN, HSP71_HUMAN, HS90B_HUMAN, CH60_HUMAN, HSP74_HUMAN, TERA_HUMAN	10	3.38431e-05	HSP7C_HUMAN, CLIC1_HUMAN, MAP1B_HUMAN, SERPH_HUMAN, ARP3_HUMAN, HS90B_HUMAN, CH60_HUMAN, HSPB1_HUMAN, HSP74_HUMAN, TERA_HUMAN	7	0.00321335	HS90A_HUMAN, MAP1B_HUMAN, ARP3_HUMAN, CFAB_HUMAN, CH60_HUMAN, HSPB1_HUMAN, TERA_HUMAN
GOTERM_BP_FAT	GO:0030036	actin cytoskeleton organization	11	0.000160202	ALDOA_HUMAN, MYH9_HUMAN, COF1_HUMAN, FSCN1_HUMAN, GELS_HUMAN, PROF1_HUMAN, TLN1_HUMAN, CALR_HUMAN, FLNA_HUMAN, ITB1_HUMAN, ACTN1_HUMAN	13	0.000164363	ALDOA_HUMAN, COF1_HUMAN, ARF6_HUMAN, ARPC4_HUMAN, GELS_HUMAN, EHD2_HUMAN, MYH10_HUMAN, TLN1_HUMAN, CALR_HUMAN, FSCN1_HUMAN, PROF1_HUMAN, ACTN1_HUMAN, ITB1_HUMAN	10	0.0035251	ALDOA_HUMAN, FSCN1_HUMAN, EHD2_HUMAN, GELS_HUMAN, PROF1_HUMAN, MYH10_HUMAN, TLN1_HUMAN, CALR_HUMAN, ITB1_HUMAN, ACTN1_HUMAN
GOTERM_BP_FAT	GO:0016052	carbohydrate catabolic process	8	0.000168379	ALDOA_HUMAN, PYGB_HUMAN, KPYM_HUMAN, G3P_HUMAN, PGAM1_HUMAN, K6PP_HUMAN, ENOA_HUMAN, G6PI_HUMAN	8	0.00130201	ALDOA_HUMAN, KPYM_HUMAN, TPIS_HUMAN, PGAM1_HUMAN, K6PP_HUMAN, ALDOC_HUMAN, ENOA_HUMAN, G6PI_HUMAN	9	0.000109926	ALDOA_HUMAN, KPYM_HUMAN, MDHC_HUMAN, LDHB_HUMAN, PGAM1_HUMAN, LDHA_HUMAN, K6PP_HUMAN, ENOA_HUMAN, G6PI_HUMAN
GOTERM_BP_FAT	GO:0006959	humoral immune response	7	0.000199757	IC1_HUMAN, CO3_HUMAN, CLUS_HUMAN, CFAH_HUMAN, C4BPA_HUMAN, CO4A_HUMAN, G6PI_HUMAN	5	0.0313994	IC1_HUMAN, CO3_HUMAN, CLUS_HUMAN, CFAH_HUMAN, G6PI_HUMAN	6	0.00421117	IC1_HUMAN, CO3_HUMAN, CFAH_HUMAN, CFAB_HUMAN, CO4A_HUMAN, G6PI_HUMAN
GOTERM_BP_FAT	GO:0046164	alcohol catabolic process	7	0.000229178	ALDOA_HUMAN, KPYM_HUMAN, G3P_HUMAN, PGAM1_HUMAN, K6PP_HUMAN, ENOA_HUMAN, G6PI_HUMAN	8	0.000216497	ALDOA_HUMAN, KPYM_HUMAN, TPIS_HUMAN, PGAM1_HUMAN, K6PP_HUMAN, ALDOC_HUMAN, ENOA_HUMAN, G6PI_HUMAN	9	1.2811e-05	ALDOA_HUMAN, KPYM_HUMAN, MDHC_HUMAN, LDHB_HUMAN, PGAM1_HUMAN, LDHA_HUMAN, K6PP_HUMAN, ENOA_HUMAN, G6PI_HUMAN
GOTERM_BP_FAT	GO:0006006	glucose metabolic process	9	0.000239931	ALDOA_HUMAN, PYGB_HUMAN, KPYM_HUMAN, G3P_HUMAN, PGAM1_HUMAN, UGPA_HUMAN, K6PP_HUMAN, ENOA_HUMAN, G6PI_HUMAN	8	0.00852193	ALDOA_HUMAN, KPYM_HUMAN, TPIS_HUMAN, PGAM1_HUMAN, K6PP_HUMAN, ALDOC_HUMAN, ENOA_HUMAN, G6PI_HUMAN	9	0.00108514	ALDOA_HUMAN, KPYM_HUMAN, MDHC_HUMAN, LDHB_HUMAN, PGAM1_HUMAN, LDHA_HUMAN, K6PP_HUMAN, ENOA_HUMAN, G6PI_HUMAN
GOTERM_BP_FAT	GO:0006958	complement activation, classical pathway	5	0.000244163	IC1_HUMAN, CO3_HUMAN, CLUS_HUMAN, C4BPA_HUMAN, CO4A_HUMAN
GOTERM_BP_FAT	GO:0030029	actin filament-based process	11	0.00026927	ALDOA_HUMAN, MYH9_HUMAN, COF1_HUMAN, FSCN1_HUMAN, GELS_HUMAN, PROF1_HUMAN, TLN1_HUMAN, CALR_HUMAN, FLNA_HUMAN, ITB1_HUMAN, ACTN1_HUMAN	14	7.47692e-05	ALDOA_HUMAN, COF1_HUMAN, ARF6_HUMAN, ARPC4_HUMAN, GELS_HUMAN, EHD2_HUMAN, MYH10_HUMAN, TLN1_HUMAN, CALR_HUMAN, FSCN1_HUMAN, PROF1_HUMAN, MYL6_HUMAN, ACTN1_HUMAN, ITB1_HUMAN	11	0.00157645	ALDOA_HUMAN, FSCN1_HUMAN, EHD2_HUMAN, GELS_HUMAN, PROF1_HUMAN, MYL6_HUMAN, MYH10_HUMAN, TLN1_HUMAN, CALR_HUMAN, ITB1_HUMAN, ACTN1_HUMAN
GOTERM_BP_FAT	GO:0016064	immunoglobulin mediated immune response	6	0.000273672	IC1_HUMAN, CO3_HUMAN, CLUS_HUMAN, C4BPA_HUMAN, CH60_HUMAN, CO4A_HUMAN	4	0.0478267	IC1_HUMAN, CO3_HUMAN, CLUS_HUMAN, CH60_HUMAN	4	0.0360184	IC1_HUMAN, CO3_HUMAN, CH60_HUMAN, CO4A_HUMAN
GOTERM_BP_FAT	GO:0032101	regulation of response to external stimulus	9	0.000311894	FETUA_HUMAN, A2MG_HUMAN, IC1_HUMAN, CO3_HUMAN, 5NTD_HUMAN, ANT3_HUMAN, KNG1_HUMAN, APOH_HUMAN, ANXA2_HUMAN	8	0.0104108	CAV1_HUMAN, A2MG_HUMAN, IC1_HUMAN, CO3_HUMAN, 5NTD_HUMAN, ANT3_HUMAN, APOH_HUMAN, ANXA2_HUMAN	11	5.73704e-05	FETUA_HUMAN, CAV1_HUMAN, A2MG_HUMAN, IC1_HUMAN, TGM2_HUMAN, PLMN_HUMAN, CO3_HUMAN, 5NTD_HUMAN, KNG1_HUMAN, APOH_HUMAN, ANXA2_HUMAN
GOTERM_BP_FAT	GO:0002443	leukocyte mediated immunity	7	0.000317782	PRDX1_HUMAN, IC1_HUMAN, CO3_HUMAN, CLUS_HUMAN, C4BPA_HUMAN, CH60_HUMAN, CO4A_HUMAN	6	0.00964443	PRDX1_HUMAN, IC1_HUMAN, TBB5_HUMAN, CO3_HUMAN, CLUS_HUMAN, CH60_HUMAN	6	0.00603663	PRDX1_HUMAN, IC1_HUMAN, TBB5_HUMAN, CO3_HUMAN, CH60_HUMAN, CO4A_HUMAN
GOTERM_BP_FAT	GO:0051605	protein maturation by peptide bond cleavage	7	0.000317782	IC1_HUMAN, CO3_HUMAN, CLUS_HUMAN, CFAH_HUMAN, C4BPA_HUMAN, CO4A_HUMAN, APOH_HUMAN	5	0.0409631	IC1_HUMAN, CO3_HUMAN, CLUS_HUMAN, CFAH_HUMAN, APOH_HUMAN	6	0.00603663	IC1_HUMAN, CO3_HUMAN, CFAH_HUMAN, CFAB_HUMAN, CO4A_HUMAN, APOH_HUMAN
GOTERM_BP_FAT	GO:0002455	humoral immune response mediated by circulating immunoglobulin	5	0.000318131	IC1_HUMAN, CO3_HUMAN, CLUS_HUMAN, C4BPA_HUMAN, CO4A_HUMAN
GOTERM_BP_FAT	GO:0019724	B cell mediated immunity	6	0.000324929	IC1_HUMAN, CO3_HUMAN, CLUS_HUMAN, C4BPA_HUMAN, CH60_HUMAN, CO4A_HUMAN				4	0.0394842	IC1_HUMAN, CO3_HUMAN, CH60_HUMAN, CO4A_HUMAN
GOTERM_BP_FAT	GO:0042981	regulation of apoptosis	21	0.000363298	PRDX1_HUMAN, ENPL_HUMAN, COF1_HUMAN, CLUS_HUMAN, ALBU_HUMAN, HSP71_HUMAN, CH60_HUMAN, CALR_HUMAN, KNG1_HUMAN, TERA_HUMAN, APOH_HUMAN, PRDX5_HUMAN, ANXA1_HUMAN, 1433B_HUMAN, PDIA3_HUMAN, GRP75_HUMAN, RS27A_HUMAN, ACTN1_HUMAN	23	0.00493353	PRDX1_HUMAN, NPM_HUMAN, NDKA_HUMAN, COF1_HUMAN, CLUS_HUMAN, ANXA5_HUMAN, ALBU_HUMAN, CH60_HUMAN, HSPB1_HUMAN, PRDX3_HUMAN, CALR_HUMAN, APOH_HUMAN, TERA_HUMAN, RTN4_HUMAN, PRDX5_HUMAN, ANXA1_HUMAN, TBB5_HUMAN, PDIA3_HUMAN, LEG1_HUMAN, 1433E_HUMAN, PHB_HUMAN, GRP75_HUMAN, ACTN1_HUMAN	31	3.22408e-07	NPM_HUMAN, ALBU_HUMAN, GRP78_HUMAN, RS3_HUMAN, CH60_HUMAN, PRDX3_HUMAN, HSPB1_HUMAN, KNG1_HUMAN, CALR_HUMAN, TERA_HUMAN, ANXA1_HUMAN, TBB5_HUMAN, PLMN_HUMAN, RS3A_HUMAN, PDIA3_HUMAN, ACTN1_HUMAN, DAD1_HUMAN, PRDX1_HUMAN, NQO1_HUMAN, ADAM9_HUMAN, ANXA5_HUMAN, APOH_HUMAN, RTN4_HUMAN, CATB_HUMAN, TGM2_HUMAN, PHB_HUMAN, GSTP1_HUMAN, RS27A_HUMAN
GOTERM_BP_FAT	GO:0006916	anti-apoptosis	10	0.000375881	ENPL_HUMAN, ANXA1_HUMAN, COF1_HUMAN, CLUS_HUMAN, HSP71_HUMAN, GRP75_HUMAN, RS27A_HUMAN				12	0.000108868	NPM_HUMAN, ANXA1_HUMAN, TGM2_HUMAN, ANXA5_HUMAN, GRP78_HUMAN, GSTP1_HUMAN, HSPB1_HUMAN, RS27A_HUMAN, DAD1_HUMAN
GOTERM_BP_FAT	GO:0043067	regulation of programmed cell death	21	0.000412602	PRDX1_HUMAN, ENPL_HUMAN, COF1_HUMAN, CLUS_HUMAN, ALBU_HUMAN, HSP71_HUMAN, CH60_HUMAN, CALR_HUMAN, KNG1_HUMAN, TERA_HUMAN, APOH_HUMAN, PRDX5_HUMAN, ANXA1_HUMAN, 1433B_HUMAN, PDIA3_HUMAN, GRP75_HUMAN, RS27A_HUMAN, ACTN1_HUMAN	23	0.0055329	PRDX1_HUMAN, NPM_HUMAN, NDKA_HUMAN, COF1_HUMAN, CLUS_HUMAN, ANXA5_HUMAN, ALBU_HUMAN, CH60_HUMAN, HSPB1_HUMAN, PRDX3_HUMAN, CALR_HUMAN, APOH_HUMAN, TERA_HUMAN, RTN4_HUMAN, PRDX5_HUMAN, ANXA1_HUMAN, TBB5_HUMAN, PDIA3_HUMAN, LEG1_HUMAN, 1433E_HUMAN, PHB_HUMAN, GRP75_HUMAN, ACTN1_HUMAN	31	3.98098e-07	NPM_HUMAN, ALBU_HUMAN, GRP78_HUMAN, RS3_HUMAN, CH60_HUMAN, PRDX3_HUMAN, HSPB1_HUMAN, KNG1_HUMAN, CALR_HUMAN, TERA_HUMAN, ANXA1_HUMAN, TBB5_HUMAN, PLMN_HUMAN, RS3A_HUMAN, PDIA3_HUMAN, ACTN1_HUMAN, DAD1_HUMAN, PRDX1_HUMAN, NQO1_HUMAN, ADAM9_HUMAN, ANXA5_HUMAN, APOH_HUMAN, RTN4_HUMAN, CATB_HUMAN, TGM2_HUMAN, PHB_HUMAN, GSTP1_HUMAN, RS27A_HUMAN
GOTERM_BP_FAT	GO:0010941	regulation of cell death	21	0.000432545	PRDX1_HUMAN, ENPL_HUMAN, COF1_HUMAN, CLUS_HUMAN, ALBU_HUMAN, HSP71_HUMAN, CH60_HUMAN, CALR_HUMAN, KNG1_HUMAN, TERA_HUMAN, APOH_HUMAN, PRDX5_HUMAN, ANXA1_HUMAN, 1433B_HUMAN, PDIA3_HUMAN, GRP75_HUMAN, RS27A_HUMAN, ACTN1_HUMAN	23	0.00577271	PRDX1_HUMAN, NPM_HUMAN, NDKA_HUMAN, COF1_HUMAN, CLUS_HUMAN, ANXA5_HUMAN, ALBU_HUMAN, CH60_HUMAN, HSPB1_HUMAN, PRDX3_HUMAN, CALR_HUMAN, APOH_HUMAN, TERA_HUMAN, RTN4_HUMAN, PRDX5_HUMAN, ANXA1_HUMAN, TBB5_HUMAN, PDIA3_HUMAN, LEG1_HUMAN, 1433E_HUMAN, PHB_HUMAN, GRP75_HUMAN, ACTN1_HUMAN	31	4.30517e-07	NPM_HUMAN, ALBU_HUMAN, GRP78_HUMAN, RS3_HUMAN, CH60_HUMAN, PRDX3_HUMAN, HSPB1_HUMAN, KNG1_HUMAN, CALR_HUMAN, TERA_HUMAN, ANXA1_HUMAN, TBB5_HUMAN, PLMN_HUMAN, RS3A_HUMAN, PDIA3_HUMAN, ACTN1_HUMAN, DAD1_HUMAN, PRDX1_HUMAN, NQO1_HUMAN, ADAM9_HUMAN, ANXA5_HUMAN, APOH_HUMAN, RTN4_HUMAN, CATB_HUMAN, TGM2_HUMAN, PHB_HUMAN, GSTP1_HUMAN, RS27A_HUMAN
GOTERM_BP_FAT	GO:0002253	activation of immune response	7	0.000513134	IC1_HUMAN, CO3_HUMAN, CLUS_HUMAN, CFAH_HUMAN, C4BPA_HUMAN, CH60_HUMAN, CO4A_HUMAN				6	0.008734	IC1_HUMAN, CO3_HUMAN, CFAH_HUMAN, CFAB_HUMAN, CH60_HUMAN, CO4A_HUMAN
GOTERM_BP_FAT	GO:0045454	cell redox homeostasis	6	0.000563085	PRDX1_HUMAN, PRDX5_HUMAN, THIO_HUMAN, PDIA3_HUMAN, DLDH_HUMAN, TRXR1_HUMAN	9	4.43429e-06	PRDX1_HUMAN, PRDX5_HUMAN, PRDX6_HUMAN, PDIA3_HUMAN, GSHR_HUMAN, PRDX4_HUMAN, TRXR1_HUMAN, PDIA4_HUMAN, PRDX3_HUMAN	8	2.08308e-05	PRDX1_HUMAN, PRDX6_HUMAN, PDIA3_HUMAN, GSHR_HUMAN, PRDX4_HUMAN, TRXR1_HUMAN, PRDX3_HUMAN, PDIA6_HUMAN
GOTERM_BP_FAT	GO:0032268	regulation of cellular protein metabolic process	15	0.000569902	A2MG_HUMAN, PSB1_HUMAN, IC1_HUMAN, 1433B_HUMAN, APOA1_HUMAN, IF2B3_HUMAN, CD81_HUMAN, HS90B_HUMAN, HEMO_HUMAN, CALR_HUMAN, RS27A_HUMAN, PRS10_HUMAN	16	0.00551675	PSMD2_HUMAN, A2MG_HUMAN, IF4G1_HUMAN, GCN1L_HUMAN, IC1_HUMAN, APOA1_HUMAN, IF2B3_HUMAN, CD81_HUMAN, HEMO_HUMAN, HSPB1_HUMAN, CALR_HUMAN, CAV1_HUMAN, PRS6A_HUMAN, HS90B_HUMAN, 1433E_HUMAN, PRS10_HUMAN	15	0.00487513	CAV1_HUMAN, A2MG_HUMAN, IF4G1_HUMAN, IC1_HUMAN, ADAM9_HUMAN, APOA1_HUMAN, PSD13_HUMAN, PRS6A_HUMAN, HEMO_HUMAN, HSPB1_HUMAN, CALR_HUMAN, RS27A_HUMAN
GOTERM_BP_FAT	GO:0002252	immune effector process	8	0.000594123	PRDX1_HUMAN, IC1_HUMAN, CO3_HUMAN, CLUS_HUMAN, CFAH_HUMAN, C4BPA_HUMAN, CH60_HUMAN, CO4A_HUMAN	7	0.0159566	PRDX1_HUMAN, IC1_HUMAN, TBB5_HUMAN, CO3_HUMAN, CLUS_HUMAN, CFAH_HUMAN, CH60_HUMAN	8	0.00222381	PRDX1_HUMAN, IC1_HUMAN, TBB5_HUMAN, CO3_HUMAN, CFAH_HUMAN, CFAB_HUMAN, CH60_HUMAN, CO4A_HUMAN
GOTERM_BP_FAT	GO:0051436	negative regulation of ubiquitin-protein ligase activity during mitotic cell cycle	6	0.000650469	PSB1_HUMAN, RS27A_HUMAN, PRS10_HUMAN				6	0.00179436	PRS6A_HUMAN, PSD13_HUMAN, RS27A_HUMAN
GOTERM_BP_FAT	GO:0031145	anaphase-promoting complex-dependent proteasomal ubiquitin-dependent protein catabolic process	6	0.000650469	PSB1_HUMAN, RS27A_HUMAN, PRS10_HUMAN				6	0.00179436	PRS6A_HUMAN, PSD13_HUMAN, RS27A_HUMAN
GOTERM_BP_FAT	GO:0051444	negative regulation of ubiquitin-protein ligase activity	6	0.000747635	PSB1_HUMAN, RS27A_HUMAN, PRS10_HUMAN				6	0.00205324	PRS6A_HUMAN, PSD13_HUMAN, RS27A_HUMAN
GOTERM_BP_FAT	GO:0051352	negative regulation of ligase activity	6	0.000747635	PSB1_HUMAN, RS27A_HUMAN, PRS10_HUMAN				6	0.00205324	PRS6A_HUMAN, PSD13_HUMAN, RS27A_HUMAN
GOTERM_BP_FAT	GO:0002697	regulation of immune effector process	7	0.000751308	A2MG_HUMAN, APOA2_HUMAN, IC1_HUMAN, CO3_HUMAN, APOA1_HUMAN, CH60_HUMAN, HEMO_HUMAN	6	0.0183301	A2MG_HUMAN, IC1_HUMAN, CO3_HUMAN, APOA1_HUMAN, CH60_HUMAN, HEMO_HUMAN	7	0.00240711	A2MG_HUMAN, IC1_HUMAN, CO3_HUMAN, APOA1_HUMAN, AP2A1_HUMAN, CH60_HUMAN, HEMO_HUMAN
GOTERM_BP_FAT	GO:0031646	positive regulation of neurological system process	5	0.000778192	TRFE_HUMAN, RS27A_HUMAN				5	0.00180493	TRFE_HUMAN, RS27A_HUMAN
GOTERM_BP_FAT	GO:0051437	positive regulation of ubiquitin-protein ligase activity during mitotic cell cycle	6	0.000800096	PSB1_HUMAN, RS27A_HUMAN, PRS10_HUMAN				6	0.00219244	PRS6A_HUMAN, PSD13_HUMAN, RS27A_HUMAN
GOTERM_BP_FAT	GO:0051963	regulation of synaptogenesis	4	0.00087463	RS27A_HUMAN				4	0.00168424	RS27A_HUMAN
GOTERM_BP_FAT	GO:0051443	positive regulation of ubiquitin-protein ligase activity	6	0.000913201	PSB1_HUMAN, RS27A_HUMAN, PRS10_HUMAN				6	0.00249129	PRS6A_HUMAN, PSD13_HUMAN, RS27A_HUMAN
GOTERM_BP_FAT	GO:0050778	positive regulation of immune response	8	0.000949318	IC1_HUMAN, CO3_HUMAN, CLUS_HUMAN, CFAH_HUMAN, C4BPA_HUMAN, CH60_HUMAN, HEMO_HUMAN, CO4A_HUMAN				7	0.0136386	IC1_HUMAN, CO3_HUMAN, CFAH_HUMAN, CFAB_HUMAN, CH60_HUMAN, HEMO_HUMAN, CO4A_HUMAN
GOTERM_BP_FAT	GO:0051439	regulation of ubiquitin-protein ligase activity during mitotic cell cycle	6	0.000974019	PSB1_HUMAN, RS27A_HUMAN, PRS10_HUMAN				6	0.00265132	PRS6A_HUMAN, PSD13_HUMAN, RS27A_HUMAN
GOTERM_BP_FAT	GO:0031647	regulation of protein stability	5	0.001033	APOA2_HUMAN, APOA1_HUMAN, CH60_HUMAN, CALR_HUMAN, FLNA_HUMAN
GOTERM_BP_FAT	GO:0007015	actin filament organization	6	0.0010378	ALDOA_HUMAN, COF1_HUMAN, FSCN1_HUMAN, GELS_HUMAN, FLNA_HUMAN, ACTN1_HUMAN
GOTERM_BP_FAT	GO:0019318	hexose metabolic process	9	0.0010822	ALDOA_HUMAN, PYGB_HUMAN, KPYM_HUMAN, G3P_HUMAN, PGAM1_HUMAN, UGPA_HUMAN, K6PP_HUMAN, ENOA_HUMAN, G6PI_HUMAN	8	0.0264864	ALDOA_HUMAN, KPYM_HUMAN, TPIS_HUMAN, PGAM1_HUMAN, K6PP_HUMAN, ALDOC_HUMAN, ENOA_HUMAN, G6PI_HUMAN	9	0.00446631	ALDOA_HUMAN, KPYM_HUMAN, MDHC_HUMAN, LDHB_HUMAN, PGAM1_HUMAN, LDHA_HUMAN, K6PP_HUMAN, ENOA_HUMAN, G6PI_HUMAN
GOTERM_BP_FAT	GO:0051351	positive regulation of ligase activity	6	0.00110463	PSB1_HUMAN, RS27A_HUMAN, PRS10_HUMAN				6	0.00299355	PRS6A_HUMAN, PSD13_HUMAN, RS27A_HUMAN
GOTERM_BP_FAT	GO:0031397	negative regulation of protein ubiquitination	6	0.00117459	PSB1_HUMAN, RS27A_HUMAN, PRS10_HUMAN				6	0.00317612	PRS6A_HUMAN, PSD13_HUMAN, RS27A_HUMAN
GOTERM_BP_FAT	GO:0016485	protein processing	7	0.00128847	IC1_HUMAN, CO3_HUMAN, CLUS_HUMAN, CFAH_HUMAN, C4BPA_HUMAN, CO4A_HUMAN, APOH_HUMAN				6	0.0176214	IC1_HUMAN, CO3_HUMAN, CFAH_HUMAN, CFAB_HUMAN, CO4A_HUMAN, APOH_HUMAN
GOTERM_BP_FAT	GO:0050727	regulation of inflammatory response	6	0.0013243	FETUA_HUMAN, A2MG_HUMAN, IC1_HUMAN, CO3_HUMAN, 5NTD_HUMAN, ANT3_HUMAN	5	0.0277506	A2MG_HUMAN, IC1_HUMAN, CO3_HUMAN, 5NTD_HUMAN, ANT3_HUMAN	6	0.00356513	FETUA_HUMAN, A2MG_HUMAN, IC1_HUMAN, TGM2_HUMAN, CO3_HUMAN, 5NTD_HUMAN
GOTERM_BP_FAT	GO:0050807	regulation of synapse organization	4	0.0013924	RS27A_HUMAN				4	0.00266501	RS27A_HUMAN
GOTERM_BP_FAT	GO:0002250	adaptive immune response	6	0.00140422	IC1_HUMAN, CO3_HUMAN, CLUS_HUMAN, C4BPA_HUMAN, CH60_HUMAN, CO4A_HUMAN
GOTERM_BP_FAT	GO:0002460	adaptive immune response based on somatic recombination of immune receptors built from immunoglobulin superfamily domains	6	0.00140422	IC1_HUMAN, CO3_HUMAN, CLUS_HUMAN, C4BPA_HUMAN, CH60_HUMAN, CO4A_HUMAN
GOTERM_BP_FAT	GO:0051438	regulation of ubiquitin-protein ligase activity	6	0.00148765	PSB1_HUMAN, RS27A_HUMAN, PRS10_HUMAN				6	0.00398724	PRS6A_HUMAN, PSD13_HUMAN, RS27A_HUMAN
GOTERM_BP_FAT	GO:0051651	maintenance of location in cell	5	0.00170881	1433B_HUMAN, ALBU_HUMAN, PDIA3_HUMAN, TLN1_HUMAN, FLNA_HUMAN	4	0.035585	CAV1_HUMAN, ALBU_HUMAN, PDIA3_HUMAN, TLN1_HUMAN	4	0.0266157	CAV1_HUMAN, ALBU_HUMAN, PDIA3_HUMAN, TLN1_HUMAN
GOTERM_BP_FAT	GO:0031400	negative regulation of protein modification process	7	0.0017583	PSB1_HUMAN, 1433B_HUMAN, RS27A_HUMAN, PRS10_HUMAN				7	0.00540858	CAV1_HUMAN, PRS6A_HUMAN, PSD13_HUMAN, RS27A_HUMAN
GOTERM_BP_FAT	GO:0051340	regulation of ligase activity	6	0.00175986	PSB1_HUMAN, RS27A_HUMAN, PRS10_HUMAN				6	0.00468574	PRS6A_HUMAN, PSD13_HUMAN, RS27A_HUMAN
GOTERM_BP_FAT	GO:0065003	macromolecular complex assembly	17	0.00204351	SEP11_HUMAN, H4_HUMAN, GELS_HUMAN, APOA1_HUMAN, PTRF_HUMAN, CH60_HUMAN, CALR_HUMAN, TERA_HUMAN, HS90A_HUMAN, APOA2_HUMAN, H2A1D_HUMAN, 1433B_HUMAN, APOB_HUMAN, TBB6_HUMAN, HSP74_HUMAN, FLNA_HUMAN, K6PP_HUMAN	24	0.000175383	H2B1C_HUMAN, CAV2_HUMAN, NPM_HUMAN, ARPC4_HUMAN, GELS_HUMAN, IMB1_HUMAN, APOA1_HUMAN, TCPA_HUMAN, ANXA5_HUMAN, PTRF_HUMAN, CAPG_HUMAN, CH60_HUMAN, CALR_HUMAN, TERA_HUMAN, CAV1_HUMAN, PAXI_HUMAN, XPO2_HUMAN, TBB5_HUMAN, APOB_HUMAN, LAMC1_HUMAN, TBB6_HUMAN, HSP74_HUMAN, ALDOC_HUMAN, K6PP_HUMAN	23	8.69103e-05	NPM_HUMAN, CAV2_HUMAN, SEPT9_HUMAN, GELS_HUMAN, IMB1_HUMAN, APOA1_HUMAN, TCPA_HUMAN, ANXA5_HUMAN, PTRF_HUMAN, CAPG_HUMAN, CH60_HUMAN, CALR_HUMAN, TERA_HUMAN, CAV1_HUMAN, PAXI_HUMAN, HS90A_HUMAN, TGM2_HUMAN, TBB5_HUMAN, APOB_HUMAN, LAMC1_HUMAN, TBB6_HUMAN, IPO5_HUMAN, K6PP_HUMAN
GOTERM_BP_FAT	GO:0031398	positive regulation of protein ubiquitination	6	0.00206694	PSB1_HUMAN, RS27A_HUMAN, PRS10_HUMAN				6	0.00546716	PRS6A_HUMAN, PSD13_HUMAN, RS27A_HUMAN
GOTERM_BP_FAT	GO:0050803	regulation of synapse structure and activity	4	0.00206975	RS27A_HUMAN				4	0.00393745	RS27A_HUMAN
GOTERM_BP_FAT	GO:0051131	chaperone-mediated protein complex assembly	3	0.00231303	HS90A_HUMAN, CH60_HUMAN, HSP74_HUMAN
GOTERM_BP_FAT	GO:0048742	regulation of skeletal muscle fiber development	4	0.00233366	RS27A_HUMAN				4	0.00443055	RS27A_HUMAN
GOTERM_BP_FAT	GO:0005996	monosaccharide metabolic process	9	0.00269922	ALDOA_HUMAN, PYGB_HUMAN, KPYM_HUMAN, G3P_HUMAN, PGAM1_HUMAN, UGPA_HUMAN, K6PP_HUMAN, ENOA_HUMAN, G6PI_HUMAN				9	0.0103999	ALDOA_HUMAN, KPYM_HUMAN, MDHC_HUMAN, LDHB_HUMAN, PGAM1_HUMAN, LDHA_HUMAN, K6PP_HUMAN, ENOA_HUMAN, G6PI_HUMAN
GOTERM_BP_FAT	GO:0050821	protein stabilization	4	0.00324689	APOA1_HUMAN, CH60_HUMAN, CALR_HUMAN, FLNA_HUMAN
GOTERM_BP_FAT	GO:0048878	chemical homeostasis	14	0.0034192	ENPL_HUMAN, APOA2_HUMAN, APOA1_HUMAN, HPT_HUMAN, APOB_HUMAN, PARK7_HUMAN, DLDH_HUMAN, HEMO_HUMAN, CERU_HUMAN, CALR_HUMAN, KNG1_HUMAN, STAT3_HUMAN, TRFE_HUMAN, ATPB_HUMAN				13	0.0440014	CAV1_HUMAN, TGM2_HUMAN, APOA1_HUMAN, HPT_HUMAN, APOB_HUMAN, PARK7_HUMAN, HEMO_HUMAN, PRDX3_HUMAN, CERU_HUMAN, TRFE_HUMAN, CALR_HUMAN, KNG1_HUMAN, ATPB_HUMAN
GOTERM_BP_FAT	GO:0048641	regulation of skeletal muscle tissue development	4	0.00359336	RS27A_HUMAN				4	0.00676747	RS27A_HUMAN
GOTERM_BP_FAT	GO:0045087	innate immune response	7	0.00369697	PRDX1_HUMAN, IC1_HUMAN, CO3_HUMAN, CLUS_HUMAN, CFAH_HUMAN, C4BPA_HUMAN, CO4A_HUMAN				7	0.0108798	PRDX1_HUMAN, IC1_HUMAN, TBB5_HUMAN, CO3_HUMAN, CFAH_HUMAN, CFAB_HUMAN, CO4A_HUMAN
GOTERM_BP_FAT	GO:0043933	macromolecular complex subunit organization	17	0.00390279	SEP11_HUMAN, H4_HUMAN, GELS_HUMAN, APOA1_HUMAN, PTRF_HUMAN, CH60_HUMAN, CALR_HUMAN, TERA_HUMAN, HS90A_HUMAN, APOA2_HUMAN, H2A1D_HUMAN, 1433B_HUMAN, APOB_HUMAN, TBB6_HUMAN, HSP74_HUMAN, FLNA_HUMAN, K6PP_HUMAN	24	0.000446622	H2B1C_HUMAN, CAV2_HUMAN, NPM_HUMAN, ARPC4_HUMAN, GELS_HUMAN, IMB1_HUMAN, APOA1_HUMAN, TCPA_HUMAN, ANXA5_HUMAN, PTRF_HUMAN, CAPG_HUMAN, CH60_HUMAN, CALR_HUMAN, TERA_HUMAN, CAV1_HUMAN, PAXI_HUMAN, XPO2_HUMAN, TBB5_HUMAN, APOB_HUMAN, LAMC1_HUMAN, TBB6_HUMAN, HSP74_HUMAN, ALDOC_HUMAN, K6PP_HUMAN	23	0.000221759	NPM_HUMAN, CAV2_HUMAN, SEPT9_HUMAN, GELS_HUMAN, IMB1_HUMAN, APOA1_HUMAN, TCPA_HUMAN, ANXA5_HUMAN, PTRF_HUMAN, CAPG_HUMAN, CH60_HUMAN, CALR_HUMAN, TERA_HUMAN, CAV1_HUMAN, PAXI_HUMAN, HS90A_HUMAN, TGM2_HUMAN, TBB5_HUMAN, APOB_HUMAN, LAMC1_HUMAN, TBB6_HUMAN, IPO5_HUMAN, K6PP_HUMAN
GOTERM_BP_FAT	GO:0031401	positive regulation of protein modification process	8	0.00401382	PSB1_HUMAN, CD81_HUMAN, HEMO_HUMAN, RS27A_HUMAN, PRS10_HUMAN				8	0.0133072	CAV1_HUMAN, PRS6A_HUMAN, PSD13_HUMAN, HEMO_HUMAN, RS27A_HUMAN
GOTERM_BP_FAT	GO:0050878	regulation of body fluid levels	7	0.00410825	A1AT_HUMAN, IC1_HUMAN, ANT3_HUMAN, KNG1_HUMAN, APOH_HUMAN, G6PI_HUMAN, ANXA2_HUMAN	9	0.00133263	A1AT_HUMAN, CO3A1_HUMAN, IC1_HUMAN, ANXA5_HUMAN, ANT3_HUMAN, CD59_HUMAN, APOH_HUMAN, G6PI_HUMAN, ANXA2_HUMAN	10	0.000120802	A1AT_HUMAN, CO3A1_HUMAN, IC1_HUMAN, PLMN_HUMAN, ANXA5_HUMAN, CD59_HUMAN, KNG1_HUMAN, APOH_HUMAN, G6PI_HUMAN, ANXA2_HUMAN
GOTERM_BP_FAT	GO:0006879	cellular iron ion homeostasis	4	0.00435195	HPT_HUMAN, HEMO_HUMAN, CERU_HUMAN, TRFE_HUMAN	4	0.0111332	HPT_HUMAN, HEMO_HUMAN, CERU_HUMAN, TRFE_HUMAN	4	0.00816334	HPT_HUMAN, HEMO_HUMAN, CERU_HUMAN, TRFE_HUMAN
GOTERM_BP_FAT	GO:0031396	regulation of protein ubiquitination	6	0.00439912	PSB1_HUMAN, RS27A_HUMAN, PRS10_HUMAN				6	0.0112362	PRS6A_HUMAN, PSD13_HUMAN, RS27A_HUMAN
GOTERM_BP_FAT	GO:0031399	regulation of protein modification process	10	0.00451339	PSB1_HUMAN, 1433B_HUMAN, APOA1_HUMAN, CD81_HUMAN, HEMO_HUMAN, RS27A_HUMAN, PRS10_HUMAN				9	0.0462282	CAV1_HUMAN, APOA1_HUMAN, PRS6A_HUMAN, PSD13_HUMAN, HEMO_HUMAN, RS27A_HUMAN
GOTERM_BP_FAT	GO:0010033	response to organic substance	17	0.00452463	FETUA_HUMAN, A2MG_HUMAN, COF1_HUMAN, GELS_HUMAN, HSP71_HUMAN, CH60_HUMAN, TRFE_HUMAN, TERA_HUMAN, A1AT_HUMAN, HSP7C_HUMAN, HS90A_HUMAN, SERPH_HUMAN, APOA2_HUMAN, HS90B_HUMAN, APOB_HUMAN, STAT3_HUMAN, HSP74_HUMAN				20	0.00388786	FETUA_HUMAN, CAV2_HUMAN, A2MG_HUMAN, MAP1B_HUMAN, ARP3_HUMAN, GELS_HUMAN, ADAM9_HUMAN, ANXA5_HUMAN, BASI_HUMAN, CFAB_HUMAN, CH60_HUMAN, HSPB1_HUMAN, PRDX3_HUMAN, TRFE_HUMAN, TERA_HUMAN, CAV1_HUMAN, A1AT_HUMAN, HS90A_HUMAN, CO3A1_HUMAN, APOB_HUMAN
GOTERM_BP_FAT	GO:0006869	lipid transport	7	0.00470745	ANXA1_HUMAN, APOA2_HUMAN, NLTP_HUMAN, CLUS_HUMAN, APOA1_HUMAN, APOB_HUMAN, APOH_HUMAN	7	0.0225946	CAV1_HUMAN, ANXA1_HUMAN, CLUS_HUMAN, APOA1_HUMAN, APOB_HUMAN, SAP_HUMAN, APOH_HUMAN	7	0.0136386	CAV1_HUMAN, ANXA1_HUMAN, APOA1_HUMAN, VIGLN_HUMAN, APOB_HUMAN, SAP_HUMAN, APOH_HUMAN
GOTERM_BP_FAT	GO:0051153	regulation of striated muscle cell differentiation	4	0.00476485	RS27A_HUMAN				4	0.00892	RS27A_HUMAN
GOTERM_BP_FAT	GO:0007265	Ras protein signal transduction	6	0.00540772	G3BP1_HUMAN, COF1_HUMAN, 1433B_HUMAN, APOA1_HUMAN, CO1A2_HUMAN, PARK7_HUMAN
GOTERM_BP_FAT	GO:0050806	positive regulation of synaptic transmission	4	0.00565968	RS27A_HUMAN				4	0.0105529	RS27A_HUMAN
GOTERM_BP_FAT	GO:0000375	RNA splicing, via transesterification reactions	7	0.00607929	HNRH1_HUMAN, HNRPU_HUMAN, PTBP1_HUMAN, ROA2_HUMAN, HNRPM_HUMAN, FUS_HUMAN, HNRPC_HUMAN	9	0.00223406	HNRH1_HUMAN, PCBP1_HUMAN, HNRPR_HUMAN, PTBP1_HUMAN, ROA2_HUMAN, HNRPK_HUMAN, HNRPD_HUMAN, FUS_HUMAN, HNRPC_HUMAN
GOTERM_BP_FAT	GO:0000377	RNA splicing, via transesterification reactions with bulged adenosine as nucleophile	7	0.00607929	HNRH1_HUMAN, HNRPU_HUMAN, PTBP1_HUMAN, ROA2_HUMAN, HNRPM_HUMAN, FUS_HUMAN, HNRPC_HUMAN	9	0.00223406	HNRH1_HUMAN, PCBP1_HUMAN, HNRPR_HUMAN, PTBP1_HUMAN, ROA2_HUMAN, HNRPK_HUMAN, HNRPD_HUMAN, FUS_HUMAN, HNRPC_HUMAN
GOTERM_BP_FAT	GO:0000398	nuclear mRNA splicing, via spliceosome	7	0.00607929	HNRH1_HUMAN, HNRPU_HUMAN, PTBP1_HUMAN, ROA2_HUMAN, HNRPM_HUMAN, FUS_HUMAN, HNRPC_HUMAN	9	0.00223406	HNRH1_HUMAN, PCBP1_HUMAN, HNRPR_HUMAN, PTBP1_HUMAN, ROA2_HUMAN, HNRPK_HUMAN, HNRPD_HUMAN, FUS_HUMAN, HNRPC_HUMAN
GOTERM_BP_FAT	GO:0007599	hemostasis	6	0.00608587	A1AT_HUMAN, IC1_HUMAN, ANT3_HUMAN, KNG1_HUMAN, APOH_HUMAN, G6PI_HUMAN	8	0.00123386	A1AT_HUMAN, CO3A1_HUMAN, IC1_HUMAN, ANXA5_HUMAN, ANT3_HUMAN, CD59_HUMAN, APOH_HUMAN, G6PI_HUMAN	9	0.000103026	A1AT_HUMAN, CO3A1_HUMAN, IC1_HUMAN, PLMN_HUMAN, ANXA5_HUMAN, CD59_HUMAN, KNG1_HUMAN, APOH_HUMAN, G6PI_HUMAN
GOTERM_BP_FAT	GO:0016071	mRNA metabolic process	11	0.00652383	RINI_HUMAN, HNRH1_HUMAN, SFPQ_HUMAN, HNRPU_HUMAN, PTBP1_HUMAN, ROA2_HUMAN, HSP71_HUMAN, HNRPM_HUMAN, RA1L2_HUMAN, FUS_HUMAN, HNRPC_HUMAN	14	0.00407414	PCBP1_HUMAN, HNRPR_HUMAN, HNRH1_HUMAN, NONO_HUMAN, LA_HUMAN, HNRPK_HUMAN, SFPQ_HUMAN, PTBP1_HUMAN, ROA2_HUMAN, HNRPQ_HUMAN, RA1L2_HUMAN, HNRPD_HUMAN, FUS_HUMAN, HNRPC_HUMAN
GOTERM_BP_FAT	GO:0010035	response to inorganic substance	8	0.00658558	PRDX1_HUMAN, A1AT_HUMAN, PRDX5_HUMAN, A2MG_HUMAN, GELS_HUMAN, ACTB_HUMAN, APOB_HUMAN, PARK7_HUMAN	15	2.71176e-06	PRDX1_HUMAN, A2MG_HUMAN, MAP1B_HUMAN, PRDX6_HUMAN, GELS_HUMAN, BASI_HUMAN, PARK7_HUMAN, PRDX3_HUMAN, CAV1_HUMAN, A1AT_HUMAN, PAXI_HUMAN, PRDX5_HUMAN, ACTB_HUMAN, CALM_HUMAN, APOB_HUMAN
GOTERM_BP_FAT	GO:0031348	negative regulation of defense response	4	0.00664871	A2MG_HUMAN, IC1_HUMAN, 5NTD_HUMAN, ANT3_HUMAN	4	0.0167409	A2MG_HUMAN, IC1_HUMAN, 5NTD_HUMAN, ANT3_HUMAN
GOTERM_BP_FAT	GO:0055072	iron ion homeostasis	4	0.00664871	HPT_HUMAN, HEMO_HUMAN, CERU_HUMAN, TRFE_HUMAN	4	0.0167409	HPT_HUMAN, HEMO_HUMAN, CERU_HUMAN, TRFE_HUMAN	4	0.0123478	HPT_HUMAN, HEMO_HUMAN, CERU_HUMAN, TRFE_HUMAN
GOTERM_BP_FAT	GO:0010876	lipid localization	7	0.0068805	ANXA1_HUMAN, APOA2_HUMAN, NLTP_HUMAN, CLUS_HUMAN, APOA1_HUMAN, APOB_HUMAN, APOH_HUMAN	7	0.0317394	CAV1_HUMAN, ANXA1_HUMAN, CLUS_HUMAN, APOA1_HUMAN, APOB_HUMAN, SAP_HUMAN, APOH_HUMAN	7	0.0194229	CAV1_HUMAN, ANXA1_HUMAN, APOA1_HUMAN, VIGLN_HUMAN, APOB_HUMAN, SAP_HUMAN, APOH_HUMAN
GOTERM_BP_FAT	GO:0002920	regulation of humoral immune response	3	0.00701838	A2MG_HUMAN, IC1_HUMAN, HEMO_HUMAN	3	0.0135213	A2MG_HUMAN, IC1_HUMAN, HEMO_HUMAN	3	0.0108729	A2MG_HUMAN, IC1_HUMAN, HEMO_HUMAN
GOTERM_BP_FAT	GO:0034377	plasma lipoprotein particle assembly	3	0.00701838	APOA2_HUMAN, APOA1_HUMAN, APOB_HUMAN
GOTERM_BP_FAT	GO:0065005	protein-lipid complex assembly	3	0.00701838	APOA2_HUMAN, APOA1_HUMAN, APOB_HUMAN
GOTERM_BP_FAT	GO:0050766	positive regulation of phagocytosis	3	0.00701838	FETUA_HUMAN, CO3_HUMAN, CALR_HUMAN				3	0.0108729	FETUA_HUMAN, CO3_HUMAN, CALR_HUMAN
GOTERM_BP_FAT	GO:0051971	positive regulation of transmission of nerve impulse	4	0.0071793	RS27A_HUMAN				4	0.0133067	RS27A_HUMAN
GOTERM_BP_FAT	GO:0015918	sterol transport	4	0.0071793	APOA2_HUMAN, CLUS_HUMAN, APOA1_HUMAN, APOB_HUMAN	4	0.0180198	CAV1_HUMAN, CLUS_HUMAN, APOA1_HUMAN, APOB_HUMAN
GOTERM_BP_FAT	GO:0030301	cholesterol transport	4	0.0071793	APOA2_HUMAN, CLUS_HUMAN, APOA1_HUMAN, APOB_HUMAN	4	0.0180198	CAV1_HUMAN, CLUS_HUMAN, APOA1_HUMAN, APOB_HUMAN
GOTERM_BP_FAT	GO:0043623	cellular protein complex assembly	7	0.00798321	HS90A_HUMAN, GELS_HUMAN, TBB6_HUMAN, CH60_HUMAN, CALR_HUMAN, HSP74_HUMAN, FLNA_HUMAN	13	6.21849e-06	CAV2_HUMAN, ARPC4_HUMAN, GELS_HUMAN, IMB1_HUMAN, TCPA_HUMAN, CH60_HUMAN, CALR_HUMAN, CAV1_HUMAN, PAXI_HUMAN, XPO2_HUMAN, TBB5_HUMAN, TBB6_HUMAN, HSP74_HUMAN	12	1.18652e-05	CAV2_HUMAN, CAV1_HUMAN, PAXI_HUMAN, HS90A_HUMAN, IMB1_HUMAN, GELS_HUMAN, TBB5_HUMAN, TCPA_HUMAN, TBB6_HUMAN, CH60_HUMAN, IPO5_HUMAN, CALR_HUMAN
GOTERM_BP_FAT	GO:0051147	regulation of muscle cell differentiation	4	0.00831399	RS27A_HUMAN				4	0.0153488	RS27A_HUMAN
GOTERM_BP_FAT	GO:0051224	negative regulation of protein transport	4	0.00891857	APOA2_HUMAN, 1433B_HUMAN, APOA1_HUMAN, FLNA_HUMAN
GOTERM_BP_FAT	GO:0032507	maintenance of protein location in cell	4	0.00954826	1433B_HUMAN, PDIA3_HUMAN, TLN1_HUMAN, FLNA_HUMAN
GOTERM_BP_FAT	GO:0034329	cell junction assembly	4	0.00954826	VINC_HUMAN, TLN1_HUMAN, FINC_HUMAN, ACTN1_HUMAN	5	0.00328658	LAMC1_HUMAN, VINC_HUMAN, TLN1_HUMAN, FINC_HUMAN, ACTN1_HUMAN	4	0.0175579	LAMC1_HUMAN, VINC_HUMAN, TLN1_HUMAN, ACTN1_HUMAN
GOTERM_BP_FAT	GO:0043086	negative regulation of catalytic activity	9	0.00998049	APOA2_HUMAN, PSB1_HUMAN, APOA1_HUMAN, RS27A_HUMAN, FLNA_HUMAN, PRS10_HUMAN				12	0.00132542	CAV1_HUMAN, NQO1_HUMAN, APOA1_HUMAN, CAND1_HUMAN, PRS6A_HUMAN, PSD13_HUMAN, GRP78_HUMAN, PRDX3_HUMAN, RS27A_HUMAN
GOTERM_BP_FAT	GO:0043085	positive regulation of catalytic activity	13	0.0101048	LRP1_HUMAN, PSB1_HUMAN, 1433B_HUMAN, APOA1_HUMAN, CD81_HUMAN, CH60_HUMAN, RS27A_HUMAN, APOH_HUMAN, TERA_HUMAN, PRS10_HUMAN				16	0.00448346	CAV1_HUMAN, NPM_HUMAN, LRP1_HUMAN, TGM2_HUMAN, ADAM9_HUMAN, APOA1_HUMAN, PSD13_HUMAN, PRS6A_HUMAN, RS3_HUMAN, CH60_HUMAN, RS27A_HUMAN, APOH_HUMAN, TERA_HUMAN
GOTERM_BP_FAT	GO:0006957	complement activation, alternative pathway	3	0.0109333	CO3_HUMAN, CFAH_HUMAN, CO4A_HUMAN				4	0.000967426	CO3_HUMAN, CFAH_HUMAN, CFAB_HUMAN, CO4A_HUMAN
GOTERM_BP_FAT	GO:0008380	RNA splicing	9	0.0114828	HNRH1_HUMAN, SFPQ_HUMAN, HNRPU_HUMAN, PTBP1_HUMAN, ROA2_HUMAN, HNRPM_HUMAN, RA1L2_HUMAN, FUS_HUMAN, HNRPC_HUMAN	13	0.00126917	HNRPR_HUMAN, PCBP1_HUMAN, HNRH1_HUMAN, NONO_HUMAN, HNRPK_HUMAN, SFPQ_HUMAN, PTBP1_HUMAN, ROA2_HUMAN, HNRPQ_HUMAN, RA1L2_HUMAN, HNRPD_HUMAN, HNRPC_HUMAN, FUS_HUMAN
GOTERM_BP_FAT	GO:0010605	negative regulation of macromolecule metabolic process	16	0.0121873	A2MG_HUMAN, S10AB_HUMAN, PSB1_HUMAN, IC1_HUMAN, 1433B_HUMAN, IF2B3_HUMAN, HS90B_HUMAN, CALR_HUMAN, STAT3_HUMAN, RS27A_HUMAN, PRS10_HUMAN, FLNA_HUMAN, ENOA_HUMAN
GOTERM_BP_FAT	GO:0034381	lipoprotein particle clearance	3	0.0124081	APOA2_HUMAN, APOA1_HUMAN, APOB_HUMAN
GOTERM_BP_FAT	GO:0043691	reverse cholesterol transport	3	0.0124081	APOA2_HUMAN, CLUS_HUMAN, APOA1_HUMAN
GOTERM_BP_FAT	GO:0050764	regulation of phagocytosis	3	0.0124081	FETUA_HUMAN, CO3_HUMAN, CALR_HUMAN				3	0.019085	FETUA_HUMAN, CO3_HUMAN, CALR_HUMAN
GOTERM_BP_FAT	GO:0032270	positive regulation of cellular protein metabolic process	8	0.0127852	PSB1_HUMAN, CD81_HUMAN, HEMO_HUMAN, RS27A_HUMAN, PRS10_HUMAN				9	0.0135886	CAV1_HUMAN, ADAM9_HUMAN, PRS6A_HUMAN, PSD13_HUMAN, HEMO_HUMAN, RS27A_HUMAN
GOTERM_BP_FAT	GO:0048584	positive regulation of response to stimulus	8	0.013637	IC1_HUMAN, CO3_HUMAN, CLUS_HUMAN, CFAH_HUMAN, C4BPA_HUMAN, CH60_HUMAN, HEMO_HUMAN, CO4A_HUMAN				8	0.040657	IC1_HUMAN, TGM2_HUMAN, CO3_HUMAN, CFAH_HUMAN, CFAB_HUMAN, CH60_HUMAN, HEMO_HUMAN, CO4A_HUMAN
GOTERM_BP_FAT	GO:0048638	regulation of developmental growth	4	0.0138642	RS27A_HUMAN				6	0.000404848	RTN4_HUMAN, MAP1B_HUMAN, RS27A_HUMAN
GOTERM_BP_FAT	GO:0002684	positive regulation of immune system process	8	0.014227	IC1_HUMAN, CO3_HUMAN, CLUS_HUMAN, CFAH_HUMAN, C4BPA_HUMAN, CH60_HUMAN, HEMO_HUMAN, CO4A_HUMAN
GOTERM_BP_FAT	GO:0045185	maintenance of protein location	4	0.0146746	1433B_HUMAN, PDIA3_HUMAN, TLN1_HUMAN, FLNA_HUMAN
GOTERM_BP_FAT	GO:0034621	cellular macromolecular complex subunit organization	10	0.0147513	HS90A_HUMAN, H2A1D_HUMAN, GELS_HUMAN, H4_HUMAN, TBB6_HUMAN, PTRF_HUMAN, CH60_HUMAN, CALR_HUMAN, HSP74_HUMAN, FLNA_HUMAN	16	0.00034073	NPM_HUMAN, CAV2_HUMAN, H2B1C_HUMAN, ARPC4_HUMAN, GELS_HUMAN, IMB1_HUMAN, TCPA_HUMAN, PTRF_HUMAN, CH60_HUMAN, CALR_HUMAN, CAV1_HUMAN, PAXI_HUMAN, XPO2_HUMAN, TBB5_HUMAN, TBB6_HUMAN, HSP74_HUMAN	14	0.00109078	NPM_HUMAN, CAV2_HUMAN, GELS_HUMAN, IMB1_HUMAN, TCPA_HUMAN, PTRF_HUMAN, CH60_HUMAN, CALR_HUMAN, CAV1_HUMAN, PAXI_HUMAN, HS90A_HUMAN, TBB5_HUMAN, TBB6_HUMAN, IPO5_HUMAN
GOTERM_BP_FAT	GO:0006511	ubiquitin-dependent protein catabolic process	8	0.0154616	ENPL_HUMAN, PSB1_HUMAN, RS27A_HUMAN, TERA_HUMAN, PRS10_HUMAN				8	0.0453319	PRS6A_HUMAN, PSD13_HUMAN, UCHL1_HUMAN, RS27A_HUMAN, TERA_HUMAN
GOTERM_BP_FAT	GO:0051247	positive regulation of protein metabolic process	8	0.0157818	PSB1_HUMAN, CD81_HUMAN, HEMO_HUMAN, RS27A_HUMAN, PRS10_HUMAN				9	0.0171008	CAV1_HUMAN, ADAM9_HUMAN, PRS6A_HUMAN, PSD13_HUMAN, HEMO_HUMAN, RS27A_HUMAN
GOTERM_BP_FAT	GO:0051240	positive regulation of multicellular organismal process	8	0.0161067	FETUA_HUMAN, CH60_HUMAN, TRFE_HUMAN, RS27A_HUMAN, APOH_HUMAN				10	0.00573374	FETUA_HUMAN, CAV1_HUMAN, PLMN_HUMAN, CH60_HUMAN, TRFE_HUMAN, RS27A_HUMAN, APOH_HUMAN
GOTERM_BP_FAT	GO:0016202	regulation of striated muscle tissue development	4	0.0163744	RS27A_HUMAN				4	0.0295828	RS27A_HUMAN
GOTERM_BP_FAT	GO:0001568	blood vessel development	8	0.0164363	AMPN_HUMAN, MYH9_HUMAN, NUCL_HUMAN, CO1A2_HUMAN, APOB_HUMAN, ATPB_HUMAN, G6PI_HUMAN, ANXA2_HUMAN	9	0.0323373	AMPN_HUMAN, RTN4_HUMAN, CAV1_HUMAN, CO3A1_HUMAN, NUCL_HUMAN, APOB_HUMAN, ATPB_HUMAN, G6PI_HUMAN, ANXA2_HUMAN	10	0.00592966	AMPN_HUMAN, RTN4_HUMAN, CAV1_HUMAN, CO3A1_HUMAN, NUCL_HUMAN, TGM2_HUMAN, APOB_HUMAN, ATPB_HUMAN, G6PI_HUMAN, ANXA2_HUMAN
GOTERM_BP_FAT	GO:0042060	wound healing	7	0.0169298	A1AT_HUMAN, IC1_HUMAN, GELS_HUMAN, ANT3_HUMAN, KNG1_HUMAN, APOH_HUMAN, FINC_HUMAN	10	0.00246161	A1AT_HUMAN, CO3A1_HUMAN, IC1_HUMAN, GELS_HUMAN, ANXA5_HUMAN, ANT3_HUMAN, CD59_HUMAN, MYH10_HUMAN, APOH_HUMAN, FINC_HUMAN	10	0.0011188	A1AT_HUMAN, CO3A1_HUMAN, IC1_HUMAN, PLMN_HUMAN, GELS_HUMAN, ANXA5_HUMAN, CD59_HUMAN, MYH10_HUMAN, KNG1_HUMAN, APOH_HUMAN
GOTERM_BP_FAT	GO:0048634	regulation of muscle development	4	0.017264	RS27A_HUMAN				4	0.0311292	RS27A_HUMAN
GOTERM_BP_FAT	GO:0044087	regulation of cellular component biogenesis	6	0.0183994	GELS_HUMAN, CLUS_HUMAN, RS27A_HUMAN	10	0.000299723	CAV2_HUMAN, CAV1_HUMAN, ARPC2_HUMAN, ARF6_HUMAN, MAP1B_HUMAN, GELS_HUMAN, ARP3_HUMAN, CLUS_HUMAN, CAND1_HUMAN, CAPG_HUMAN	12	3.34135e-06	CAV2_HUMAN, CAV1_HUMAN, ARPC2_HUMAN, MAP1B_HUMAN, GELS_HUMAN, ARP3_HUMAN, CAND1_HUMAN, CAPG_HUMAN, RS27A_HUMAN
GOTERM_BP_FAT	GO:0001944	vasculature development	8	0.0185154	AMPN_HUMAN, MYH9_HUMAN, NUCL_HUMAN, CO1A2_HUMAN, APOB_HUMAN, ATPB_HUMAN, G6PI_HUMAN, ANXA2_HUMAN	9	0.0364633	AMPN_HUMAN, RTN4_HUMAN, CAV1_HUMAN, CO3A1_HUMAN, NUCL_HUMAN, APOB_HUMAN, ATPB_HUMAN, G6PI_HUMAN, ANXA2_HUMAN	10	0.00693076	AMPN_HUMAN, RTN4_HUMAN, CAV1_HUMAN, CO3A1_HUMAN, NUCL_HUMAN, TGM2_HUMAN, APOB_HUMAN, ATPB_HUMAN, G6PI_HUMAN, ANXA2_HUMAN
GOTERM_BP_FAT	GO:0007010	cytoskeleton organization	11	0.0189672	ALDOA_HUMAN, MYH9_HUMAN, COF1_HUMAN, FSCN1_HUMAN, GELS_HUMAN, PROF1_HUMAN, TLN1_HUMAN, CALR_HUMAN, FLNA_HUMAN, ITB1_HUMAN, ACTN1_HUMAN	20	3.35398e-05	ALDOA_HUMAN, NPM_HUMAN, CAV2_HUMAN, ARF6_HUMAN, COF1_HUMAN, MAP1B_HUMAN, ARPC4_HUMAN, GELS_HUMAN, EHD2_HUMAN, MYH10_HUMAN, CALR_HUMAN, K1C9_HUMAN, TLN1_HUMAN, CAV1_HUMAN, DYHC1_HUMAN, FSCN1_HUMAN, TBB5_HUMAN, PROF1_HUMAN, ITB1_HUMAN, ACTN1_HUMAN	16	0.000817012	ALDOA_HUMAN, NPM_HUMAN, CAV2_HUMAN, MAP1B_HUMAN, GELS_HUMAN, EHD2_HUMAN, MYH10_HUMAN, K1C9_HUMAN, TLN1_HUMAN, CALR_HUMAN, CAV1_HUMAN, FSCN1_HUMAN, TBB5_HUMAN, PROF1_HUMAN, ITB1_HUMAN, ACTN1_HUMAN
GOTERM_BP_FAT	GO:0006873	cellular ion homeostasis	10	0.0193618	ENPL_HUMAN, HPT_HUMAN, DLDH_HUMAN, PARK7_HUMAN, HEMO_HUMAN, CERU_HUMAN, TRFE_HUMAN, KNG1_HUMAN, CALR_HUMAN, ATPB_HUMAN				11	0.0299853	CAV1_HUMAN, TGM2_HUMAN, HPT_HUMAN, PARK7_HUMAN, HEMO_HUMAN, PRDX3_HUMAN, CERU_HUMAN, TRFE_HUMAN, CALR_HUMAN, KNG1_HUMAN, ATPB_HUMAN
GOTERM_BP_FAT	GO:0030003	cellular cation homeostasis	8	0.0196215	ENPL_HUMAN, HPT_HUMAN, HEMO_HUMAN, CERU_HUMAN, TRFE_HUMAN, KNG1_HUMAN, CALR_HUMAN, ATPB_HUMAN				9	0.0217583	CAV1_HUMAN, TGM2_HUMAN, HPT_HUMAN, HEMO_HUMAN, CERU_HUMAN, TRFE_HUMAN, CALR_HUMAN, KNG1_HUMAN, ATPB_HUMAN
GOTERM_BP_FAT	GO:0070271	protein complex biogenesis	12	0.0199804	HS90A_HUMAN, SEP11_HUMAN, GELS_HUMAN, 1433B_HUMAN, TBB6_HUMAN, PTRF_HUMAN, CH60_HUMAN, CALR_HUMAN, HSP74_HUMAN, TERA_HUMAN, FLNA_HUMAN, K6PP_HUMAN	21	7.89629e-05	NPM_HUMAN, CAV2_HUMAN, ARPC4_HUMAN, GELS_HUMAN, IMB1_HUMAN, TCPA_HUMAN, ANXA5_HUMAN, PTRF_HUMAN, CAPG_HUMAN, CH60_HUMAN, CALR_HUMAN, TERA_HUMAN, CAV1_HUMAN, PAXI_HUMAN, XPO2_HUMAN, TBB5_HUMAN, LAMC1_HUMAN, TBB6_HUMAN, HSP74_HUMAN, ALDOC_HUMAN, K6PP_HUMAN	21	1.52732e-05	NPM_HUMAN, CAV2_HUMAN, SEPT9_HUMAN, GELS_HUMAN, IMB1_HUMAN, TCPA_HUMAN, ANXA5_HUMAN, PTRF_HUMAN, CAPG_HUMAN, CH60_HUMAN, CALR_HUMAN, TERA_HUMAN, CAV1_HUMAN, PAXI_HUMAN, HS90A_HUMAN, TGM2_HUMAN, TBB5_HUMAN, LAMC1_HUMAN, TBB6_HUMAN, IPO5_HUMAN, K6PP_HUMAN
GOTERM_BP_FAT	GO:0006461	protein complex assembly	12	0.0199804	HS90A_HUMAN, SEP11_HUMAN, GELS_HUMAN, 1433B_HUMAN, TBB6_HUMAN, PTRF_HUMAN, CH60_HUMAN, CALR_HUMAN, HSP74_HUMAN, TERA_HUMAN, FLNA_HUMAN, K6PP_HUMAN	21	7.89629e-05	NPM_HUMAN, CAV2_HUMAN, ARPC4_HUMAN, GELS_HUMAN, IMB1_HUMAN, TCPA_HUMAN, ANXA5_HUMAN, PTRF_HUMAN, CAPG_HUMAN, CH60_HUMAN, CALR_HUMAN, TERA_HUMAN, CAV1_HUMAN, PAXI_HUMAN, XPO2_HUMAN, TBB5_HUMAN, LAMC1_HUMAN, TBB6_HUMAN, HSP74_HUMAN, ALDOC_HUMAN, K6PP_HUMAN	21	1.52732e-05	NPM_HUMAN, CAV2_HUMAN, SEPT9_HUMAN, GELS_HUMAN, IMB1_HUMAN, TCPA_HUMAN, ANXA5_HUMAN, PTRF_HUMAN, CAPG_HUMAN, CH60_HUMAN, CALR_HUMAN, TERA_HUMAN, CAV1_HUMAN, PAXI_HUMAN, HS90A_HUMAN, TGM2_HUMAN, TBB5_HUMAN, LAMC1_HUMAN, TBB6_HUMAN, IPO5_HUMAN, K6PP_HUMAN
GOTERM_BP_FAT	GO:0045088	regulation of innate immune response	4	0.0200923	A2MG_HUMAN, IC1_HUMAN, CH60_HUMAN, HEMO_HUMAN	4	0.0478267	A2MG_HUMAN, IC1_HUMAN, CH60_HUMAN, HEMO_HUMAN	4	0.0360184	A2MG_HUMAN, IC1_HUMAN, CH60_HUMAN, HEMO_HUMAN
GOTERM_BP_FAT	GO:0055082	cellular chemical homeostasis	10	0.0212154	ENPL_HUMAN, HPT_HUMAN, DLDH_HUMAN, PARK7_HUMAN, HEMO_HUMAN, CERU_HUMAN, TRFE_HUMAN, KNG1_HUMAN, CALR_HUMAN, ATPB_HUMAN				11	0.0329148	CAV1_HUMAN, TGM2_HUMAN, HPT_HUMAN, PARK7_HUMAN, HEMO_HUMAN, PRDX3_HUMAN, CERU_HUMAN, TRFE_HUMAN, CALR_HUMAN, KNG1_HUMAN, ATPB_HUMAN
GOTERM_BP_FAT	GO:0034622	cellular macromolecular complex assembly	9	0.0212417	HS90A_HUMAN, H2A1D_HUMAN, GELS_HUMAN, H4_HUMAN, TBB6_HUMAN, CH60_HUMAN, CALR_HUMAN, HSP74_HUMAN, FLNA_HUMAN	15	0.000336098	NPM_HUMAN, CAV2_HUMAN, H2B1C_HUMAN, ARPC4_HUMAN, GELS_HUMAN, IMB1_HUMAN, TCPA_HUMAN, CH60_HUMAN, CALR_HUMAN, CAV1_HUMAN, PAXI_HUMAN, XPO2_HUMAN, TBB5_HUMAN, TBB6_HUMAN, HSP74_HUMAN	13	0.00124898	NPM_HUMAN, CAV2_HUMAN, GELS_HUMAN, IMB1_HUMAN, TCPA_HUMAN, CH60_HUMAN, CALR_HUMAN, CAV1_HUMAN, PAXI_HUMAN, HS90A_HUMAN, TBB5_HUMAN, TBB6_HUMAN, IPO5_HUMAN
GOTERM_BP_FAT	GO:0016044	membrane organization	10	0.0215364	FETUA_HUMAN, COPE_HUMAN, HSP7C_HUMAN, COPB2_HUMAN, HS90A_HUMAN, LRP1_HUMAN, LMNA_HUMAN, CLH1_HUMAN, ATPB_HUMAN, HSP74_HUMAN	15	0.00193529	CAV2_HUMAN, COPB2_HUMAN, NDKA_HUMAN, RAB8A_HUMAN, EHD2_HUMAN, CLH1_HUMAN, MYH10_HUMAN, ATPB_HUMAN, COPE_HUMAN, HSP7C_HUMAN, CAV1_HUMAN, LRP1_HUMAN, ARF1_HUMAN, LMNA_HUMAN, HSP74_HUMAN	15	0.000645016	FETUA_HUMAN, CAV2_HUMAN, COPB2_HUMAN, EHD2_HUMAN, MYH10_HUMAN, CLH1_HUMAN, ATPB_HUMAN, COPE_HUMAN, CAV1_HUMAN, LRP1_HUMAN, SC23A_HUMAN, HS90A_HUMAN, AP2A1_HUMAN, COPB_HUMAN, LMNA_HUMAN
GOTERM_BP_FAT	GO:0001525	angiogenesis	6	0.0215524	AMPN_HUMAN, MYH9_HUMAN, NUCL_HUMAN, ATPB_HUMAN, G6PI_HUMAN, ANXA2_HUMAN				6	0.0496593	AMPN_HUMAN, RTN4_HUMAN, NUCL_HUMAN, ATPB_HUMAN, G6PI_HUMAN, ANXA2_HUMAN
GOTERM_BP_FAT	GO:0006397	mRNA processing	9	0.0223202	HNRH1_HUMAN, SFPQ_HUMAN, HNRPU_HUMAN, PTBP1_HUMAN, ROA2_HUMAN, HNRPM_HUMAN, RA1L2_HUMAN, FUS_HUMAN, HNRPC_HUMAN	13	0.00349133	HNRPR_HUMAN, PCBP1_HUMAN, HNRH1_HUMAN, NONO_HUMAN, HNRPK_HUMAN, SFPQ_HUMAN, PTBP1_HUMAN, ROA2_HUMAN, HNRPQ_HUMAN, RA1L2_HUMAN, HNRPD_HUMAN, HNRPC_HUMAN, FUS_HUMAN
GOTERM_BP_FAT	GO:0048585	negative regulation of response to stimulus	5	0.0224926	FETUA_HUMAN, A2MG_HUMAN, IC1_HUMAN, 5NTD_HUMAN, ANT3_HUMAN				6	0.0112362	FETUA_HUMAN, A2MG_HUMAN, CO3A1_HUMAN, IC1_HUMAN, 5NTD_HUMAN, RS3_HUMAN
GOTERM_BP_FAT	GO:0034330	cell junction organization	4	0.0231606	VINC_HUMAN, TLN1_HUMAN, FINC_HUMAN, ACTN1_HUMAN	5	0.0106392	LAMC1_HUMAN, VINC_HUMAN, TLN1_HUMAN, FINC_HUMAN, ACTN1_HUMAN	4	0.0412784	LAMC1_HUMAN, VINC_HUMAN, TLN1_HUMAN, ACTN1_HUMAN
GOTERM_BP_FAT	GO:0044093	positive regulation of molecular function	13	0.0236596	LRP1_HUMAN, PSB1_HUMAN, 1433B_HUMAN, APOA1_HUMAN, CD81_HUMAN, CH60_HUMAN, RS27A_HUMAN, APOH_HUMAN, TERA_HUMAN, PRS10_HUMAN				18	0.00237775	NPM_HUMAN, ADAM9_HUMAN, APOA1_HUMAN, PSD13_HUMAN, RS3_HUMAN, CH60_HUMAN, PRDX3_HUMAN, TERA_HUMAN, APOH_HUMAN, CAV1_HUMAN, LRP1_HUMAN, TGM2_HUMAN, CALM_HUMAN, PRS6A_HUMAN, RS27A_HUMAN
GOTERM_BP_FAT	GO:0007596	blood coagulation	5	0.0239838	A1AT_HUMAN, IC1_HUMAN, ANT3_HUMAN, KNG1_HUMAN, APOH_HUMAN	7	0.00443505	A1AT_HUMAN, CO3A1_HUMAN, IC1_HUMAN, ANXA5_HUMAN, ANT3_HUMAN, CD59_HUMAN, APOH_HUMAN	8	0.000447904	A1AT_HUMAN, CO3A1_HUMAN, IC1_HUMAN, PLMN_HUMAN, ANXA5_HUMAN, CD59_HUMAN, KNG1_HUMAN, APOH_HUMAN
GOTERM_BP_FAT	GO:0050817	coagulation	5	0.0239838	A1AT_HUMAN, IC1_HUMAN, ANT3_HUMAN, KNG1_HUMAN, APOH_HUMAN	7	0.00443505	A1AT_HUMAN, CO3A1_HUMAN, IC1_HUMAN, ANXA5_HUMAN, ANT3_HUMAN, CD59_HUMAN, APOH_HUMAN	8	0.000447904	A1AT_HUMAN, CO3A1_HUMAN, IC1_HUMAN, PLMN_HUMAN, ANXA5_HUMAN, CD59_HUMAN, KNG1_HUMAN, APOH_HUMAN
GOTERM_BP_FAT	GO:0030195	negative regulation of blood coagulation	3	0.0249145	KNG1_HUMAN, APOH_HUMAN, ANXA2_HUMAN				4	0.00347938	PLMN_HUMAN, KNG1_HUMAN, APOH_HUMAN, ANXA2_HUMAN
GOTERM_BP_FAT	GO:0007044	cell-substrate junction assembly	3	0.0249145	TLN1_HUMAN, FINC_HUMAN, ACTN1_HUMAN	4	0.00479061	LAMC1_HUMAN, TLN1_HUMAN, FINC_HUMAN, ACTN1_HUMAN	3	0.0378479	LAMC1_HUMAN, TLN1_HUMAN, ACTN1_HUMAN
GOTERM_BP_FAT	GO:0009154	purine ribonucleotide catabolic process	3	0.0249145	ATPA_HUMAN, 5NTD_HUMAN, ATPB_HUMAN	4	0.00479061	ATPA_HUMAN, 5NTD_HUMAN, ATPB_HUMAN, ACLY_HUMAN	4	0.00347938	ATPA_HUMAN, 5NTD_HUMAN, ATPB_HUMAN, ACLY_HUMAN
GOTERM_BP_FAT	GO:0048514	blood vessel morphogenesis	7	0.0261198	AMPN_HUMAN, MYH9_HUMAN, NUCL_HUMAN, APOB_HUMAN, ATPB_HUMAN, G6PI_HUMAN, ANXA2_HUMAN	8	0.0412046	AMPN_HUMAN, RTN4_HUMAN, CAV1_HUMAN, NUCL_HUMAN, APOB_HUMAN, ATPB_HUMAN, G6PI_HUMAN, ANXA2_HUMAN	9	0.0078307	AMPN_HUMAN, RTN4_HUMAN, CAV1_HUMAN, NUCL_HUMAN, TGM2_HUMAN, APOB_HUMAN, ATPB_HUMAN, G6PI_HUMAN, ANXA2_HUMAN
GOTERM_BP_FAT	GO:0010608	posttranscriptional regulation of gene expression	7	0.0261198	HNRPU_HUMAN, APOA2_HUMAN, APOA1_HUMAN, IF2B3_HUMAN, CH60_HUMAN, CALR_HUMAN, FLNA_HUMAN
GOTERM_BP_FAT	GO:0032989	cellular component morphogenesis	10	0.0271598	MYH9_HUMAN, COF1_HUMAN, CLUS_HUMAN, ACTB_HUMAN, RS27A_HUMAN, ITB1_HUMAN, FINC_HUMAN
GOTERM_BP_FAT	GO:0044092	negative regulation of molecular function	9	0.0274439	APOA2_HUMAN, PSB1_HUMAN, APOA1_HUMAN, RS27A_HUMAN, FLNA_HUMAN, PRS10_HUMAN				14	0.000590559	CAV1_HUMAN, NQO1_HUMAN, APOA1_HUMAN, CALM_HUMAN, PSD13_HUMAN, CAND1_HUMAN, PRS6A_HUMAN, RS3_HUMAN, GRP78_HUMAN, PRDX3_HUMAN, RS27A_HUMAN
GOTERM_BP_FAT	GO:0009261	ribonucleotide catabolic process	3	0.0291355	ATPA_HUMAN, 5NTD_HUMAN, ATPB_HUMAN	4	0.00608566	ATPA_HUMAN, 5NTD_HUMAN, ATPB_HUMAN, ACLY_HUMAN	4	0.00443055	ATPA_HUMAN, 5NTD_HUMAN, ATPB_HUMAN, ACLY_HUMAN
GOTERM_BP_FAT	GO:0048167	regulation of synaptic plasticity	4	0.031253	RS27A_HUMAN				5	0.0107559	MAP1B_HUMAN, RS27A_HUMAN
GOTERM_BP_FAT	GO:0050819	negative regulation of coagulation	3	0.0313453	KNG1_HUMAN, APOH_HUMAN, ANXA2_HUMAN				5	0.000375884	PLMN_HUMAN, ANXA5_HUMAN, KNG1_HUMAN, APOH_HUMAN, ANXA2_HUMAN
GOTERM_BP_FAT	GO:0050801	ion homeostasis	10	0.0320098	ENPL_HUMAN, HPT_HUMAN, DLDH_HUMAN, PARK7_HUMAN, HEMO_HUMAN, CERU_HUMAN, TRFE_HUMAN, KNG1_HUMAN, CALR_HUMAN, ATPB_HUMAN				11	0.0499331	CAV1_HUMAN, TGM2_HUMAN, HPT_HUMAN, PARK7_HUMAN, HEMO_HUMAN, PRDX3_HUMAN, CERU_HUMAN, TRFE_HUMAN, CALR_HUMAN, KNG1_HUMAN, ATPB_HUMAN
GOTERM_BP_FAT	GO:0019216	regulation of lipid metabolic process	5	0.0323277	APOA2_HUMAN, APOA1_HUMAN, APOB_HUMAN, CD81_HUMAN, AACT_HUMAN
GOTERM_BP_FAT	GO:0006508	proteolysis	19	0.0328528	ENPL_HUMAN, PSB1_HUMAN, IC1_HUMAN, CLUS_HUMAN, CO3_HUMAN, TERA_HUMAN, APOH_HUMAN, AMPN_HUMAN, MYH9_HUMAN, CFAH_HUMAN, HPT_HUMAN, C4BPA_HUMAN, DLDH_HUMAN, RS27A_HUMAN, CO4A_HUMAN, PRS10_HUMAN				22	0.0450171	IC1_HUMAN, UBA1_HUMAN, ADAM9_HUMAN, CO3_HUMAN, PSD13_HUMAN, CFAB_HUMAN, UCHL1_HUMAN, APOH_HUMAN, TERA_HUMAN, AMPN_HUMAN, CATB_HUMAN, PLMN_HUMAN, PRS6A_HUMAN, CAND1_HUMAN, CFAH_HUMAN, HPT_HUMAN, CAN2_HUMAN, CO4A_HUMAN, RS27A_HUMAN
GOTERM_BP_FAT	GO:0051223	regulation of protein transport	5	0.0341763	PRDX1_HUMAN, APOA2_HUMAN, 1433B_HUMAN, APOA1_HUMAN, FLNA_HUMAN
GOTERM_BP_FAT	GO:0055080	cation homeostasis	8	0.0344158	ENPL_HUMAN, HPT_HUMAN, HEMO_HUMAN, CERU_HUMAN, TRFE_HUMAN, KNG1_HUMAN, CALR_HUMAN, ATPB_HUMAN				9	0.0396785	CAV1_HUMAN, TGM2_HUMAN, HPT_HUMAN, HEMO_HUMAN, CERU_HUMAN, TRFE_HUMAN, CALR_HUMAN, KNG1_HUMAN, ATPB_HUMAN
GOTERM_BP_FAT	GO:0030005	cellular di-, tri-valent inorganic cation homeostasis	7	0.0355058	ENPL_HUMAN, HPT_HUMAN, HEMO_HUMAN, CERU_HUMAN, TRFE_HUMAN, KNG1_HUMAN, CALR_HUMAN				8	0.0339758	CAV1_HUMAN, TGM2_HUMAN, HPT_HUMAN, HEMO_HUMAN, CERU_HUMAN, TRFE_HUMAN, CALR_HUMAN, KNG1_HUMAN
GOTERM_BP_FAT	GO:0000902	cell morphogenesis	9	0.037887	MYH9_HUMAN, COF1_HUMAN, CLUS_HUMAN, ACTB_HUMAN, RS27A_HUMAN, FINC_HUMAN
GOTERM_BP_FAT	GO:0045807	positive regulation of endocytosis	3	0.0383527	FETUA_HUMAN, CO3_HUMAN, CALR_HUMAN				5	0.000578668	FETUA_HUMAN, CD63_HUMAN, CAV1_HUMAN, CO3_HUMAN, CALR_HUMAN
GOTERM_BP_FAT	GO:0030199	collagen fibril organization	3	0.0383527	SERPH_HUMAN, CO1A2_HUMAN, ANXA2_HUMAN
GOTERM_BP_FAT	GO:0016567	protein ubiquitination	5	0.0390629	RS27A_HUMAN, TERA_HUMAN				6	0.0222733	CAND1_HUMAN, RS27A_HUMAN, TERA_HUMAN
GOTERM_BP_FAT	GO:0002824	positive regulation of adaptive immune response based on somatic recombination of immune receptors built from immunoglobulin superfamily domains	3	0.0408092	CO3_HUMAN, CH60_HUMAN, HEMO_HUMAN
GOTERM_BP_FAT	GO:0070201	regulation of establishment of protein localization	5	0.0411238	PRDX1_HUMAN, APOA2_HUMAN, 1433B_HUMAN, APOA1_HUMAN, FLNA_HUMAN
GOTERM_BP_FAT	GO:0002821	positive regulation of adaptive immune response	3	0.0433235	CO3_HUMAN, CH60_HUMAN, HEMO_HUMAN
GOTERM_BP_FAT	GO:0055066	di-, tri-valent inorganic cation homeostasis	7	0.0438155	ENPL_HUMAN, HPT_HUMAN, HEMO_HUMAN, CERU_HUMAN, TRFE_HUMAN, KNG1_HUMAN, CALR_HUMAN				8	0.0428928	CAV1_HUMAN, TGM2_HUMAN, HPT_HUMAN, HEMO_HUMAN, CERU_HUMAN, TRFE_HUMAN, CALR_HUMAN, KNG1_HUMAN
GOTERM_BP_FAT	GO:0000904	cell morphogenesis involved in differentiation	7	0.0476098	MYH9_HUMAN, ACTB_HUMAN, RS27A_HUMAN, FINC_HUMAN				9	0.0172762	MAP1B_HUMAN, ACTB_HUMAN, LAMC1_HUMAN, UCHL1_HUMAN, MYH10_HUMAN, RS27A_HUMAN
GOTERM_BP_FAT	GO:0006195	purine nucleotide catabolic process	3	0.0485195	ATPA_HUMAN, 5NTD_HUMAN, ATPB_HUMAN	4	0.0132199	ATPA_HUMAN, 5NTD_HUMAN, ATPB_HUMAN, ACLY_HUMAN	4	0.00971639	ATPA_HUMAN, 5NTD_HUMAN, ATPB_HUMAN, ACLY_HUMAN
GOTERM_BP_FAT	GO:0044057	regulation of system process	8	0.0487444	ANXA6_HUMAN, APOA2_HUMAN, APOA1_HUMAN, TRFE_HUMAN, RS27A_HUMAN
GOTERM_CC_FAT	GO:0030529	ribonucleoprotein complex	33	3.32003e-15	HNRH1_HUMAN, RS18_HUMAN, RL13_HUMAN, RL9_HUMAN, RL10_HUMAN, HNRPM_HUMAN, RL27_HUMAN, RL4_HUMAN, CALR_HUMAN, HSP7C_HUMAN, HNRPU_HUMAN, PTBP1_HUMAN, ACTB_HUMAN, MVP_HUMAN, HNRPC_HUMAN, RS2_HUMAN, RRBP1_HUMAN, RL10A_HUMAN, HSP71_HUMAN, RS8_HUMAN, RL22_HUMAN, RL14_HUMAN, RL17_HUMAN, EF2_HUMAN, RSSA_HUMAN, ROA2_HUMAN, NUCL_HUMAN, RL12_HUMAN, RA1L2_HUMAN, RS27A_HUMAN	27	1.72197e-07	NPM_HUMAN, RL5_HUMAN, HNRH1_HUMAN, HNRPR_HUMAN, RS18_HUMAN, ILF3_HUMAN, RL9_HUMAN, HNRPK_HUMAN, CALR_HUMAN, HSP7C_HUMAN, PTBP1_HUMAN, HNRPQ_HUMAN, ACTB_HUMAN, MVP_HUMAN, HNRPC_HUMAN, RRBP1_HUMAN, PCBP1_HUMAN, GCN1L_HUMAN, LA_HUMAN, SND1_HUMAN, EF2_HUMAN, RSSA_HUMAN, ROA2_HUMAN, NUCL_HUMAN, RL12_HUMAN, RA1L2_HUMAN, HNRPD_HUMAN	24	1.50173e-06	NPM_HUMAN, RRBP1_HUMAN, PCBP1_HUMAN, HNRPR_HUMAN, RL10A_HUMAN, RS3_HUMAN, RS8_HUMAN, RL22_HUMAN, HNRPK_HUMAN, RL4_HUMAN, CALR_HUMAN, RS25_HUMAN, PTBP1_HUMAN, HNRPQ_HUMAN, NUCL_HUMAN, ACTB_HUMAN, MVP_HUMAN, RS3A_HUMAN, RS27A_HUMAN, HNRPC_HUMAN, RS13_HUMAN
GOTERM_CC_FAT	GO:0044445	cytosolic part	18	1.72576e-12	RS2_HUMAN, TCPZ_HUMAN, RS18_HUMAN, TCPB_HUMAN, RL10_HUMAN, RS8_HUMAN, RL22_HUMAN, RL4_HUMAN, RL14_HUMAN, PRDX5_HUMAN, RSSA_HUMAN, RS27A_HUMAN, TCPH_HUMAN, ENOA_HUMAN, K6PP_HUMAN	14	8.80608e-07	RL5_HUMAN, TCPZ_HUMAN, TCPE_HUMAN, RS18_HUMAN, TCPB_HUMAN, TCPA_HUMAN, TCPG_HUMAN, PRDX3_HUMAN, PRDX5_HUMAN, RSSA_HUMAN, NB5R3_HUMAN, TCPH_HUMAN, ENOA_HUMAN, K6PP_HUMAN	21	5.32487e-14	TCPZ_HUMAN, TCPB_HUMAN, TCPA_HUMAN, RS3_HUMAN, GRP78_HUMAN, RS8_HUMAN, RL22_HUMAN, TCPG_HUMAN, RL4_HUMAN, PRDX3_HUMAN, TCPD_HUMAN, RS25_HUMAN, RS3A_HUMAN, RS27A_HUMAN, TCPH_HUMAN, ENOA_HUMAN, K6PP_HUMAN, RS13_HUMAN
GOTERM_CC_FAT	GO:0031988	membrane-bounded vesicle	31	1.91625e-12	ALDOA_HUMAN, ENPL_HUMAN, A2MG_HUMAN, APOA1_HUMAN, ALBU_HUMAN, GANAB_HUMAN, CH60_HUMAN, CLH1_HUMAN, COPE_HUMAN, A1AT_HUMAN, HSP7C_HUMAN, 4F2_HUMAN, PDIA3_HUMAN, ACTN1_HUMAN, PRDX1_HUMAN, COPB2_HUMAN, IC1_HUMAN, CLUS_HUMAN, TRFE_HUMAN, AMPN_HUMAN, HS90A_HUMAN, LRP1_HUMAN, ANXA6_HUMAN, 1433B_HUMAN, APOB_HUMAN, HS90B_HUMAN, DLDH_HUMAN, ITB1_HUMAN, ANXA2_HUMAN, PPIB_HUMAN, FINC_HUMAN	39	2.96871e-14	ALDOA_HUMAN, CAV2_HUMAN, A2MG_HUMAN, PRDX6_HUMAN, APOA1_HUMAN, ALBU_HUMAN, BASI_HUMAN, AAAT_HUMAN, CH60_HUMAN, CLH1_HUMAN, COPE_HUMAN, HSP7C_HUMAN, A1AT_HUMAN, 4F2_HUMAN, PDIA3_HUMAN, 1433E_HUMAN, FAS_HUMAN, ACTN1_HUMAN, PRDX1_HUMAN, COPB2_HUMAN, IC1_HUMAN, CLUS_HUMAN, SND1_HUMAN, PDIA4_HUMAN, CAPG_HUMAN, TRFE_HUMAN, CALU_HUMAN, AMPN_HUMAN, LRP1_HUMAN, ANXA6_HUMAN, RAB2A_HUMAN, SAHH_HUMAN, HS90B_…	35	1.20796e-12	ALDOA_HUMAN, CAV2_HUMAN, A2MG_HUMAN, PRDX6_HUMAN, APOA1_HUMAN, ALBU_HUMAN, GANAB_HUMAN, GRP78_HUMAN, BASI_HUMAN, CH60_HUMAN, CLH1_HUMAN, COPE_HUMAN, A1AT_HUMAN, SC23A_HUMAN, TCPD_HUMAN, 4F2_HUMAN, PDIA3_HUMAN, COPB_HUMAN, PDIA6_HUMAN, FAS_HUMAN, ACTN1_HUMAN, PRDX1_HUMAN, COPB2_HUMAN, IC1_HUMAN, CAPG_HUMAN, TRFE_HUMAN, AMPN_HUMAN, HS90A_HUMAN, CATB_HUMAN, LRP1_HUMAN, SAHH_HUMAN, APOB_HUMAN, AP2A1_…
GOTERM_CC_FAT	GO:0031982	vesicle	32	2.37511e-11	ALDOA_HUMAN, ENPL_HUMAN, A2MG_HUMAN, APOA1_HUMAN, ALBU_HUMAN, GANAB_HUMAN, CH60_HUMAN, CLH1_HUMAN, COPE_HUMAN, A1AT_HUMAN, HSP7C_HUMAN, 4F2_HUMAN, PDIA3_HUMAN, MYOF_HUMAN, ACTN1_HUMAN, PRDX1_HUMAN, COPB2_HUMAN, IC1_HUMAN, CLUS_HUMAN, TRFE_HUMAN, AMPN_HUMAN, HS90A_HUMAN, LRP1_HUMAN, ANXA6_HUMAN, 1433B_HUMAN, APOB_HUMAN, HS90B_HUMAN, DLDH_HUMAN, ITB1_HUMAN, ANXA2_HUMAN, PPIB_HUMAN, FINC_HUMAN	42	4.95519e-14	ALDOA_HUMAN, CAV2_HUMAN, A2MG_HUMAN, PRDX6_HUMAN, APOA1_HUMAN, ALBU_HUMAN, BASI_HUMAN, AAAT_HUMAN, CH60_HUMAN, CLH1_HUMAN, COPE_HUMAN, HSP7C_HUMAN, A1AT_HUMAN, CLIC4_HUMAN, 4F2_HUMAN, PDIA3_HUMAN, 1433E_HUMAN, MYOF_HUMAN, ACTN1_HUMAN, FAS_HUMAN, PRDX1_HUMAN, COPB2_HUMAN, IC1_HUMAN, CLUS_HUMAN, SND1_HUMAN, PDIA4_HUMAN, CAPG_HUMAN, TRFE_HUMAN, CALU_HUMAN, AMPN_HUMAN, CAV1_HUMAN, LRP1_HUMAN, ANXA6_H…	38	1.19591e-12	ALDOA_HUMAN, CAV2_HUMAN, A2MG_HUMAN, PRDX6_HUMAN, APOA1_HUMAN, ALBU_HUMAN, GANAB_HUMAN, GRP78_HUMAN, BASI_HUMAN, CH60_HUMAN, RAB8B_HUMAN, CLH1_HUMAN, COPE_HUMAN, A1AT_HUMAN, SC23A_HUMAN, TCPD_HUMAN, 4F2_HUMAN, PDIA3_HUMAN, MYOF_HUMAN, COPB_HUMAN, PDIA6_HUMAN, ACTN1_HUMAN, FAS_HUMAN, PRDX1_HUMAN, COPB2_HUMAN, IC1_HUMAN, CAPG_HUMAN, TRFE_HUMAN, AMPN_HUMAN, CAV1_HUMAN, HS90A_HUMAN, CATB_HUMAN, LRP1_…
GOTERM_CC_FAT	GO:0042470	melanosome	14	2.61069e-11	ENPL_HUMAN, PRDX1_HUMAN, GANAB_HUMAN, CLH1_HUMAN, HSP7C_HUMAN, HS90A_HUMAN, ANXA6_HUMAN, 1433B_HUMAN, 4F2_HUMAN, PDIA3_HUMAN, HS90B_HUMAN, ANXA2_HUMAN, ITB1_HUMAN, PPIB_HUMAN	20	1.13998e-16	PRDX1_HUMAN, BASI_HUMAN, AAAT_HUMAN, SND1_HUMAN, CAPG_HUMAN, PDIA4_HUMAN, CLH1_HUMAN, CALU_HUMAN, HSP7C_HUMAN, RAB2A_HUMAN, ANXA6_HUMAN, SAHH_HUMAN, 4F2_HUMAN, PDIA3_HUMAN, HS90B_HUMAN, 1433E_HUMAN, PPIB_HUMAN, ITB1_HUMAN, ANXA2_HUMAN, FAS_HUMAN	16	2.17052e-12	PRDX1_HUMAN, GANAB_HUMAN, BASI_HUMAN, GRP78_HUMAN, CAPG_HUMAN, CLH1_HUMAN, HS90A_HUMAN, CATB_HUMAN, TCPD_HUMAN, SAHH_HUMAN, 4F2_HUMAN, PDIA3_HUMAN, PDIA6_HUMAN, ANXA2_HUMAN, FAS_HUMAN, ITB1_HUMAN
GOTERM_CC_FAT	GO:0048770	pigment granule	14	2.61069e-11	ENPL_HUMAN, PRDX1_HUMAN, GANAB_HUMAN, CLH1_HUMAN, HSP7C_HUMAN, HS90A_HUMAN, ANXA6_HUMAN, 1433B_HUMAN, 4F2_HUMAN, PDIA3_HUMAN, HS90B_HUMAN, ANXA2_HUMAN, ITB1_HUMAN, PPIB_HUMAN	20	1.13998e-16	PRDX1_HUMAN, BASI_HUMAN, AAAT_HUMAN, SND1_HUMAN, CAPG_HUMAN, PDIA4_HUMAN, CLH1_HUMAN, CALU_HUMAN, HSP7C_HUMAN, RAB2A_HUMAN, ANXA6_HUMAN, SAHH_HUMAN, 4F2_HUMAN, PDIA3_HUMAN, HS90B_HUMAN, 1433E_HUMAN, PPIB_HUMAN, ITB1_HUMAN, ANXA2_HUMAN, FAS_HUMAN	16	2.17052e-12	PRDX1_HUMAN, GANAB_HUMAN, BASI_HUMAN, GRP78_HUMAN, CAPG_HUMAN, CLH1_HUMAN, HS90A_HUMAN, CATB_HUMAN, TCPD_HUMAN, SAHH_HUMAN, 4F2_HUMAN, PDIA3_HUMAN, PDIA6_HUMAN, ANXA2_HUMAN, FAS_HUMAN, ITB1_HUMAN
GOTERM_CC_FAT	GO:0016023	cytoplasmic membrane-bounded vesicle	29	2.81105e-11	ENPL_HUMAN, A2MG_HUMAN, APOA1_HUMAN, ALBU_HUMAN, GANAB_HUMAN, CH60_HUMAN, CLH1_HUMAN, COPE_HUMAN, A1AT_HUMAN, HSP7C_HUMAN, 4F2_HUMAN, PDIA3_HUMAN, ACTN1_HUMAN, PRDX1_HUMAN, COPB2_HUMAN, IC1_HUMAN, CLUS_HUMAN, TRFE_HUMAN, HS90A_HUMAN, LRP1_HUMAN, ANXA6_HUMAN, 1433B_HUMAN, APOB_HUMAN, HS90B_HUMAN, DLDH_HUMAN, ANXA2_HUMAN, PPIB_HUMAN, FINC_HUMAN, ITB1_HUMAN	37	3.02114e-13	CAV2_HUMAN, A2MG_HUMAN, PRDX6_HUMAN, APOA1_HUMAN, ALBU_HUMAN, BASI_HUMAN, AAAT_HUMAN, CH60_HUMAN, CLH1_HUMAN, COPE_HUMAN, HSP7C_HUMAN, A1AT_HUMAN, 4F2_HUMAN, PDIA3_HUMAN, 1433E_HUMAN, FAS_HUMAN, ACTN1_HUMAN, PRDX1_HUMAN, COPB2_HUMAN, IC1_HUMAN, CLUS_HUMAN, SND1_HUMAN, PDIA4_HUMAN, CAPG_HUMAN, TRFE_HUMAN, CALU_HUMAN, LRP1_HUMAN, ANXA6_HUMAN, RAB2A_HUMAN, SAHH_HUMAN, HS90B_HUMAN, APOB_HUMAN, SPRC_H…	33	1.29712e-11	CAV2_HUMAN, A2MG_HUMAN, PRDX6_HUMAN, APOA1_HUMAN, ALBU_HUMAN, GANAB_HUMAN, GRP78_HUMAN, BASI_HUMAN, CH60_HUMAN, CLH1_HUMAN, COPE_HUMAN, A1AT_HUMAN, SC23A_HUMAN, TCPD_HUMAN, 4F2_HUMAN, PDIA3_HUMAN, COPB_HUMAN, PDIA6_HUMAN, FAS_HUMAN, ACTN1_HUMAN, PRDX1_HUMAN, COPB2_HUMAN, IC1_HUMAN, CAPG_HUMAN, TRFE_HUMAN, HS90A_HUMAN, CATB_HUMAN, LRP1_HUMAN, SAHH_HUMAN, APOB_HUMAN, AP2A1_HUMAN, ITB1_HUMAN, ANXA2_…
GOTERM_CC_FAT	GO:0005840	ribosome	19	5.12681e-11	RS2_HUMAN, RRBP1_HUMAN, RS18_HUMAN, RL10A_HUMAN, RL13_HUMAN, RL9_HUMAN, RL10_HUMAN, RL27_HUMAN, RS8_HUMAN, RL22_HUMAN, RL4_HUMAN, RL14_HUMAN, RL17_HUMAN, RSSA_HUMAN, RL12_HUMAN, RS27A_HUMAN				14	1.4631e-05	NPM_HUMAN, RRBP1_HUMAN, RS25_HUMAN, RL10A_HUMAN, RS3A_HUMAN, RS3_HUMAN, RS8_HUMAN, RL22_HUMAN, RL4_HUMAN, RS27A_HUMAN, RS13_HUMAN
GOTERM_CC_FAT	GO:0022626	cytosolic ribosome	13	1.32041e-10	RS2_HUMAN, RSSA_HUMAN, RS18_HUMAN, RL13_HUMAN, RL10_HUMAN, RS8_HUMAN, RL22_HUMAN, RL4_HUMAN, RS27A_HUMAN, RL14_HUMAN				11	2.44105e-07	RS25_HUMAN, RS3A_HUMAN, RS3_HUMAN, RS8_HUMAN, RL22_HUMAN, RL4_HUMAN, RS27A_HUMAN, RS13_HUMAN
GOTERM_CC_FAT	GO:0031410	cytoplasmic vesicle	30	2.07029e-10	ENPL_HUMAN, A2MG_HUMAN, APOA1_HUMAN, ALBU_HUMAN, GANAB_HUMAN, CH60_HUMAN, CLH1_HUMAN, COPE_HUMAN, A1AT_HUMAN, HSP7C_HUMAN, 4F2_HUMAN, PDIA3_HUMAN, MYOF_HUMAN, ACTN1_HUMAN, PRDX1_HUMAN, COPB2_HUMAN, IC1_HUMAN, CLUS_HUMAN, TRFE_HUMAN, HS90A_HUMAN, LRP1_HUMAN, ANXA6_HUMAN, 1433B_HUMAN, APOB_HUMAN, HS90B_HUMAN, DLDH_HUMAN, ITB1_HUMAN, ANXA2_HUMAN, PPIB_HUMAN, FINC_HUMAN	40	2.88852e-13	CAV2_HUMAN, A2MG_HUMAN, PRDX6_HUMAN, APOA1_HUMAN, ALBU_HUMAN, BASI_HUMAN, AAAT_HUMAN, CH60_HUMAN, CLH1_HUMAN, COPE_HUMAN, HSP7C_HUMAN, A1AT_HUMAN, CLIC4_HUMAN, 4F2_HUMAN, PDIA3_HUMAN, 1433E_HUMAN, MYOF_HUMAN, ACTN1_HUMAN, FAS_HUMAN, PRDX1_HUMAN, COPB2_HUMAN, IC1_HUMAN, CLUS_HUMAN, SND1_HUMAN, PDIA4_HUMAN, CAPG_HUMAN, TRFE_HUMAN, CALU_HUMAN, CAV1_HUMAN, LRP1_HUMAN, ANXA6_HUMAN, RAB2A_HUMAN, SAHH_H…	36	7.78704e-12	CAV2_HUMAN, A2MG_HUMAN, PRDX6_HUMAN, APOA1_HUMAN, ALBU_HUMAN, GANAB_HUMAN, GRP78_HUMAN, BASI_HUMAN, CH60_HUMAN, RAB8B_HUMAN, CLH1_HUMAN, COPE_HUMAN, A1AT_HUMAN, SC23A_HUMAN, TCPD_HUMAN, 4F2_HUMAN, PDIA3_HUMAN, MYOF_HUMAN, COPB_HUMAN, PDIA6_HUMAN, FAS_HUMAN, ACTN1_HUMAN, PRDX1_HUMAN, COPB2_HUMAN, IC1_HUMAN, CAPG_HUMAN, TRFE_HUMAN, CAV1_HUMAN, HS90A_HUMAN, CATB_HUMAN, LRP1_HUMAN, SAHH_HUMAN, APOB_H…
GOTERM_CC_FAT	GO:0005615	extracellular space	30	9.41943e-10	VTDB_HUMAN, A2MG_HUMAN, AFAM_HUMAN, A1AG2_HUMAN, GELS_HUMAN, APOA1_HUMAN, CO3_HUMAN, ALBU_HUMAN, HEMO_HUMAN, CH60_HUMAN, CALR_HUMAN, KNG1_HUMAN, A1AT_HUMAN, CFAH_HUMAN, ANT3_HUMAN, G6PI_HUMAN, FETUA_HUMAN, TTHY_HUMAN, IC1_HUMAN, CLUS_HUMAN, CO1A2_HUMAN, CERU_HUMAN, TRFE_HUMAN, APOH_HUMAN, APOA2_HUMAN, HPT_HUMAN, A1AG1_HUMAN, APOB_HUMAN, CO4A_HUMAN, FINC_HUMAN	29	3.85445e-06	VTDB_HUMAN, A2MG_HUMAN, AFAM_HUMAN, A1AG2_HUMAN, GELS_HUMAN, APOA1_HUMAN, CO3_HUMAN, ALBU_HUMAN, HEMO_HUMAN, CH60_HUMAN, CALR_HUMAN, A1AT_HUMAN, CFAH_HUMAN, ANT3_HUMAN, LEG1_HUMAN, G6PI_HUMAN, FBN1_HUMAN, IC1_HUMAN, CLUS_HUMAN, PRDX4_HUMAN, CO6A3_HUMAN, CERU_HUMAN, SAP_HUMAN, TRFE_HUMAN, APOH_HUMAN, CO3A1_HUMAN, HPT_HUMAN, APOB_HUMAN, FINC_HUMAN	30	1.71718e-07	VTDB_HUMAN, A2MG_HUMAN, GELS_HUMAN, APOA1_HUMAN, CO3_HUMAN, ALBU_HUMAN, HEMO_HUMAN, CH60_HUMAN, CALR_HUMAN, KNG1_HUMAN, A1AT_HUMAN, PLMN_HUMAN, CFAH_HUMAN, G6PI_HUMAN, FETUA_HUMAN, FBN1_HUMAN, TTHY_HUMAN, IC1_HUMAN, ADAM9_HUMAN, PRDX4_HUMAN, CERU_HUMAN, TRFE_HUMAN, SAP_HUMAN, APOH_HUMAN, CO3A1_HUMAN, SYYC_HUMAN, VIGLN_HUMAN, HPT_HUMAN, APOB_HUMAN, CO4A_HUMAN
GOTERM_CC_FAT	GO:0043233	organelle lumen	49	1.30314e-08	ECHA_HUMAN, ENPL_HUMAN, ATPA_HUMAN, HNRH1_HUMAN, A2MG_HUMAN, H4_HUMAN, TCPB_HUMAN, APOA1_HUMAN, RL9_HUMAN, ALBU_HUMAN, HNRPM_HUMAN, CH60_HUMAN, CALR_HUMAN, TERA_HUMAN, A1AT_HUMAN, SFPQ_HUMAN, FKB10_HUMAN, SERPH_HUMAN, PTBP1_HUMAN, ACTB_HUMAN, PDIA3_HUMAN, GRP75_HUMAN, EFTU_HUMAN, STAT3_HUMAN, FUS_HUMAN, LMNA_HUMAN, ACTN1_HUMAN, RS2_HUMAN, COF1_HUMAN, DHE3_HUMAN, IC1_HUMAN, CLUS_HUMAN, ETFA_HUMAN,…	54	5.39793e-06	RL5_HUMAN, HNRPR_HUMAN, IMB1_HUMAN, TCPB_HUMAN, APOA1_HUMAN, RL9_HUMAN, CH60_HUMAN, CALR_HUMAN, SFPQ_HUMAN, PTBP1_HUMAN, SERPH_HUMAN, ACTB_HUMAN, LMNA_HUMAN, FUS_HUMAN, ACTN1_HUMAN, COF1_HUMAN, TCPE_HUMAN, C1QBP_HUMAN, IC1_HUMAN, RCN1_HUMAN, LA_HUMAN, SAP_HUMAN, ROA2_HUMAN, IQGA1_HUMAN, FINC_HUMAN, ATPA_HUMAN, NPM_HUMAN, HNRH1_HUMAN, A2MG_HUMAN, ILF3_HUMAN, ALBU_HUMAN, HNRPK_HUMAN, TERA_HUMAN, A1…	46	0.000166144	ECHA_HUMAN, NPM_HUMAN, ATPA_HUMAN, HNRPR_HUMAN, A2MG_HUMAN, IMB1_HUMAN, TCPB_HUMAN, APOA1_HUMAN, ALBU_HUMAN, GRP78_HUMAN, HNRPK_HUMAN, CH60_HUMAN, CALR_HUMAN, TERA_HUMAN, A1AT_HUMAN, FKB10_HUMAN, PTBP1_HUMAN, HNRPQ_HUMAN, ACTB_HUMAN, CALM_HUMAN, SEPT2_HUMAN, RS3A_HUMAN, PDIA3_HUMAN, IPO5_HUMAN, PDIA6_HUMAN, LMNA_HUMAN, ACTN1_HUMAN, C1QBP_HUMAN, RCN1_HUMAN, IC1_HUMAN, VDAC1_HUMAN, PTRF_HUMAN, UCHL…
GOTERM_CC_FAT	GO:0031974	membrane-enclosed lumen	49	2.45507e-08	ECHA_HUMAN, ENPL_HUMAN, ATPA_HUMAN, HNRH1_HUMAN, A2MG_HUMAN, H4_HUMAN, TCPB_HUMAN, APOA1_HUMAN, RL9_HUMAN, ALBU_HUMAN, HNRPM_HUMAN, CH60_HUMAN, CALR_HUMAN, TERA_HUMAN, A1AT_HUMAN, SFPQ_HUMAN, FKB10_HUMAN, SERPH_HUMAN, PTBP1_HUMAN, ACTB_HUMAN, PDIA3_HUMAN, GRP75_HUMAN, EFTU_HUMAN, STAT3_HUMAN, FUS_HUMAN, LMNA_HUMAN, ACTN1_HUMAN, RS2_HUMAN, COF1_HUMAN, DHE3_HUMAN, IC1_HUMAN, CLUS_HUMAN, ETFA_HUMAN,…	54	9.59195e-06	RL5_HUMAN, HNRPR_HUMAN, IMB1_HUMAN, TCPB_HUMAN, APOA1_HUMAN, RL9_HUMAN, CH60_HUMAN, CALR_HUMAN, SFPQ_HUMAN, PTBP1_HUMAN, SERPH_HUMAN, ACTB_HUMAN, LMNA_HUMAN, FUS_HUMAN, ACTN1_HUMAN, COF1_HUMAN, TCPE_HUMAN, C1QBP_HUMAN, IC1_HUMAN, RCN1_HUMAN, LA_HUMAN, SAP_HUMAN, ROA2_HUMAN, IQGA1_HUMAN, FINC_HUMAN, ATPA_HUMAN, NPM_HUMAN, HNRH1_HUMAN, A2MG_HUMAN, ILF3_HUMAN, ALBU_HUMAN, HNRPK_HUMAN, TERA_HUMAN, A1…	46	0.00026065	ECHA_HUMAN, NPM_HUMAN, ATPA_HUMAN, HNRPR_HUMAN, A2MG_HUMAN, IMB1_HUMAN, TCPB_HUMAN, APOA1_HUMAN, ALBU_HUMAN, GRP78_HUMAN, HNRPK_HUMAN, CH60_HUMAN, CALR_HUMAN, TERA_HUMAN, A1AT_HUMAN, FKB10_HUMAN, PTBP1_HUMAN, HNRPQ_HUMAN, ACTB_HUMAN, CALM_HUMAN, SEPT2_HUMAN, RS3A_HUMAN, PDIA3_HUMAN, IPO5_HUMAN, PDIA6_HUMAN, LMNA_HUMAN, ACTN1_HUMAN, C1QBP_HUMAN, RCN1_HUMAN, IC1_HUMAN, VDAC1_HUMAN, PTRF_HUMAN, UCHL…
GOTERM_CC_FAT	GO:0033279	ribosomal subunit	13	2.78314e-08	RS2_HUMAN, RSSA_HUMAN, RS18_HUMAN, RL10_HUMAN, RS8_HUMAN, RL22_HUMAN, RL4_HUMAN, RS27A_HUMAN, RL14_HUMAN, RL17_HUMAN				12	2.42675e-06	NPM_HUMAN, RS25_HUMAN, RS3A_HUMAN, RS3_HUMAN, RS8_HUMAN, RL22_HUMAN, RL4_HUMAN, RS27A_HUMAN, RS13_HUMAN
GOTERM_CC_FAT	GO:0044421	extracellular region part	33	3.82692e-08	ALDOA_HUMAN, VTDB_HUMAN, A2MG_HUMAN, AFAM_HUMAN, A1AG2_HUMAN, GELS_HUMAN, APOA1_HUMAN, CO3_HUMAN, ALBU_HUMAN, CH60_HUMAN, HEMO_HUMAN, KNG1_HUMAN, CALR_HUMAN, A1AT_HUMAN, CFAH_HUMAN, ANT3_HUMAN, G6PI_HUMAN, FETUA_HUMAN, RINI_HUMAN, TTHY_HUMAN, IC1_HUMAN, CLUS_HUMAN, CO1A2_HUMAN, CERU_HUMAN, TRFE_HUMAN, APOH_HUMAN, APOA2_HUMAN, A1AG1_HUMAN, HPT_HUMAN, APOB_HUMAN, CO4A_HUMAN, ANXA2_HUMAN, FINC_HUMAN	34	1.94531e-05	ALDOA_HUMAN, VTDB_HUMAN, A2MG_HUMAN, AFAM_HUMAN, A1AG2_HUMAN, GELS_HUMAN, APOA1_HUMAN, CO3_HUMAN, ALBU_HUMAN, CH60_HUMAN, HEMO_HUMAN, CALR_HUMAN, A1AT_HUMAN, CFAH_HUMAN, ANT3_HUMAN, LEG1_HUMAN, G6PI_HUMAN, FBN1_HUMAN, IC1_HUMAN, CLUS_HUMAN, PRDX4_HUMAN, CO6A3_HUMAN, CERU_HUMAN, TRFE_HUMAN, CRTAP_HUMAN, SAP_HUMAN, APOH_HUMAN, CO3A1_HUMAN, HPT_HUMAN, LAMC1_HUMAN, APOB_HUMAN, SPRC_HUMAN, FINC_HUMAN,…	35	8.84102e-07	ALDOA_HUMAN, VTDB_HUMAN, A2MG_HUMAN, GELS_HUMAN, APOA1_HUMAN, CO3_HUMAN, ALBU_HUMAN, CH60_HUMAN, HEMO_HUMAN, CALR_HUMAN, KNG1_HUMAN, A1AT_HUMAN, PLMN_HUMAN, CFAH_HUMAN, G6PI_HUMAN, FETUA_HUMAN, FBN1_HUMAN, RINI_HUMAN, TTHY_HUMAN, IC1_HUMAN, ADAM9_HUMAN, PRDX4_HUMAN, CERU_HUMAN, TRFE_HUMAN, CRTAP_HUMAN, SAP_HUMAN, APOH_HUMAN, CO3A1_HUMAN, SYYC_HUMAN, VIGLN_HUMAN, HPT_HUMAN, LAMC1_HUMAN, APOB_HUMAN…
GOTERM_CC_FAT	GO:0031983	vesicle lumen	9	4.80617e-08	AMPN_HUMAN, A1AT_HUMAN, A2MG_HUMAN, IC1_HUMAN, CLUS_HUMAN, ALBU_HUMAN, APOB_HUMAN, FINC_HUMAN, ACTN1_HUMAN	10	3.5676e-08	AMPN_HUMAN, A1AT_HUMAN, A2MG_HUMAN, IC1_HUMAN, CLUS_HUMAN, ALBU_HUMAN, APOB_HUMAN, SPRC_HUMAN, FINC_HUMAN, ACTN1_HUMAN	7	4.90778e-05	AMPN_HUMAN, A1AT_HUMAN, A2MG_HUMAN, IC1_HUMAN, ALBU_HUMAN, APOB_HUMAN, ACTN1_HUMAN
GOTERM_CC_FAT	GO:0022627	cytosolic small ribosomal subunit	8	3.27683e-07	RS2_HUMAN, RSSA_HUMAN, RS18_HUMAN, RS8_HUMAN, RS27A_HUMAN				9	8.56755e-08	RS25_HUMAN, RS3A_HUMAN, RS3_HUMAN, RS8_HUMAN, RS27A_HUMAN, RS13_HUMAN
GOTERM_CC_FAT	GO:0005788	endoplasmic reticulum lumen	9	3.83173e-06	ENPL_HUMAN, FKB10_HUMAN, APOA2_HUMAN, SERPH_HUMAN, APOA1_HUMAN, PDIA3_HUMAN, APOB_HUMAN, CALR_HUMAN, PPIB_HUMAN	9	3.8388e-05	SERPH_HUMAN, RCN1_HUMAN, APOA1_HUMAN, PDIA3_HUMAN, APOB_HUMAN, PDIA4_HUMAN, CALR_HUMAN, PPIB_HUMAN, CALU_HUMAN	8	0.000154834	FKB10_HUMAN, RCN1_HUMAN, APOA1_HUMAN, PDIA3_HUMAN, APOB_HUMAN, GRP78_HUMAN, PDIA6_HUMAN, CALR_HUMAN
GOTERM_CC_FAT	GO:0031093	platelet alpha granule lumen	7	7.00833e-06	A1AT_HUMAN, A2MG_HUMAN, IC1_HUMAN, CLUS_HUMAN, ALBU_HUMAN, FINC_HUMAN, ACTN1_HUMAN	8	3.2685e-06	A1AT_HUMAN, A2MG_HUMAN, IC1_HUMAN, CLUS_HUMAN, ALBU_HUMAN, SPRC_HUMAN, FINC_HUMAN, ACTN1_HUMAN	5	0.00283197	A1AT_HUMAN, A2MG_HUMAN, IC1_HUMAN, ALBU_HUMAN, ACTN1_HUMAN
GOTERM_CC_FAT	GO:0070013	intracellular organelle lumen	42	7.61937e-06	ECHA_HUMAN, ENPL_HUMAN, ATPA_HUMAN, HNRH1_HUMAN, TCPB_HUMAN, H4_HUMAN, APOA1_HUMAN, RL9_HUMAN, HNRPM_HUMAN, CH60_HUMAN, CALR_HUMAN, TERA_HUMAN, SFPQ_HUMAN, FKB10_HUMAN, PTBP1_HUMAN, SERPH_HUMAN, ACTB_HUMAN, PDIA3_HUMAN, GRP75_HUMAN, EFTU_HUMAN, STAT3_HUMAN, FUS_HUMAN, LMNA_HUMAN, ACTN1_HUMAN, RS2_HUMAN, COF1_HUMAN, DHE3_HUMAN, ETFA_HUMAN, VDAC1_HUMAN, PTRF_HUMAN, ATPB_HUMAN, ROA2_HUMAN, APOA2_HUM…	46	0.00087055	RL5_HUMAN, NPM_HUMAN, ATPA_HUMAN, HNRH1_HUMAN, HNRPR_HUMAN, IMB1_HUMAN, ILF3_HUMAN, TCPB_HUMAN, APOA1_HUMAN, RL9_HUMAN, HNRPK_HUMAN, CH60_HUMAN, CALR_HUMAN, TERA_HUMAN, SFPQ_HUMAN, PTBP1_HUMAN, SERPH_HUMAN, HNRPQ_HUMAN, ACTB_HUMAN, CALM_HUMAN, SEPT2_HUMAN, PDIA3_HUMAN, GRP75_HUMAN, EFTU_HUMAN, FUS_HUMAN, LMNA_HUMAN, ACTN1_HUMAN, COF1_HUMAN, C1QBP_HUMAN, TCPE_HUMAN, RCN1_HUMAN, LA_HUMAN, ETFA_HUMA…	41	0.00264676	ECHA_HUMAN, NPM_HUMAN, ATPA_HUMAN, HNRPR_HUMAN, IMB1_HUMAN, TCPB_HUMAN, APOA1_HUMAN, GRP78_HUMAN, HNRPK_HUMAN, CH60_HUMAN, CALR_HUMAN, TERA_HUMAN, FKB10_HUMAN, PTBP1_HUMAN, HNRPQ_HUMAN, ACTB_HUMAN, CALM_HUMAN, SEPT2_HUMAN, RS3A_HUMAN, PDIA3_HUMAN, IPO5_HUMAN, PDIA6_HUMAN, LMNA_HUMAN, ACTN1_HUMAN, C1QBP_HUMAN, RCN1_HUMAN, VDAC1_HUMAN, PTRF_HUMAN, UCHL1_HUMAN, SAP_HUMAN, ATPB_HUMAN, RS25_HUMAN, IQG…
GOTERM_CC_FAT	GO:0015935	small ribosomal subunit	8	7.78614e-06	RS2_HUMAN, RSSA_HUMAN, RS18_HUMAN, RS8_HUMAN, RS27A_HUMAN				10	2.77028e-07	NPM_HUMAN, RS25_HUMAN, RS3A_HUMAN, RS3_HUMAN, RS8_HUMAN, RS27A_HUMAN, RS13_HUMAN
GOTERM_CC_FAT	GO:0060205	cytoplasmic membrane-bounded vesicle lumen	7	1.06927e-05	A1AT_HUMAN, A2MG_HUMAN, IC1_HUMAN, CLUS_HUMAN, ALBU_HUMAN, FINC_HUMAN, ACTN1_HUMAN	8	5.351e-06	A1AT_HUMAN, A2MG_HUMAN, IC1_HUMAN, CLUS_HUMAN, ALBU_HUMAN, SPRC_HUMAN, FINC_HUMAN, ACTN1_HUMAN	5	0.00367072	A1AT_HUMAN, A2MG_HUMAN, IC1_HUMAN, ALBU_HUMAN, ACTN1_HUMAN
GOTERM_CC_FAT	GO:0044433	cytoplasmic vesicle part	12	1.09809e-05	COPE_HUMAN, A1AT_HUMAN, COPB2_HUMAN, A2MG_HUMAN, IC1_HUMAN, CLUS_HUMAN, ALBU_HUMAN, APOB_HUMAN, DLDH_HUMAN, CLH1_HUMAN, FINC_HUMAN, ACTN1_HUMAN	13	4.3642e-05	COPE_HUMAN, CAV2_HUMAN, A1AT_HUMAN, COPB2_HUMAN, A2MG_HUMAN, IC1_HUMAN, CLUS_HUMAN, ALBU_HUMAN, APOB_HUMAN, SPRC_HUMAN, CLH1_HUMAN, FINC_HUMAN, ACTN1_HUMAN	13	1.7401e-05	COPE_HUMAN, CAV2_HUMAN, A1AT_HUMAN, COPB2_HUMAN, SC23A_HUMAN, A2MG_HUMAN, IC1_HUMAN, ALBU_HUMAN, APOB_HUMAN, AP2A1_HUMAN, COPB_HUMAN, CLH1_HUMAN, ACTN1_HUMAN
GOTERM_CC_FAT	GO:0031091	platelet alpha granule	7	4.38757e-05	A1AT_HUMAN, A2MG_HUMAN, IC1_HUMAN, CLUS_HUMAN, ALBU_HUMAN, FINC_HUMAN, ACTN1_HUMAN	8	2.75663e-05	A1AT_HUMAN, A2MG_HUMAN, IC1_HUMAN, CLUS_HUMAN, ALBU_HUMAN, SPRC_HUMAN, FINC_HUMAN, ACTN1_HUMAN	5	0.00868613	A1AT_HUMAN, A2MG_HUMAN, IC1_HUMAN, ALBU_HUMAN, ACTN1_HUMAN
GOTERM_CC_FAT	GO:0030141	secretory granule	11	4.55009e-05	A1AT_HUMAN, A2MG_HUMAN, IC1_HUMAN, CLUS_HUMAN, APOA1_HUMAN, ALBU_HUMAN, DLDH_HUMAN, CH60_HUMAN, TRFE_HUMAN, FINC_HUMAN, ACTN1_HUMAN	11	0.000602491	A1AT_HUMAN, A2MG_HUMAN, IC1_HUMAN, CLUS_HUMAN, APOA1_HUMAN, ALBU_HUMAN, SPRC_HUMAN, CH60_HUMAN, TRFE_HUMAN, FINC_HUMAN, ACTN1_HUMAN	8	0.0158279	A1AT_HUMAN, A2MG_HUMAN, IC1_HUMAN, APOA1_HUMAN, ALBU_HUMAN, CH60_HUMAN, TRFE_HUMAN, ACTN1_HUMAN
GOTERM_CC_FAT	GO:0034358	plasma lipoprotein particle	6	4.77181e-05	APOA2_HUMAN, CLUS_HUMAN, APOA1_HUMAN, HPT_HUMAN, APOB_HUMAN, APOH_HUMAN	5	0.0021994	CLUS_HUMAN, APOA1_HUMAN, HPT_HUMAN, APOB_HUMAN, APOH_HUMAN	5	0.00156628	APOA1_HUMAN, HPT_HUMAN, VIGLN_HUMAN, APOB_HUMAN, APOH_HUMAN
GOTERM_CC_FAT	GO:0032994	protein-lipid complex	6	4.77181e-05	APOA2_HUMAN, CLUS_HUMAN, APOA1_HUMAN, HPT_HUMAN, APOB_HUMAN, APOH_HUMAN	5	0.0021994	CLUS_HUMAN, APOA1_HUMAN, HPT_HUMAN, APOB_HUMAN, APOH_HUMAN	5	0.00156628	APOA1_HUMAN, HPT_HUMAN, VIGLN_HUMAN, APOB_HUMAN, APOH_HUMAN
GOTERM_CC_FAT	GO:0005576	extracellular region	43	6.238e-05	VTDB_HUMAN, ALDOA_HUMAN, A2MG_HUMAN, AFAM_HUMAN, A1AG2_HUMAN, GELS_HUMAN, APOA1_HUMAN, PPIA_HUMAN, CO3_HUMAN, ALBU_HUMAN, IGHM_HUMAN, CH60_HUMAN, HEMO_HUMAN, TLN1_HUMAN, CALR_HUMAN, KNG1_HUMAN, A1AT_HUMAN, CFAH_HUMAN, ANT3_HUMAN, AACT_HUMAN, VINC_HUMAN, FLNA_HUMAN, ACTN1_HUMAN, G6PI_HUMAN, FETUA_HUMAN, RINI_HUMAN, TTHY_HUMAN, IC1_HUMAN, CLUS_HUMAN, IGHG3_HUMAN, CO1A2_HUMAN, CERU_HUMAN, TRFE_HUMAN…	44	0.0229403	VTDB_HUMAN, ALDOA_HUMAN, A2MG_HUMAN, AFAM_HUMAN, A1AG2_HUMAN, GELS_HUMAN, APOA1_HUMAN, PPIA_HUMAN, CO3_HUMAN, ALBU_HUMAN, IGHM_HUMAN, CH60_HUMAN, HEMO_HUMAN, TLN1_HUMAN, CALR_HUMAN, A1AT_HUMAN, CALM_HUMAN, CFAH_HUMAN, ANT3_HUMAN, LEG1_HUMAN, VINC_HUMAN, ACTN1_HUMAN, G6PI_HUMAN, FBN1_HUMAN, IC1_HUMAN, CLUS_HUMAN, IGHG3_HUMAN, PRDX4_HUMAN, CD59_HUMAN, CO6A3_HUMAN, CERU_HUMAN, TRFE_HUMAN, CRTAP_HUMA…	46	0.00146643	VTDB_HUMAN, ALDOA_HUMAN, A2MG_HUMAN, GELS_HUMAN, APOA1_HUMAN, PPIA_HUMAN, CO3_HUMAN, ALBU_HUMAN, IGHM_HUMAN, CFAB_HUMAN, CH60_HUMAN, HEMO_HUMAN, TLN1_HUMAN, KNG1_HUMAN, CALR_HUMAN, A1AT_HUMAN, PLMN_HUMAN, CALM_HUMAN, CFAH_HUMAN, VINC_HUMAN, ACTN1_HUMAN, G6PI_HUMAN, FETUA_HUMAN, FBN1_HUMAN, RINI_HUMAN, TTHY_HUMAN, IC1_HUMAN, ADAM9_HUMAN, IGHG3_HUMAN, PRDX4_HUMAN, CD59_HUMAN, CERU_HUMAN, TRFE_HUMAN…
GOTERM_CC_FAT	GO:0034366	spherical high-density lipoprotein particle	4	8.16368e-05	APOA2_HUMAN, CLUS_HUMAN, APOA1_HUMAN, HPT_HUMAN	3	0.00659878	CLUS_HUMAN, APOA1_HUMAN, HPT_HUMAN
GOTERM_CC_FAT	GO:0034364	high-density lipoprotein particle	5	0.000180663	APOA2_HUMAN, CLUS_HUMAN, APOA1_HUMAN, HPT_HUMAN, APOH_HUMAN	4	0.00701698	CLUS_HUMAN, APOA1_HUMAN, HPT_HUMAN, APOH_HUMAN	4	0.00542743	APOA1_HUMAN, HPT_HUMAN, VIGLN_HUMAN, APOH_HUMAN
GOTERM_CC_FAT	GO:0009295	nucleoid	5	0.000425782	ECHA_HUMAN, VDAC1_HUMAN, GRP75_HUMAN, EFTU_HUMAN, ATPB_HUMAN	5	0.00138871	VDAC1_HUMAN, ADT2_HUMAN, GRP75_HUMAN, EFTU_HUMAN, ATPB_HUMAN
GOTERM_CC_FAT	GO:0042645	mitochondrial nucleoid	5	0.000425782	ECHA_HUMAN, VDAC1_HUMAN, GRP75_HUMAN, EFTU_HUMAN, ATPB_HUMAN	5	0.00138871	VDAC1_HUMAN, ADT2_HUMAN, GRP75_HUMAN, EFTU_HUMAN, ATPB_HUMAN
GOTERM_CC_FAT	GO:0030530	heterogeneous nuclear ribonucleoprotein complex	4	0.000918242	HNRH1_HUMAN, HNRPU_HUMAN, PTBP1_HUMAN, ROA2_HUMAN	6	5.09565e-06	HNRH1_HUMAN, HNRPR_HUMAN, PTBP1_HUMAN, ROA2_HUMAN, HNRPK_HUMAN, HNRPD_HUMAN	3	0.024569	HNRPR_HUMAN, PTBP1_HUMAN, HNRPK_HUMAN
GOTERM_CC_FAT	GO:0031980	mitochondrial lumen	10	0.00129932	ECHA_HUMAN, ATPA_HUMAN, DHE3_HUMAN, VDAC1_HUMAN, ETFA_HUMAN, DLDH_HUMAN, CH60_HUMAN, GRP75_HUMAN, EFTU_HUMAN, ATPB_HUMAN	9	0.0286009	ATPA_HUMAN, C1QBP_HUMAN, VDAC1_HUMAN, ETFA_HUMAN, ADT2_HUMAN, CH60_HUMAN, GRP75_HUMAN, EFTU_HUMAN, ATPB_HUMAN
GOTERM_CC_FAT	GO:0005759	mitochondrial matrix	10	0.00129932	ECHA_HUMAN, ATPA_HUMAN, DHE3_HUMAN, VDAC1_HUMAN, ETFA_HUMAN, DLDH_HUMAN, CH60_HUMAN, GRP75_HUMAN, EFTU_HUMAN, ATPB_HUMAN	9	0.0286009	ATPA_HUMAN, C1QBP_HUMAN, VDAC1_HUMAN, ETFA_HUMAN, ADT2_HUMAN, CH60_HUMAN, GRP75_HUMAN, EFTU_HUMAN, ATPB_HUMAN
GOTERM_CC_FAT	GO:0034361	very-low-density lipoprotein particle	4	0.00150074	APOA2_HUMAN, APOA1_HUMAN, APOB_HUMAN, APOH_HUMAN	3	0.0395314	APOA1_HUMAN, APOB_HUMAN, APOH_HUMAN	3	0.0333687	APOA1_HUMAN, APOB_HUMAN, APOH_HUMAN
GOTERM_CC_FAT	GO:0034385	triglyceride-rich lipoprotein particle	4	0.00150074	APOA2_HUMAN, APOA1_HUMAN, APOB_HUMAN, APOH_HUMAN	3	0.0395314	APOA1_HUMAN, APOB_HUMAN, APOH_HUMAN	3	0.0333687	APOA1_HUMAN, APOB_HUMAN, APOH_HUMAN
GOTERM_CC_FAT	GO:0005832	chaperonin-containing T-complex	3	0.00269193	TCPZ_HUMAN, TCPB_HUMAN, TCPH_HUMAN	6	1.96881e-08	TCPZ_HUMAN, TCPE_HUMAN, TCPB_HUMAN, TCPA_HUMAN, TCPG_HUMAN, TCPH_HUMAN	6	1.23452e-08	TCPZ_HUMAN, TCPD_HUMAN, TCPB_HUMAN, TCPA_HUMAN, TCPG_HUMAN, TCPH_HUMAN
GOTERM_CC_FAT	GO:0015629	actin cytoskeleton	10	0.00408355	ALDOA_HUMAN, SEP11_HUMAN, MYH9_HUMAN, COF1_HUMAN, FSCN1_HUMAN, GELS_HUMAN, PROF1_HUMAN, VINC_HUMAN, ACTA_HUMAN, FLNA_HUMAN	16	2.56606e-05	ALDOA_HUMAN, COF1_HUMAN, ARPC4_HUMAN, ARP3_HUMAN, GELS_HUMAN, CAPG_HUMAN, MYH10_HUMAN, ARPC2_HUMAN, FSCN1_HUMAN, CLIC4_HUMAN, IQGA1_HUMAN, PROF1_HUMAN, ARP2_HUMAN, ML12A_HUMAN, MYL6_HUMAN, VINC_HUMAN	16	8.47119e-06	ZYX_HUMAN, ALDOA_HUMAN, ARPC2_HUMAN, MARCS_HUMAN, SEPT9_HUMAN, FSCN1_HUMAN, IQGA1_HUMAN, GELS_HUMAN, ARP3_HUMAN, PROF1_HUMAN, ML12A_HUMAN, MYL6_HUMAN, CAPG_HUMAN, VINC_HUMAN, MYH10_HUMAN, ACTA_HUMAN
GOTERM_CC_FAT	GO:0042627	chylomicron	3	0.00814502	APOA2_HUMAN, APOB_HUMAN, APOH_HUMAN
GOTERM_CC_FAT	GO:0044449	contractile fiber part	6	0.0100473	ALDOA_HUMAN, VINC_HUMAN, ACTA_HUMAN, FLNC_HUMAN, ENOA_HUMAN, ACTN1_HUMAN	7	0.00924033	ALDOA_HUMAN, ARF1_HUMAN, HSPB1_HUMAN, VINC_HUMAN, FLNC_HUMAN, ENOA_HUMAN, ACTN1_HUMAN	7	0.00596674	ALDOA_HUMAN, HSPB1_HUMAN, VINC_HUMAN, ACTA_HUMAN, FLNC_HUMAN, ENOA_HUMAN, ACTN1_HUMAN
GOTERM_CC_FAT	GO:0043292	contractile fiber	6	0.0132281	ALDOA_HUMAN, VINC_HUMAN, ACTA_HUMAN, FLNC_HUMAN, ENOA_HUMAN, ACTN1_HUMAN	7	0.0126755	ALDOA_HUMAN, ARF1_HUMAN, HSPB1_HUMAN, VINC_HUMAN, FLNC_HUMAN, ENOA_HUMAN, ACTN1_HUMAN	7	0.00826004	ALDOA_HUMAN, HSPB1_HUMAN, VINC_HUMAN, ACTA_HUMAN, FLNC_HUMAN, ENOA_HUMAN, ACTN1_HUMAN
GOTERM_CC_FAT	GO:0005681	spliceosome	6	0.0186229	HNRH1_HUMAN, HNRPU_HUMAN, ROA2_HUMAN, HNRPM_HUMAN, RA1L2_HUMAN, HNRPC_HUMAN	7	0.0187401	HNRH1_HUMAN, HNRPR_HUMAN, ROA2_HUMAN, HNRPQ_HUMAN, HNRPK_HUMAN, RA1L2_HUMAN, HNRPC_HUMAN
GOTERM_CC_FAT	GO:0044432	endoplasmic reticulum part	10	0.0196008	ENPL_HUMAN, RRBP1_HUMAN, FKB10_HUMAN, APOA2_HUMAN, SERPH_HUMAN, APOA1_HUMAN, PDIA3_HUMAN, APOB_HUMAN, CALR_HUMAN, PPIB_HUMAN	14	0.00364645	RRBP1_HUMAN, RCN1_HUMAN, RPN2_HUMAN, APOA1_HUMAN, PDIA4_HUMAN, CALR_HUMAN, CALU_HUMAN, RTN4_HUMAN, SERPH_HUMAN, NB5R3_HUMAN, APOB_HUMAN, SSRA_HUMAN, PDIA3_HUMAN, PPIB_HUMAN	12	0.0122408	RTN4_HUMAN, RRBP1_HUMAN, FKB10_HUMAN, RCN1_HUMAN, RPN2_HUMAN, APOA1_HUMAN, PDIA3_HUMAN, APOB_HUMAN, GRP78_HUMAN, PDIA6_HUMAN, CALR_HUMAN, DAD1_HUMAN
GOTERM_CC_FAT	GO:0005739	mitochondrion	21	0.0256856	ECHA_HUMAN, ATPA_HUMAN, PRDX1_HUMAN, USMG5_HUMAN, DHE3_HUMAN, CLUS_HUMAN, HSP71_HUMAN, VDAC1_HUMAN, THIO_HUMAN, ETFA_HUMAN, PARK7_HUMAN, PTRF_HUMAN, CH60_HUMAN, CLH1_HUMAN, ATPB_HUMAN, PRDX5_HUMAN, NLTP_HUMAN, DPYL2_HUMAN, DLDH_HUMAN, GRP75_HUMAN, EFTU_HUMAN	34	0.0002171	ATPA_HUMAN, CAV2_HUMAN, ATPK_HUMAN, ILF3_HUMAN, BASI_HUMAN, CH60_HUMAN, PRDX3_HUMAN, CLH1_HUMAN, PRDX5_HUMAN, CLIC4_HUMAN, GCP60_HUMAN, DPYL2_HUMAN, 1433E_HUMAN, GRP75_HUMAN, EFTU_HUMAN, ALDOC_HUMAN, PRDX1_HUMAN, ACSL3_HUMAN, USMG5_HUMAN, ADHX_HUMAN, C1QBP_HUMAN, CLUS_HUMAN, ETFA_HUMAN, VDAC1_HUMAN, PRDX4_HUMAN, GSHR_HUMAN, PARK7_HUMAN, PTRF_HUMAN, SAP_HUMAN, ATPB_HUMAN, CAV1_HUMAN, NB5R3_HUMAN, …
GOTERM_CC_FAT	GO:0005938	cell cortex	6	0.0273508	SEP11_HUMAN, MYH9_HUMAN, COF1_HUMAN, NUCL_HUMAN, ACTB_HUMAN, FLNA_HUMAN
GOTERM_CC_FAT	GO:0030135	coated vesicle	6	0.0374794	COPE_HUMAN, COPB2_HUMAN, LRP1_HUMAN, APOB_HUMAN, CH60_HUMAN, CLH1_HUMAN				9	0.00219057	COPE_HUMAN, COPB2_HUMAN, SC23A_HUMAN, LRP1_HUMAN, APOB_HUMAN, AP2A1_HUMAN, CH60_HUMAN, COPB_HUMAN, CLH1_HUMAN
GOTERM_CC_FAT	GO:0030016	myofibril	5	0.0399345	ALDOA_HUMAN, VINC_HUMAN, FLNC_HUMAN, ENOA_HUMAN, ACTN1_HUMAN	7	0.00849813	ALDOA_HUMAN, ARF1_HUMAN, HSPB1_HUMAN, VINC_HUMAN, FLNC_HUMAN, ENOA_HUMAN, ACTN1_HUMAN	6	0.0225137	ALDOA_HUMAN, HSPB1_HUMAN, VINC_HUMAN, FLNC_HUMAN, ENOA_HUMAN, ACTN1_HUMAN
GOTERM_CC_FAT	GO:0001726	ruffle	4	0.0425694	MYH9_HUMAN, S10AB_HUMAN, TLN1_HUMAN, ITB1_HUMAN
GOTERM_CC_FAT	GO:0030660	Golgi-associated vesicle membrane	3	0.0440925	COPE_HUMAN, COPB2_HUMAN, CLH1_HUMAN				5	0.000760144	COPE_HUMAN, COPB2_HUMAN, AP2A1_HUMAN, COPB_HUMAN, CLH1_HUMAN
GOTERM_MF_FAT	GO:0003735	structural constituent of ribosome	18	3.13471e-12	RS2_HUMAN, RS18_HUMAN, RL10A_HUMAN, RL13_HUMAN, RL9_HUMAN, RL10_HUMAN, RL27_HUMAN, RS8_HUMAN, RL22_HUMAN, RL4_HUMAN, RL17_HUMAN, RL14_HUMAN, RSSA_HUMAN, RL12_HUMAN, RS27A_HUMAN				11	0.00011093	RL10A_HUMAN, RS3A_HUMAN, RS3_HUMAN, RS8_HUMAN, RL22_HUMAN, RL4_HUMAN, RS27A_HUMAN, RS13_HUMAN
GOTERM_MF_FAT	GO:0005198	structural molecule activity	30	3.09891e-11	VIME_HUMAN, RS18_HUMAN, RL13_HUMAN, RL9_HUMAN, RL10_HUMAN, RL27_HUMAN, RL4_HUMAN, CLH1_HUMAN, TLN1_HUMAN, COPE_HUMAN, ANXA1_HUMAN, ACTB_HUMAN, TBB6_HUMAN, VINC_HUMAN, LMNA_HUMAN, RS2_HUMAN, COPB2_HUMAN, RL10A_HUMAN, CO1A2_HUMAN, RS8_HUMAN, RL22_HUMAN, RL14_HUMAN, RL17_HUMAN, RSSA_HUMAN, RL12_HUMAN, RS27A_HUMAN, FINC_HUMAN
GOTERM_MF_FAT	GO:0051082	unfolded protein binding	14	3.17362e-10	ENPL_HUMAN, HSP7C_HUMAN, HS90A_HUMAN, TCPZ_HUMAN, SERPH_HUMAN, TCPB_HUMAN, PPIA_HUMAN, HSP71_HUMAN, HS90B_HUMAN, CH60_HUMAN, GRP75_HUMAN, CALR_HUMAN, TCPH_HUMAN, PPIB_HUMAN	15	2.14409e-09	NPM_HUMAN, TCPZ_HUMAN, TCPE_HUMAN, TCPB_HUMAN, TCPA_HUMAN, PPIA_HUMAN, CH60_HUMAN, TCPG_HUMAN, CALR_HUMAN, HSP7C_HUMAN, SERPH_HUMAN, HS90B_HUMAN, GRP75_HUMAN, TCPH_HUMAN, PPIB_HUMAN	12	5.16724e-07	NPM_HUMAN, TCPZ_HUMAN, HS90A_HUMAN, TCPD_HUMAN, TCPB_HUMAN, PPIA_HUMAN, TCPA_HUMAN, GRP78_HUMAN, TCPG_HUMAN, CH60_HUMAN, TCPH_HUMAN, CALR_HUMAN
GOTERM_MF_FAT	GO:0003723	RNA binding	25	7.51732e-07	ENPL_HUMAN, G3BP1_HUMAN, HNRH1_HUMAN, RS18_HUMAN, RL13_HUMAN, IF2B3_HUMAN, RL9_HUMAN, HNRPM_HUMAN, RL4_HUMAN, CALR_HUMAN, HNRPU_HUMAN, SFPQ_HUMAN, PTBP1_HUMAN, HNRPC_HUMAN, FUS_HUMAN, IF4A1_HUMAN, RS2_HUMAN, RL10A_HUMAN, RL22_HUMAN, PTRF_HUMAN, RL14_HUMAN, ROA2_HUMAN, NUCL_HUMAN, RL12_HUMAN, RA1L2_HUMAN	29	4.31126e-06	RL5_HUMAN, NPM_HUMAN, HNRH1_HUMAN, HNRPR_HUMAN, G3BP1_HUMAN, NONO_HUMAN, RS18_HUMAN, ILF3_HUMAN, IF2B3_HUMAN, RL9_HUMAN, HNRPK_HUMAN, CALR_HUMAN, SFPQ_HUMAN, PTBP1_HUMAN, HNRPQ_HUMAN, FUS_HUMAN, DDX17_HUMAN, HNRPC_HUMAN, IF4A1_HUMAN, PCBP1_HUMAN, IF4G1_HUMAN, LA_HUMAN, PTRF_HUMAN, ROA2_HUMAN, NUCL_HUMAN, RL12_HUMAN, RA1L2_HUMAN, HNRPD_HUMAN, SYSC_HUMAN
GOTERM_MF_FAT	GO:0004857	enzyme inhibitor activity	15	1.3826e-06	FETUA_HUMAN, RINI_HUMAN, A2MG_HUMAN, IC1_HUMAN, CO3_HUMAN, KNG1_HUMAN, A1AT_HUMAN, PRDX5_HUMAN, ANXA1_HUMAN, SERPH_HUMAN, APOA2_HUMAN, ANT3_HUMAN, AACT_HUMAN, CO4A_HUMAN, ANXA2_HUMAN	13	0.000905471	A1AT_HUMAN, ANXA1_HUMAN, PRDX5_HUMAN, A2MG_HUMAN, SERPH_HUMAN, IQGA1_HUMAN, IC1_HUMAN, CO3_HUMAN, ANXA5_HUMAN, ANT3_HUMAN, CO6A3_HUMAN, PRDX3_HUMAN, ANXA2_HUMAN	15	2.24399e-05	FETUA_HUMAN, RINI_HUMAN, A2MG_HUMAN, IC1_HUMAN, CO3_HUMAN, ANXA5_HUMAN, GRP78_HUMAN, PRDX3_HUMAN, KNG1_HUMAN, A1AT_HUMAN, ANXA1_HUMAN, IQGA1_HUMAN, IPO5_HUMAN, CO4A_HUMAN, ANXA2_HUMAN
GOTERM_MF_FAT	GO:0004866	endopeptidase inhibitor activity	11	3.92606e-06	FETUA_HUMAN, A1AT_HUMAN, PRDX5_HUMAN, A2MG_HUMAN, SERPH_HUMAN, IC1_HUMAN, CO3_HUMAN, ANT3_HUMAN, AACT_HUMAN, CO4A_HUMAN, KNG1_HUMAN	9	0.00170503	A1AT_HUMAN, PRDX5_HUMAN, A2MG_HUMAN, SERPH_HUMAN, IC1_HUMAN, CO3_HUMAN, ANT3_HUMAN, CO6A3_HUMAN, PRDX3_HUMAN	9	0.00089403	FETUA_HUMAN, A1AT_HUMAN, A2MG_HUMAN, IC1_HUMAN, CO3_HUMAN, GRP78_HUMAN, PRDX3_HUMAN, CO4A_HUMAN, KNG1_HUMAN
GOTERM_MF_FAT	GO:0030414	peptidase inhibitor activity	11	6.3472e-06	FETUA_HUMAN, A1AT_HUMAN, PRDX5_HUMAN, A2MG_HUMAN, SERPH_HUMAN, IC1_HUMAN, CO3_HUMAN, ANT3_HUMAN, AACT_HUMAN, CO4A_HUMAN, KNG1_HUMAN	9	0.00238866	A1AT_HUMAN, PRDX5_HUMAN, A2MG_HUMAN, SERPH_HUMAN, IC1_HUMAN, CO3_HUMAN, ANT3_HUMAN, CO6A3_HUMAN, PRDX3_HUMAN	9	0.00126534	FETUA_HUMAN, A1AT_HUMAN, A2MG_HUMAN, IC1_HUMAN, CO3_HUMAN, GRP78_HUMAN, PRDX3_HUMAN, CO4A_HUMAN, KNG1_HUMAN
GOTERM_MF_FAT	GO:0070325	lipoprotein receptor binding	5	1.65814e-05	ENPL_HUMAN, LRP1_HUMAN, APOA2_HUMAN, APOA1_HUMAN, APOB_HUMAN	3	0.0213259	LRP1_HUMAN, APOA1_HUMAN, APOB_HUMAN	3	0.0176413	LRP1_HUMAN, APOA1_HUMAN, APOB_HUMAN
GOTERM_MF_FAT	GO:0000166	nucleotide binding	45	3.50225e-05	ECHA_HUMAN, ENPL_HUMAN, ATPA_HUMAN, TCPZ_HUMAN, HNRH1_HUMAN, G3BP1_HUMAN, TCPB_HUMAN, IF2B3_HUMAN, HNRPM_HUMAN, CH60_HUMAN, TERA_HUMAN, HSP7C_HUMAN, KPYM_HUMAN, G3P_HUMAN, SFPQ_HUMAN, HNRPU_HUMAN, PTBP1_HUMAN, ACTB_HUMAN, EF1A1_HUMAN, TBB6_HUMAN, GRP75_HUMAN, EFTU_HUMAN, TCPH_HUMAN, FUS_HUMAN, HNRPC_HUMAN, HSP74_HUMAN, ACTA_HUMAN, IF4A1_HUMAN, SEP11_HUMAN, DHE3_HUMAN, ETFA_HUMAN, HSP71_HUMAN, TRX…	66	6.64493e-08	G3BP1_HUMAN, HNRPR_HUMAN, NDKA_HUMAN, NONO_HUMAN, TCPB_HUMAN, TCPA_HUMAN, IF2B3_HUMAN, CH60_HUMAN, TCPG_HUMAN, HSP7C_HUMAN, KPYM_HUMAN, SFPQ_HUMAN, PTBP1_HUMAN, PUR6_HUMAN, TBB5_HUMAN, ACTB_HUMAN, TBB6_HUMAN, HNRPC_HUMAN, FUS_HUMAN, TCPH_HUMAN, HSP74_HUMAN, ACSL3_HUMAN, ADHX_HUMAN, TCPE_HUMAN, UBA1_HUMAN, LA_HUMAN, GSHR_HUMAN, GNAI2_HUMAN, RAB2A_HUMAN, EF2_HUMAN, ROA2_HUMAN, TFG_HUMAN, ARP2_HUMAN…	48	0.00159849	ECHA_HUMAN, SYWC_HUMAN, ATPA_HUMAN, TCPZ_HUMAN, HNRPR_HUMAN, NONO_HUMAN, ARP3_HUMAN, TCPB_HUMAN, TCPA_HUMAN, GRP78_HUMAN, TCPG_HUMAN, CH60_HUMAN, MYH10_HUMAN, RAB8B_HUMAN, TERA_HUMAN, ARF4_HUMAN, KPYM_HUMAN, TCPD_HUMAN, PTBP1_HUMAN, PUR6_HUMAN, HNRPQ_HUMAN, TBB5_HUMAN, EF1A1_HUMAN, ACTB_HUMAN, SEPT2_HUMAN, TBB6_HUMAN, HNRPC_HUMAN, TCPH_HUMAN, DDX17_HUMAN, ACTA_HUMAN, SEPT9_HUMAN, UBA1_HUMAN, EHD2…
GOTERM_MF_FAT	GO:0003779	actin binding	12	0.000853115	VTDB_HUMAN, ALDOA_HUMAN, MYH9_HUMAN, COF1_HUMAN, FSCN1_HUMAN, GELS_HUMAN, PROF1_HUMAN, VINC_HUMAN, TLN1_HUMAN, FLNA_HUMAN, FLNC_HUMAN, ACTN1_HUMAN	18	1.03543e-05	VTDB_HUMAN, ALDOA_HUMAN, MAP1B_HUMAN, COF1_HUMAN, ARPC4_HUMAN, ARP3_HUMAN, GELS_HUMAN, CAPG_HUMAN, MYH10_HUMAN, TLN1_HUMAN, FLNC_HUMAN, ARPC2_HUMAN, FSCN1_HUMAN, PROF1_HUMAN, ARP2_HUMAN, TAGL_HUMAN, VINC_HUMAN, ACTN1_HUMAN	15	0.000169872	ALDOA_HUMAN, VTDB_HUMAN, MARCS_HUMAN, MAP1B_HUMAN, ARP3_HUMAN, GELS_HUMAN, CAPG_HUMAN, MYH10_HUMAN, TLN1_HUMAN, FLNC_HUMAN, ARPC2_HUMAN, FSCN1_HUMAN, PROF1_HUMAN, VINC_HUMAN, ACTN1_HUMAN
GOTERM_MF_FAT	GO:0003746	translation elongation factor activity	4	0.00214727	EF1B_HUMAN, EF2_HUMAN, EF1A1_HUMAN, EFTU_HUMAN
GOTERM_MF_FAT	GO:0051920	peroxiredoxin activity	3	0.00314166	PRDX1_HUMAN, PRDX5_HUMAN, PARK7_HUMAN	6	4.23281e-08	PRDX1_HUMAN, PRDX5_HUMAN, PRDX6_HUMAN, PRDX4_HUMAN, PARK7_HUMAN, PRDX3_HUMAN	5	2.34276e-06	PRDX1_HUMAN, PRDX6_HUMAN, PRDX4_HUMAN, PARK7_HUMAN, PRDX3_HUMAN
GOTERM_MF_FAT	GO:0004867	serine-type endopeptidase inhibitor activity	6	0.00324832	A1AT_HUMAN, A2MG_HUMAN, SERPH_HUMAN, IC1_HUMAN, ANT3_HUMAN, AACT_HUMAN	6	0.0132391	A1AT_HUMAN, A2MG_HUMAN, SERPH_HUMAN, IC1_HUMAN, ANT3_HUMAN, CO6A3_HUMAN
GOTERM_MF_FAT	GO:0043498	cell surface binding	4	0.00372611	ATPA_HUMAN, CH60_HUMAN, ATPB_HUMAN, APOH_HUMAN				5	0.000633809	ATPA_HUMAN, ANXA5_HUMAN, CH60_HUMAN, ATPB_HUMAN, APOH_HUMAN
GOTERM_MF_FAT	GO:0008201	heparin binding	6	0.00526045	APOB_HUMAN, ANT3_HUMAN, RL22_HUMAN, KNG1_HUMAN, APOH_HUMAN, FINC_HUMAN
GOTERM_MF_FAT	GO:0008034	lipoprotein binding	4	0.00636543	LRP1_HUMAN, APOA2_HUMAN, APOA1_HUMAN, ATPB_HUMAN
GOTERM_MF_FAT	GO:0017127	cholesterol transporter activity	3	0.00719746	APOA2_HUMAN, APOA1_HUMAN, APOB_HUMAN
GOTERM_MF_FAT	GO:0008092	cytoskeletal protein binding	13	0.00878587	ALDOA_HUMAN, VTDB_HUMAN, COF1_HUMAN, GELS_HUMAN, TLN1_HUMAN, FLNC_HUMAN, MYH9_HUMAN, FSCN1_HUMAN, PROF1_HUMAN, VINC_HUMAN, ACTN1_HUMAN, ANXA2_HUMAN, FLNA_HUMAN	24	2.61459e-06	VTDB_HUMAN, ALDOA_HUMAN, NDKA_HUMAN, COF1_HUMAN, MAP1B_HUMAN, ARPC4_HUMAN, ARP3_HUMAN, GELS_HUMAN, KINH_HUMAN, CAPG_HUMAN, MYH10_HUMAN, TLN1_HUMAN, FLNC_HUMAN, ARPC2_HUMAN, PAXI_HUMAN, FSCN1_HUMAN, PROF1_HUMAN, CALM_HUMAN, ARP2_HUMAN, TAGL_HUMAN, VINC_HUMAN, ACTN1_HUMAN, ANXA2_HUMAN, ALDOC_HUMAN	20	6.78007e-05	VTDB_HUMAN, ALDOA_HUMAN, MARCS_HUMAN, MAP1B_HUMAN, ARP3_HUMAN, GELS_HUMAN, KINH_HUMAN, CAPG_HUMAN, MYH10_HUMAN, TLN1_HUMAN, FLNC_HUMAN, ARPC2_HUMAN, PAXI_HUMAN, FSCN1_HUMAN, PROF1_HUMAN, CALM_HUMAN, CAN2_HUMAN, VINC_HUMAN, ACTN1_HUMAN, ANXA2_HUMAN
GOTERM_MF_FAT	GO:0015248	sterol transporter activity	3	0.00978385	APOA2_HUMAN, APOA1_HUMAN, APOB_HUMAN
GOTERM_MF_FAT	GO:0008289	lipid binding	12	0.00994645	VTDB_HUMAN, ECHA_HUMAN, ANXA1_HUMAN, ANXA6_HUMAN, APOA2_HUMAN, NLTP_HUMAN, APOA1_HUMAN, ALBU_HUMAN, APOB_HUMAN, TERA_HUMAN, APOH_HUMAN, ANXA2_HUMAN	15	0.00913052	VTDB_HUMAN, CAV1_HUMAN, ANXA1_HUMAN, MAP1B_HUMAN, ANXA6_HUMAN, ADHX_HUMAN, GCP60_HUMAN, APOA1_HUMAN, ALBU_HUMAN, ANXA5_HUMAN, APOB_HUMAN, SAP_HUMAN, APOH_HUMAN, TERA_HUMAN, ANXA2_HUMAN	14	0.00952302	VTDB_HUMAN, ECHA_HUMAN, MAP1B_HUMAN, APOA1_HUMAN, ANXA5_HUMAN, ALBU_HUMAN, SAP_HUMAN, TERA_HUMAN, APOH_HUMAN, CAV1_HUMAN, ANXA1_HUMAN, VIGLN_HUMAN, APOB_HUMAN, ANXA2_HUMAN
GOTERM_MF_FAT	GO:0005543	phospholipid binding	7	0.0127349	ANXA1_HUMAN, ANXA6_HUMAN, APOA2_HUMAN, APOA1_HUMAN, APOB_HUMAN, APOH_HUMAN, ANXA2_HUMAN	8	0.0188628	ANXA1_HUMAN, ANXA6_HUMAN, MAP1B_HUMAN, APOA1_HUMAN, ANXA5_HUMAN, APOB_HUMAN, APOH_HUMAN, ANXA2_HUMAN	7	0.0359699	ANXA1_HUMAN, MAP1B_HUMAN, APOA1_HUMAN, ANXA5_HUMAN, APOB_HUMAN, APOH_HUMAN, ANXA2_HUMAN
GOTERM_MF_FAT	GO:0017076	purine nucleotide binding	32	0.0135208	ATPA_HUMAN, ENPL_HUMAN, TCPZ_HUMAN, G3BP1_HUMAN, TCPB_HUMAN, CH60_HUMAN, TERA_HUMAN, HSP7C_HUMAN, KPYM_HUMAN, HNRPU_HUMAN, ACTB_HUMAN, EF1A1_HUMAN, TBB6_HUMAN, GRP75_HUMAN, EFTU_HUMAN, TCPH_HUMAN, HSP74_HUMAN, ACTA_HUMAN, IF4A1_HUMAN, SEP11_HUMAN, DHE3_HUMAN, HSP71_HUMAN, ETFA_HUMAN, TRXR1_HUMAN, ATPB_HUMAN, HS90A_HUMAN, MYH9_HUMAN, EF2_HUMAN, HS90B_HUMAN, DLDH_HUMAN, K6PP_HUMAN, PRS10_HUMAN	50	0.000139197	ATPA_HUMAN, TCPZ_HUMAN, G3BP1_HUMAN, NDKA_HUMAN, RAB8A_HUMAN, TCPB_HUMAN, ARP3_HUMAN, TCPA_HUMAN, TCPG_HUMAN, CH60_HUMAN, MYH10_HUMAN, TERA_HUMAN, ARF4_HUMAN, HSP7C_HUMAN, KPYM_HUMAN, DYHC1_HUMAN, PUR6_HUMAN, ARF1_HUMAN, TBB5_HUMAN, EF1A1_HUMAN, ACTB_HUMAN, SEPT2_HUMAN, TBB6_HUMAN, EFTU_HUMAN, GRP75_HUMAN, TCPH_HUMAN, DDX17_HUMAN, HSP74_HUMAN, IF4A1_HUMAN, ACSL3_HUMAN, ARF6_HUMAN, TCPE_HUMAN, UBA…	38	0.0196612	SYWC_HUMAN, ATPA_HUMAN, TCPZ_HUMAN, TCPB_HUMAN, ARP3_HUMAN, TCPA_HUMAN, GRP78_HUMAN, TCPG_HUMAN, CH60_HUMAN, RAB8B_HUMAN, MYH10_HUMAN, TERA_HUMAN, ARF4_HUMAN, KPYM_HUMAN, TCPD_HUMAN, PUR6_HUMAN, TBB5_HUMAN, ACTB_HUMAN, EF1A1_HUMAN, SEPT2_HUMAN, TBB6_HUMAN, TCPH_HUMAN, DDX17_HUMAN, ACTA_HUMAN, SEPT9_HUMAN, UBA1_HUMAN, EHD2_HUMAN, GSHR_HUMAN, KINH_HUMAN, TRXR1_HUMAN, ATPB_HUMAN, ACLY_HUMAN, HS90A_H…
GOTERM_MF_FAT	GO:0016209	antioxidant activity	4	0.0143513	PRDX1_HUMAN, PRDX5_HUMAN, ALBU_HUMAN, TRXR1_HUMAN	8	6.47442e-06	PRDX1_HUMAN, PRDX5_HUMAN, PRDX6_HUMAN, ALBU_HUMAN, GSHR_HUMAN, PRDX4_HUMAN, TRXR1_HUMAN, PRDX3_HUMAN	7	4.24241e-05	PRDX1_HUMAN, PRDX6_HUMAN, ALBU_HUMAN, GSHR_HUMAN, PRDX4_HUMAN, TRXR1_HUMAN, PRDX3_HUMAN
GOTERM_MF_FAT	GO:0051287	NAD or NADH binding	4	0.0143513	ECHA_HUMAN, G3P_HUMAN, DHE3_HUMAN, DLDH_HUMAN
GOTERM_MF_FAT	GO:0005539	glycosaminoglycan binding	6	0.0182861	APOB_HUMAN, ANT3_HUMAN, RL22_HUMAN, KNG1_HUMAN, APOH_HUMAN, FINC_HUMAN
GOTERM_MF_FAT	GO:0048037	cofactor binding	8	0.0189483	ECHA_HUMAN, PYGB_HUMAN, G3P_HUMAN, DHE3_HUMAN, ALBU_HUMAN, ETFA_HUMAN, DLDH_HUMAN, TRXR1_HUMAN				9	0.0221102	ECHA_HUMAN, NQO1_HUMAN, SERC_HUMAN, MDHC_HUMAN, ALBU_HUMAN, LDHB_HUMAN, GSHR_HUMAN, TRXR1_HUMAN, FAS_HUMAN
GOTERM_MF_FAT	GO:0030554	adenyl nucleotide binding	27	0.0190132	ATPA_HUMAN, ENPL_HUMAN, TCPZ_HUMAN, G3BP1_HUMAN, TCPB_HUMAN, CH60_HUMAN, TERA_HUMAN, HSP7C_HUMAN, KPYM_HUMAN, HNRPU_HUMAN, ACTB_HUMAN, GRP75_HUMAN, TCPH_HUMAN, HSP74_HUMAN, ACTA_HUMAN, IF4A1_HUMAN, DHE3_HUMAN, HSP71_HUMAN, ETFA_HUMAN, TRXR1_HUMAN, ATPB_HUMAN, HS90A_HUMAN, MYH9_HUMAN, HS90B_HUMAN, DLDH_HUMAN, K6PP_HUMAN, PRS10_HUMAN	38	0.00480582	ATPA_HUMAN, TCPZ_HUMAN, NDKA_HUMAN, G3BP1_HUMAN, ARP3_HUMAN, TCPB_HUMAN, TCPA_HUMAN, TCPG_HUMAN, CH60_HUMAN, MYH10_HUMAN, TERA_HUMAN, HSP7C_HUMAN, KPYM_HUMAN, DYHC1_HUMAN, PUR6_HUMAN, ACTB_HUMAN, GRP75_HUMAN, TCPH_HUMAN, DDX17_HUMAN, HSP74_HUMAN, IF4A1_HUMAN, ACSL3_HUMAN, TCPE_HUMAN, UBA1_HUMAN, EHD2_HUMAN, ETFA_HUMAN, GSHR_HUMAN, KINH_HUMAN, TRXR1_HUMAN, ATPB_HUMAN, ACLY_HUMAN, TFG_HUMAN, PRS6A_…	31	0.041346	SYWC_HUMAN, ATPA_HUMAN, TCPZ_HUMAN, TCPB_HUMAN, ARP3_HUMAN, TCPA_HUMAN, GRP78_HUMAN, TCPG_HUMAN, CH60_HUMAN, MYH10_HUMAN, TERA_HUMAN, KPYM_HUMAN, TCPD_HUMAN, PUR6_HUMAN, ACTB_HUMAN, TCPH_HUMAN, DDX17_HUMAN, ACTA_HUMAN, UBA1_HUMAN, EHD2_HUMAN, GSHR_HUMAN, KINH_HUMAN, TRXR1_HUMAN, ATPB_HUMAN, ACLY_HUMAN, HS90A_HUMAN, SYYC_HUMAN, TGM2_HUMAN, PRS6A_HUMAN, SYSC_HUMAN, K6PP_HUMAN
GOTERM_MF_FAT	GO:0051015	actin filament binding	4	0.0197832	MYH9_HUMAN, FSCN1_HUMAN, FLNA_HUMAN, ACTN1_HUMAN
GOTERM_MF_FAT	GO:0008135	translation factor activity, nucleic acid binding	5	0.0219591	IF4A1_HUMAN, EF1B_HUMAN, EF2_HUMAN, EF1A1_HUMAN, EFTU_HUMAN	6	0.0170034	IF4A1_HUMAN, EF2_HUMAN, IF4G1_HUMAN, GCN1L_HUMAN, EF1A1_HUMAN, EFTU_HUMAN
GOTERM_MF_FAT	GO:0001883	purine nucleoside binding	27	0.0225988	ATPA_HUMAN, ENPL_HUMAN, TCPZ_HUMAN, G3BP1_HUMAN, TCPB_HUMAN, CH60_HUMAN, TERA_HUMAN, HSP7C_HUMAN, KPYM_HUMAN, HNRPU_HUMAN, ACTB_HUMAN, GRP75_HUMAN, TCPH_HUMAN, HSP74_HUMAN, ACTA_HUMAN, IF4A1_HUMAN, DHE3_HUMAN, HSP71_HUMAN, ETFA_HUMAN, TRXR1_HUMAN, ATPB_HUMAN, HS90A_HUMAN, MYH9_HUMAN, HS90B_HUMAN, DLDH_HUMAN, K6PP_HUMAN, PRS10_HUMAN	38	0.00613938	ATPA_HUMAN, TCPZ_HUMAN, NDKA_HUMAN, G3BP1_HUMAN, ARP3_HUMAN, TCPB_HUMAN, TCPA_HUMAN, TCPG_HUMAN, CH60_HUMAN, MYH10_HUMAN, TERA_HUMAN, HSP7C_HUMAN, KPYM_HUMAN, DYHC1_HUMAN, PUR6_HUMAN, ACTB_HUMAN, GRP75_HUMAN, TCPH_HUMAN, DDX17_HUMAN, HSP74_HUMAN, IF4A1_HUMAN, ACSL3_HUMAN, TCPE_HUMAN, UBA1_HUMAN, EHD2_HUMAN, ETFA_HUMAN, GSHR_HUMAN, KINH_HUMAN, TRXR1_HUMAN, ATPB_HUMAN, ACLY_HUMAN, TFG_HUMAN, PRS6A_…	31	0.0489092	SYWC_HUMAN, ATPA_HUMAN, TCPZ_HUMAN, TCPB_HUMAN, ARP3_HUMAN, TCPA_HUMAN, GRP78_HUMAN, TCPG_HUMAN, CH60_HUMAN, MYH10_HUMAN, TERA_HUMAN, KPYM_HUMAN, TCPD_HUMAN, PUR6_HUMAN, ACTB_HUMAN, TCPH_HUMAN, DDX17_HUMAN, ACTA_HUMAN, UBA1_HUMAN, EHD2_HUMAN, GSHR_HUMAN, KINH_HUMAN, TRXR1_HUMAN, ATPB_HUMAN, ACLY_HUMAN, HS90A_HUMAN, SYYC_HUMAN, TGM2_HUMAN, PRS6A_HUMAN, SYSC_HUMAN, K6PP_HUMAN
GOTERM_MF_FAT	GO:0003823	antigen binding	4	0.0228681	IGHA1_HUMAN, IGHG1_HUMAN, IGHG3_HUMAN, IGHG2_HUMAN, IGHM_HUMAN, IGKC_HUMAN				4	0.0419524	IGHA1_HUMAN, IGHG1_HUMAN, IGHG3_HUMAN, IGHG2_HUMAN, IGHM_HUMAN, IGKC_HUMAN
GOTERM_MF_FAT	GO:0001882	nucleoside binding	27	0.0244113	ATPA_HUMAN, ENPL_HUMAN, TCPZ_HUMAN, G3BP1_HUMAN, TCPB_HUMAN, CH60_HUMAN, TERA_HUMAN, HSP7C_HUMAN, KPYM_HUMAN, HNRPU_HUMAN, ACTB_HUMAN, GRP75_HUMAN, TCPH_HUMAN, HSP74_HUMAN, ACTA_HUMAN, IF4A1_HUMAN, DHE3_HUMAN, HSP71_HUMAN, ETFA_HUMAN, TRXR1_HUMAN, ATPB_HUMAN, HS90A_HUMAN, MYH9_HUMAN, HS90B_HUMAN, DLDH_HUMAN, K6PP_HUMAN, PRS10_HUMAN	38	0.0068484	ATPA_HUMAN, TCPZ_HUMAN, NDKA_HUMAN, G3BP1_HUMAN, ARP3_HUMAN, TCPB_HUMAN, TCPA_HUMAN, TCPG_HUMAN, CH60_HUMAN, MYH10_HUMAN, TERA_HUMAN, HSP7C_HUMAN, KPYM_HUMAN, DYHC1_HUMAN, PUR6_HUMAN, ACTB_HUMAN, GRP75_HUMAN, TCPH_HUMAN, DDX17_HUMAN, HSP74_HUMAN, IF4A1_HUMAN, ACSL3_HUMAN, TCPE_HUMAN, UBA1_HUMAN, EHD2_HUMAN, ETFA_HUMAN, GSHR_HUMAN, KINH_HUMAN, TRXR1_HUMAN, ATPB_HUMAN, ACLY_HUMAN, TFG_HUMAN, PRS6A_…
GOTERM_MF_FAT	GO:0001871	pattern binding	6	0.0262889	APOB_HUMAN, ANT3_HUMAN, RL22_HUMAN, KNG1_HUMAN, APOH_HUMAN, FINC_HUMAN
GOTERM_MF_FAT	GO:0030247	polysaccharide binding	6	0.0262889	APOB_HUMAN, ANT3_HUMAN, RL22_HUMAN, KNG1_HUMAN, APOH_HUMAN, FINC_HUMAN
GOTERM_MF_FAT	GO:0016887	ATPase activity	9	0.0292967	IF4A1_HUMAN, ATPA_HUMAN, HSP7C_HUMAN, MYH9_HUMAN, G3BP1_HUMAN, CH60_HUMAN, ATPB_HUMAN, TERA_HUMAN, PRS10_HUMAN
GOTERM_MF_FAT	GO:0005319	lipid transporter activity	4	0.0310242	LRP1_HUMAN, APOA2_HUMAN, APOA1_HUMAN, APOB_HUMAN
GOTERM_MF_FAT	GO:0005544	calcium-dependent phospholipid binding	3	0.0321052	ANXA1_HUMAN, ANXA6_HUMAN, ANXA2_HUMAN	4	0.00701525	ANXA1_HUMAN, ANXA6_HUMAN, ANXA5_HUMAN, ANXA2_HUMAN	3	0.0494852	ANXA1_HUMAN, ANXA5_HUMAN, ANXA2_HUMAN
GOTERM_MF_FAT	GO:0032553	ribonucleotide binding	29	0.0374468	ATPA_HUMAN, ENPL_HUMAN, TCPZ_HUMAN, G3BP1_HUMAN, TCPB_HUMAN, CH60_HUMAN, TERA_HUMAN, HSP7C_HUMAN, KPYM_HUMAN, HNRPU_HUMAN, ACTB_HUMAN, EF1A1_HUMAN, TBB6_HUMAN, EFTU_HUMAN, GRP75_HUMAN, TCPH_HUMAN, HSP74_HUMAN, ACTA_HUMAN, IF4A1_HUMAN, SEP11_HUMAN, DHE3_HUMAN, HSP71_HUMAN, ATPB_HUMAN, HS90A_HUMAN, MYH9_HUMAN, EF2_HUMAN, HS90B_HUMAN, K6PP_HUMAN, PRS10_HUMAN	47	0.000369977	ATPA_HUMAN, TCPZ_HUMAN, NDKA_HUMAN, G3BP1_HUMAN, RAB8A_HUMAN, ARP3_HUMAN, TCPB_HUMAN, TCPA_HUMAN, TCPG_HUMAN, CH60_HUMAN, MYH10_HUMAN, TERA_HUMAN, ARF4_HUMAN, HSP7C_HUMAN, KPYM_HUMAN, DYHC1_HUMAN, PUR6_HUMAN, ARF1_HUMAN, TBB5_HUMAN, EF1A1_HUMAN, ACTB_HUMAN, SEPT2_HUMAN, TBB6_HUMAN, GRP75_HUMAN, EFTU_HUMAN, TCPH_HUMAN, DDX17_HUMAN, HSP74_HUMAN, IF4A1_HUMAN, ACSL3_HUMAN, ARF6_HUMAN, TCPE_HUMAN, UBA…	36	0.0272949	SYWC_HUMAN, ATPA_HUMAN, TCPZ_HUMAN, TCPB_HUMAN, ARP3_HUMAN, TCPA_HUMAN, GRP78_HUMAN, TCPG_HUMAN, CH60_HUMAN, RAB8B_HUMAN, MYH10_HUMAN, TERA_HUMAN, ARF4_HUMAN, KPYM_HUMAN, TCPD_HUMAN, PUR6_HUMAN, TBB5_HUMAN, ACTB_HUMAN, EF1A1_HUMAN, SEPT2_HUMAN, TBB6_HUMAN, TCPH_HUMAN, DDX17_HUMAN, ACTA_HUMAN, SEPT9_HUMAN, UBA1_HUMAN, EHD2_HUMAN, KINH_HUMAN, ATPB_HUMAN, ACLY_HUMAN, HS90A_HUMAN, SYYC_HUMAN, TGM2_HU…
GOTERM_MF_FAT	GO:0032555	purine ribonucleotide binding	29	0.0374468	ATPA_HUMAN, ENPL_HUMAN, TCPZ_HUMAN, G3BP1_HUMAN, TCPB_HUMAN, CH60_HUMAN, TERA_HUMAN, HSP7C_HUMAN, KPYM_HUMAN, HNRPU_HUMAN, ACTB_HUMAN, EF1A1_HUMAN, TBB6_HUMAN, EFTU_HUMAN, GRP75_HUMAN, TCPH_HUMAN, HSP74_HUMAN, ACTA_HUMAN, IF4A1_HUMAN, SEP11_HUMAN, DHE3_HUMAN, HSP71_HUMAN, ATPB_HUMAN, HS90A_HUMAN, MYH9_HUMAN, EF2_HUMAN, HS90B_HUMAN, K6PP_HUMAN, PRS10_HUMAN	47	0.000369977	ATPA_HUMAN, TCPZ_HUMAN, NDKA_HUMAN, G3BP1_HUMAN, RAB8A_HUMAN, ARP3_HUMAN, TCPB_HUMAN, TCPA_HUMAN, TCPG_HUMAN, CH60_HUMAN, MYH10_HUMAN, TERA_HUMAN, ARF4_HUMAN, HSP7C_HUMAN, KPYM_HUMAN, DYHC1_HUMAN, PUR6_HUMAN, ARF1_HUMAN, TBB5_HUMAN, EF1A1_HUMAN, ACTB_HUMAN, SEPT2_HUMAN, TBB6_HUMAN, GRP75_HUMAN, EFTU_HUMAN, TCPH_HUMAN, DDX17_HUMAN, HSP74_HUMAN, IF4A1_HUMAN, ACSL3_HUMAN, ARF6_HUMAN, TCPE_HUMAN, UBA…	36	0.0272949	SYWC_HUMAN, ATPA_HUMAN, TCPZ_HUMAN, TCPB_HUMAN, ARP3_HUMAN, TCPA_HUMAN, GRP78_HUMAN, TCPG_HUMAN, CH60_HUMAN, RAB8B_HUMAN, MYH10_HUMAN, TERA_HUMAN, ARF4_HUMAN, KPYM_HUMAN, TCPD_HUMAN, PUR6_HUMAN, TBB5_HUMAN, ACTB_HUMAN, EF1A1_HUMAN, SEPT2_HUMAN, TBB6_HUMAN, TCPH_HUMAN, DDX17_HUMAN, ACTA_HUMAN, SEPT9_HUMAN, UBA1_HUMAN, EHD2_HUMAN, KINH_HUMAN, ATPB_HUMAN, ACLY_HUMAN, HS90A_HUMAN, SYYC_HUMAN, TGM2_HU…
GOTERM_MF_FAT	GO:0030246	carbohydrate binding	9	0.0392478	ALDOA_HUMAN, APOB_HUMAN, ANT3_HUMAN, RL22_HUMAN, KNG1_HUMAN, CALR_HUMAN, K6PP_HUMAN, APOH_HUMAN, FINC_HUMAN
GOTERM_MF_FAT	GO:0050662	coenzyme binding	6	0.0474107	ECHA_HUMAN, G3P_HUMAN, DHE3_HUMAN, ETFA_HUMAN, DLDH_HUMAN, TRXR1_HUMAN
GOTERM_MF_FAT	GO:0005524	ATP binding	24	0.0476111	IF4A1_HUMAN, ATPA_HUMAN, ENPL_HUMAN, TCPZ_HUMAN, G3BP1_HUMAN, DHE3_HUMAN, TCPB_HUMAN, HSP71_HUMAN, CH60_HUMAN, ATPB_HUMAN, TERA_HUMAN, HSP7C_HUMAN, HS90A_HUMAN, KPYM_HUMAN, MYH9_HUMAN, HNRPU_HUMAN, ACTB_HUMAN, HS90B_HUMAN, GRP75_HUMAN, TCPH_HUMAN, HSP74_HUMAN, K6PP_HUMAN, PRS10_HUMAN, ACTA_HUMAN	35	0.00919571	ATPA_HUMAN, TCPZ_HUMAN, NDKA_HUMAN, G3BP1_HUMAN, TCPB_HUMAN, ARP3_HUMAN, TCPA_HUMAN, TCPG_HUMAN, CH60_HUMAN, MYH10_HUMAN, TERA_HUMAN, HSP7C_HUMAN, KPYM_HUMAN, DYHC1_HUMAN, PUR6_HUMAN, ACTB_HUMAN, GRP75_HUMAN, TCPH_HUMAN, DDX17_HUMAN, HSP74_HUMAN, IF4A1_HUMAN, ACSL3_HUMAN, TCPE_HUMAN, UBA1_HUMAN, EHD2_HUMAN, KINH_HUMAN, ATPB_HUMAN, ACLY_HUMAN, TFG_HUMAN, PRS6A_HUMAN, ARP2_HUMAN, HS90B_HUMAN, SYSC_…	29	0.04995	SYWC_HUMAN, ATPA_HUMAN, TCPZ_HUMAN, TCPB_HUMAN, ARP3_HUMAN, TCPA_HUMAN, GRP78_HUMAN, TCPG_HUMAN, CH60_HUMAN, MYH10_HUMAN, TERA_HUMAN, KPYM_HUMAN, TCPD_HUMAN, PUR6_HUMAN, ACTB_HUMAN, TCPH_HUMAN, DDX17_HUMAN, ACTA_HUMAN, UBA1_HUMAN, EHD2_HUMAN, KINH_HUMAN, ATPB_HUMAN, ACLY_HUMAN, HS90A_HUMAN, SYYC_HUMAN, TGM2_HUMAN, PRS6A_HUMAN, SYSC_HUMAN, K6PP_HUMAN
SP_PIR_KEYWORDS	acetylated amino end					9	1.88286e-05	ANXA1_HUMAN, KPYM_HUMAN, ANXA6_HUMAN, ADHX_HUMAN, CALM_HUMAN, ANXA5_HUMAN, VDAC1_HUMAN, GSHR_HUMAN, ANXA2_HUMAN
SP_PIR_KEYWORDS	actin binding					8	3.05294e-07	VTDB_HUMAN, COF1_HUMAN, GELS_HUMAN, PROF1_HUMAN, TAGL_HUMAN, FLNC_HUMAN, ANXA2_HUMAN, ACTN1_HUMAN
SP_PIR_KEYWORDS	actin-binding					15	9.75473e-07	VTDB_HUMAN, ARPC2_HUMAN, COF1_HUMAN, FSCN1_HUMAN, ARPC4_HUMAN, GELS_HUMAN, ARP3_HUMAN, PROF1_HUMAN, ARP2_HUMAN, CAPG_HUMAN, VINC_HUMAN, TAGL_HUMAN, MYH10_HUMAN, FLNC_HUMAN, ACTN1_HUMAN
UP_SEQ_FEATURE	active site:Cysteine sulfenic acid (-SOH) intermediate					5	2.47101e-07	PRDX1_HUMAN, PRDX5_HUMAN, PRDX6_HUMAN, PRDX4_HUMAN, PRDX3_HUMAN
SP_PIR_KEYWORDS	annexin					4	0.000483002	ANXA1_HUMAN, ANXA6_HUMAN, ANXA5_HUMAN, ANXA2_HUMAN
SP_PIR_KEYWORDS	antioxidant					5	1.96995e-06	PRDX1_HUMAN, PRDX5_HUMAN, PRDX6_HUMAN, PRDX4_HUMAN, PRDX3_HUMAN
SP_PIR_KEYWORDS	atp synthesis					3	0.00926679	ATPA_HUMAN, ATPK_HUMAN, ATPB_HUMAN
SP_PIR_KEYWORDS	atp-binding					35	7.03138e-06	ATPA_HUMAN, TCPZ_HUMAN, NDKA_HUMAN, G3BP1_HUMAN, TCPB_HUMAN, ARP3_HUMAN, TCPA_HUMAN, TCPG_HUMAN, CH60_HUMAN, MYH10_HUMAN, TERA_HUMAN, HSP7C_HUMAN, KPYM_HUMAN, DYHC1_HUMAN, PUR6_HUMAN, ACTB_HUMAN, GRP75_HUMAN, TCPH_HUMAN, DDX17_HUMAN, HSP74_HUMAN, IF4A1_HUMAN, ACSL3_HUMAN, TCPE_HUMAN, UBA1_HUMAN, EHD2_HUMAN, KINH_HUMAN, ATPB_HUMAN, ACLY_HUMAN, TFG_HUMAN, PRS6A_HUMAN, ARP2_HUMAN, HS90B_HUMAN, SYSC_…
UP_SEQ_FEATURE	binding site:Substrate					9	0.0215038	ALDOA_HUMAN, KPYM_HUMAN, SAHH_HUMAN, 5NTD_HUMAN, TPIS_HUMAN, CBR1_HUMAN, K6PP_HUMAN, ALDOC_HUMAN, ENOA_HUMAN
SP_PIR_KEYWORDS	blocked amino end					12	7.76899e-09	ARF4_HUMAN, ARF6_HUMAN, NDKA_HUMAN, RSSA_HUMAN, NB5R3_HUMAN, RS18_HUMAN, ARF1_HUMAN, PROF1_HUMAN, HPT_HUMAN, CBR1_HUMAN, CO6A3_HUMAN, GNAI2_HUMAN
SP_PIR_KEYWORDS	blood coagulation					4	0.013683	A1AT_HUMAN, IC1_HUMAN, ANXA5_HUMAN, ANT3_HUMAN
SP_PIR_KEYWORDS	calcium					20	0.00214991	FBN1_HUMAN, S10AB_HUMAN, RCN1_HUMAN, GELS_HUMAN, EHD2_HUMAN, ANXA5_HUMAN, CALR_HUMAN, CALU_HUMAN, GLU2B_HUMAN, LRP1_HUMAN, ANXA1_HUMAN, ANXA6_HUMAN, CALM_HUMAN, ML12A_HUMAN, SSRA_HUMAN, SPRC_HUMAN, APOB_HUMAN, LMAN2_HUMAN, ACTN1_HUMAN, ANXA2_HUMAN
SP_PIR_KEYWORDS	calcium binding					14	1.64191e-10	FBN1_HUMAN, S10AB_HUMAN, RCN1_HUMAN, ANXA5_HUMAN, CALR_HUMAN, LRP1_HUMAN, ANXA1_HUMAN, ANXA6_HUMAN, CALM_HUMAN, ML12A_HUMAN, SPRC_HUMAN, LAMC1_HUMAN, ACTN1_HUMAN, ANXA2_HUMAN
SP_PIR_KEYWORDS	calcium/phospholipid-binding					4	0.000598696	ANXA1_HUMAN, ANXA6_HUMAN, ANXA5_HUMAN, ANXA2_HUMAN
UP_SEQ_FEATURE	calcium-binding region:4					3	0.0158717	RCN1_HUMAN, CALM_HUMAN, CALU_HUMAN
SP_PIR_KEYWORDS	complement pathway					3	0.0428347	IC1_HUMAN, CO3_HUMAN, CLUS_HUMAN
UP_SEQ_FEATURE	cross-link:Glycyl lysine isopeptide (Lys-Gly) (interchain with G-Cter in ubiquitin)					11	0.00010311	H2B1C_HUMAN, NDKA_HUMAN, HNRPQ_HUMAN, IMB1_HUMAN, RPN2_HUMAN, TBB5_HUMAN, PROF1_HUMAN, PPIA_HUMAN, CALM_HUMAN, 4F2_HUMAN, HNRPK_HUMAN
SP_PIR_KEYWORDS	cytoskeleton					18	0.0010216	COF1_HUMAN, ARPC4_HUMAN, ARP3_HUMAN, GELS_HUMAN, KINH_HUMAN, HSPB1_HUMAN, TLN1_HUMAN, FLNC_HUMAN, PAXI_HUMAN, ARPC2_HUMAN, SRC8_HUMAN, PROF1_HUMAN, ACTB_HUMAN, CALM_HUMAN, ARP2_HUMAN, SEPT2_HUMAN, VINC_HUMAN, ACTN1_HUMAN
SP_PIR_KEYWORDS	Chaperone					14	3.27083e-08	NPM_HUMAN, TCPZ_HUMAN, TCPE_HUMAN, TCPB_HUMAN, TCPA_HUMAN, PARK7_HUMAN, TCPG_HUMAN, CH60_HUMAN, CALR_HUMAN, HSP7C_HUMAN, SERPH_HUMAN, HS90B_HUMAN, GRP75_HUMAN, TCPH_HUMAN
SP_PIR_KEYWORDS	disulfide bond					50	0.00297963	CLIC1_HUMAN, A1AG2_HUMAN, AFAM_HUMAN, NEP_HUMAN, BASI_HUMAN, HEMO_HUMAN, TCPG_HUMAN, PRDX3_HUMAN, CALR_HUMAN, PRDX5_HUMAN, ANT3_HUMAN, IGHA1_HUMAN, IC1_HUMAN, IGHG3_HUMAN, PRDX4_HUMAN, GSHR_HUMAN, CD59_HUMAN, CERU_HUMAN, SAP_HUMAN, TRFE_HUMAN, IGKC_HUMAN, CO3A1_HUMAN, HPT_HUMAN, LAMC1_HUMAN, FINC_HUMAN, ITB1_HUMAN, VTDB_HUMAN, NPM_HUMAN, A2MG_HUMAN, PRDX6_HUMAN, GELS_HUMAN, CO3_HUMAN, ALBU_HUMAN,…
UP_SEQ_FEATURE	disulfide bond					50	0.00297963	CLIC1_HUMAN, A1AG2_HUMAN, AFAM_HUMAN, NEP_HUMAN, BASI_HUMAN, HEMO_HUMAN, TCPG_HUMAN, PRDX3_HUMAN, CALR_HUMAN, PRDX5_HUMAN, ANT3_HUMAN, IGHA1_HUMAN, IC1_HUMAN, IGHG3_HUMAN, PRDX4_HUMAN, GSHR_HUMAN, CD59_HUMAN, CERU_HUMAN, SAP_HUMAN, TRFE_HUMAN, IGKC_HUMAN, CO3A1_HUMAN, HPT_HUMAN, LAMC1_HUMAN, FINC_HUMAN, ITB1_HUMAN, VTDB_HUMAN, NPM_HUMAN, A2MG_HUMAN, PRDX6_HUMAN, GELS_HUMAN, CO3_HUMAN, ALBU_HUMAN,…
UP_SEQ_FEATURE	domain:Albumin 1					3	0.00077236	VTDB_HUMAN, AFAM_HUMAN, ALBU_HUMAN
UP_SEQ_FEATURE	domain:Albumin 2					3	0.00077236	VTDB_HUMAN, AFAM_HUMAN, ALBU_HUMAN
UP_SEQ_FEATURE	domain:Albumin 3					3	0.00077236	VTDB_HUMAN, AFAM_HUMAN, ALBU_HUMAN
UP_SEQ_FEATURE	domain:EF-hand 1					8	0.00507824	GLU2B_HUMAN, S10AB_HUMAN, RCN1_HUMAN, CALM_HUMAN, ML12A_HUMAN, MYL6_HUMAN, ACTN1_HUMAN, CALU_HUMAN
UP_SEQ_FEATURE	domain:EF-hand 2					8	0.00507824	GLU2B_HUMAN, S10AB_HUMAN, RCN1_HUMAN, CALM_HUMAN, ML12A_HUMAN, MYL6_HUMAN, ACTN1_HUMAN, CALU_HUMAN
UP_SEQ_FEATURE	domain:EF-hand 3					5	0.0229685	RCN1_HUMAN, CALM_HUMAN, ML12A_HUMAN, MYL6_HUMAN, CALU_HUMAN
UP_SEQ_FEATURE	domain:KH 1					3	0.0282311	PCBP1_HUMAN, IF2B3_HUMAN, HNRPK_HUMAN
UP_SEQ_FEATURE	domain:KH 2					3	0.0282311	PCBP1_HUMAN, IF2B3_HUMAN, HNRPK_HUMAN
UP_SEQ_FEATURE	domain:KH 3					3	0.0108619	PCBP1_HUMAN, IF2B3_HUMAN, HNRPK_HUMAN
UP_SEQ_FEATURE	domain:RRM 1					11	2.45964e-07	HNRH1_HUMAN, SFPQ_HUMAN, HNRPR_HUMAN, PTBP1_HUMAN, NONO_HUMAN, ROA2_HUMAN, NUCL_HUMAN, HNRPQ_HUMAN, IF2B3_HUMAN, RA1L2_HUMAN, HNRPD_HUMAN
UP_SEQ_FEATURE	domain:RRM 2					11	2.45964e-07	HNRH1_HUMAN, SFPQ_HUMAN, HNRPR_HUMAN, PTBP1_HUMAN, NONO_HUMAN, ROA2_HUMAN, NUCL_HUMAN, HNRPQ_HUMAN, IF2B3_HUMAN, RA1L2_HUMAN, HNRPD_HUMAN
UP_SEQ_FEATURE	domain:RRM 3					5	0.0025569	HNRH1_HUMAN, HNRPR_HUMAN, PTBP1_HUMAN, NUCL_HUMAN, HNRPQ_HUMAN
UP_SEQ_FEATURE	domain:Thioredoxin					5	0.00052874	PRDX1_HUMAN, PRDX5_HUMAN, PRDX6_HUMAN, PRDX4_HUMAN, PRDX3_HUMAN
SP_PIR_KEYWORDS	EF hand					6	0.000600054	S10AB_HUMAN, RCN1_HUMAN, CALM_HUMAN, ML12A_HUMAN, SPRC_HUMAN, ACTN1_HUMAN
SP_PIR_KEYWORDS	elongation factor					3	0.0235057	EF2_HUMAN, EF1A1_HUMAN, EFTU_HUMAN
SP_PIR_KEYWORDS	endonexin fold					4	0.000224543	ANXA1_HUMAN, ANXA6_HUMAN, ANXA5_HUMAN, ANXA2_HUMAN
SP_PIR_KEYWORDS	endoplasmic reticulum					19	0.00138317	ACSL3_HUMAN, RRBP1_HUMAN, RCN1_HUMAN, RPN2_HUMAN, PTRF_HUMAN, PDIA4_HUMAN, CALR_HUMAN, CALU_HUMAN, RTN4_HUMAN, GLU2B_HUMAN, RAB2A_HUMAN, SERPH_HUMAN, NB5R3_HUMAN, HNRPQ_HUMAN, PLOD1_HUMAN, PDIA3_HUMAN, SSRA_HUMAN, LMAN2_HUMAN, PPIB_HUMAN
SP_PIR_KEYWORDS	er-golgi transport					6	0.00258356	ARF4_HUMAN, COPE_HUMAN, COPB2_HUMAN, ARF6_HUMAN, RAB2A_HUMAN, ARF1_HUMAN
SP_PIR_KEYWORDS	extracellular matrix					11	0.000458694	FBN1_HUMAN, A1AT_HUMAN, CO3A1_HUMAN, LAMC1_HUMAN, LEG1_HUMAN, SPRC_HUMAN, CO6A3_HUMAN, CRTAP_HUMAN, CALR_HUMAN, FINC_HUMAN, ANXA2_HUMAN
SP_PIR_KEYWORDS	gluconeogenesis					5	5.54085e-05	ALDOA_HUMAN, TPIS_HUMAN, PGAM1_HUMAN, ALDOC_HUMAN, G6PI_HUMAN
SP_PIR_KEYWORDS	glycolysis					8	6.03735e-07	ALDOA_HUMAN, KPYM_HUMAN, TPIS_HUMAN, PGAM1_HUMAN, K6PP_HUMAN, ALDOC_HUMAN, ENOA_HUMAN, G6PI_HUMAN
GOTERM_CC_FAT	GO:0000139	Golgi membrane				9	0.00972498	COPE_HUMAN, CAV2_HUMAN, CAV1_HUMAN, COPB2_HUMAN, ARF1_HUMAN, ARP3_HUMAN, GSLG1_HUMAN, BASI_HUMAN, CLH1_HUMAN	11	0.000375688	COPE_HUMAN, CAV2_HUMAN, CAV1_HUMAN, COPB2_HUMAN, SC23A_HUMAN, ARP3_HUMAN, GSLG1_HUMAN, BASI_HUMAN, AP2A1_HUMAN, COPB_HUMAN, CLH1_HUMAN
GOTERM_BP_FAT	GO:0000226	microtubule cytoskeleton organization				7	0.0239745	CAV2_HUMAN, CAV1_HUMAN, NPM_HUMAN, DYHC1_HUMAN, MAP1B_HUMAN, ARPC4_HUMAN, TBB5_HUMAN
GOTERM_CC_FAT	GO:0000267	cell fraction				36	3.85599e-05	CAV2_HUMAN, CLIC1_HUMAN, NDKA_HUMAN, CKAP4_HUMAN, NEP_HUMAN, IGHM_HUMAN, AAAT_HUMAN, HSPB1_HUMAN, CALR_HUMAN, TERA_HUMAN, CLIC4_HUMAN, SRC8_HUMAN, HNRPQ_HUMAN, ACTB_HUMAN, TPIS_HUMAN, SEPT2_HUMAN, LMNA_HUMAN, ACSL3_HUMAN, ARF6_HUMAN, MAP1B_HUMAN, ADHX_HUMAN, EHD2_HUMAN, IGHG3_HUMAN, GSHR_HUMAN, CD59_HUMAN, PTRF_HUMAN, GNAI2_HUMAN, AMPN_HUMAN, CAV1_HUMAN, LRP1_HUMAN, IGHG1_HUMAN, 1433T_HUMAN, 5NTD…	35	1.25309e-05	SYWC_HUMAN, CAV2_HUMAN, CKAP4_HUMAN, IGHM_HUMAN, HSPB1_HUMAN, RAB8B_HUMAN, CALR_HUMAN, TERA_HUMAN, SCRB2_HUMAN, SRC8_HUMAN, HNRPQ_HUMAN, PLMN_HUMAN, ACTB_HUMAN, SEPT2_HUMAN, LMNA_HUMAN, MAP1B_HUMAN, EHD2_HUMAN, IGHG3_HUMAN, MDHC_HUMAN, GSHR_HUMAN, CD59_HUMAN, PTRF_HUMAN, AMPN_HUMAN, CAV1_HUMAN, CATB_HUMAN, LRP1_HUMAN, SYYC_HUMAN, IGHG1_HUMAN, 1433T_HUMAN, 5NTD_HUMAN, LDHB_HUMAN, IGHG2_HUMAN, APOB…
GOTERM_BP_FAT	GO:0000302	response to reactive oxygen species				6	0.00545597	PRDX1_HUMAN, PAXI_HUMAN, PRDX5_HUMAN, PRDX6_HUMAN, PARK7_HUMAN, PRDX3_HUMAN	6	0.00336658	PRDX1_HUMAN, PAXI_HUMAN, PRDX6_HUMAN, ADAM9_HUMAN, PARK7_HUMAN, PRDX3_HUMAN
GOTERM_CC_FAT	GO:0000502	proteasome complex				5	0.0159355	PSA7L_HUMAN, PSMD2_HUMAN, PRS6A_HUMAN, HSPB1_HUMAN, PRS10_HUMAN
GOTERM_BP_FAT	GO:0001936	regulation of endothelial cell proliferation				4	0.0121507	CAV2_HUMAN, CAV1_HUMAN, ATPA_HUMAN, APOH_HUMAN	4	0.00892	CAV2_HUMAN, CAV1_HUMAN, ATPA_HUMAN, APOH_HUMAN
GOTERM_BP_FAT	GO:0001937	negative regulation of endothelial cell proliferation				4	0.00233295	CAV2_HUMAN, CAV1_HUMAN, ATPA_HUMAN, APOH_HUMAN	4	0.00168424	CAV2_HUMAN, CAV1_HUMAN, ATPA_HUMAN, APOH_HUMAN
GOTERM_BP_FAT	GO:0002673	regulation of acute inflammatory response				3	0.039378	A2MG_HUMAN, IC1_HUMAN, CO3_HUMAN
GOTERM_MF_FAT	GO:0003924	GTPase activity				11	0.00148591	ARF4_HUMAN, ARF6_HUMAN, RAB2A_HUMAN, EF2_HUMAN, ARF1_HUMAN, EHD2_HUMAN, TBB5_HUMAN, EF1A1_HUMAN, TBB6_HUMAN, GNAI2_HUMAN, EFTU_HUMAN	8	0.0270065	ARF4_HUMAN, SEPT9_HUMAN, TGM2_HUMAN, EHD2_HUMAN, TBB5_HUMAN, EF1A1_HUMAN, TBB6_HUMAN, RAB8B_HUMAN
GOTERM_MF_FAT	GO:0004601	peroxidase activity				5	0.00135069	PRDX1_HUMAN, PRDX5_HUMAN, PRDX6_HUMAN, PRDX4_HUMAN, PRDX3_HUMAN	4	0.00953072	PRDX1_HUMAN, PRDX6_HUMAN, PRDX4_HUMAN, PRDX3_HUMAN
GOTERM_MF_FAT	GO:0004859	phospholipase inhibitor activity				3	0.0138122	ANXA1_HUMAN, ANXA5_HUMAN, ANXA2_HUMAN	3	0.011393	ANXA1_HUMAN, ANXA5_HUMAN, ANXA2_HUMAN
GOTERM_MF_FAT	GO:0005509	calcium ion binding				22	0.0409481	FBN1_HUMAN, S10AB_HUMAN, RCN1_HUMAN, GELS_HUMAN, EHD2_HUMAN, ANXA5_HUMAN, PDIA4_HUMAN, CALR_HUMAN, ATPB_HUMAN, CALU_HUMAN, GLU2B_HUMAN, LRP1_HUMAN, ANXA1_HUMAN, ANXA6_HUMAN, CALM_HUMAN, ML12A_HUMAN, MYL6_HUMAN, SSRA_HUMAN, SPRC_HUMAN, LMAN2_HUMAN, ACTN1_HUMAN, ANXA2_HUMAN	22	0.0153103	FBN1_HUMAN, RCN1_HUMAN, GELS_HUMAN, EHD2_HUMAN, ANXA5_HUMAN, GRP78_HUMAN, CALR_HUMAN, ATPB_HUMAN, GLU2B_HUMAN, LRP1_HUMAN, ANXA1_HUMAN, FKB10_HUMAN, TGM2_HUMAN, PLMN_HUMAN, CALM_HUMAN, ML12A_HUMAN, MYL6_HUMAN, CAN2_HUMAN, TKT_HUMAN, LMAN2_HUMAN, ACTN1_HUMAN, ANXA2_HUMAN
GOTERM_MF_FAT	GO:0005525	GTP binding				14	0.00469984	NDKA_HUMAN, ARF6_HUMAN, RAB8A_HUMAN, EHD2_HUMAN, GNAI2_HUMAN, ARF4_HUMAN, RAB2A_HUMAN, EF2_HUMAN, ARF1_HUMAN, TBB5_HUMAN, EF1A1_HUMAN, SEPT2_HUMAN, TBB6_HUMAN, EFTU_HUMAN
GOTERM_CC_FAT	GO:0005578	proteinaceous extracellular matrix				12	0.0132712	FBN1_HUMAN, A1AT_HUMAN, CO3A1_HUMAN, LAMC1_HUMAN, LEG1_HUMAN, SPRC_HUMAN, CO6A3_HUMAN, CRTAP_HUMAN, TRFE_HUMAN, CALR_HUMAN, FINC_HUMAN, ANXA2_HUMAN
GOTERM_CC_FAT	GO:0005604	basement membrane				6	0.00795591	FBN1_HUMAN, LAMC1_HUMAN, SPRC_HUMAN, TRFE_HUMAN, FINC_HUMAN, ANXA2_HUMAN
GOTERM_CC_FAT	GO:0005624	membrane fraction				23	0.00947094	CAV2_HUMAN, CLIC1_HUMAN, NDKA_HUMAN, CKAP4_HUMAN, NEP_HUMAN, IGHM_HUMAN, AAAT_HUMAN, CALR_HUMAN, TERA_HUMAN, HNRPQ_HUMAN, SEPT2_HUMAN, ACSL3_HUMAN, ARF6_HUMAN, EHD2_HUMAN, IGHG3_HUMAN, CD59_HUMAN, GNAI2_HUMAN, PTRF_HUMAN, CAV1_HUMAN, LRP1_HUMAN, IGHG1_HUMAN, 5NTD_HUMAN, IGHG2_HUMAN, APOB_HUMAN, ITB1_HUMAN
GOTERM_CC_FAT	GO:0005626	insoluble fraction				25	0.00365266	CAV2_HUMAN, CLIC1_HUMAN, NDKA_HUMAN, CKAP4_HUMAN, NEP_HUMAN, IGHM_HUMAN, AAAT_HUMAN, HSPB1_HUMAN, CALR_HUMAN, TERA_HUMAN, HNRPQ_HUMAN, SEPT2_HUMAN, LMNA_HUMAN, ACSL3_HUMAN, ARF6_HUMAN, EHD2_HUMAN, IGHG3_HUMAN, CD59_HUMAN, GNAI2_HUMAN, PTRF_HUMAN, CAV1_HUMAN, LRP1_HUMAN, IGHG1_HUMAN, 5NTD_HUMAN, IGHG2_HUMAN, APOB_HUMAN, ITB1_HUMAN	22	0.00988475	CAV2_HUMAN, EHD2_HUMAN, CKAP4_HUMAN, IGHG3_HUMAN, IGHM_HUMAN, CD59_HUMAN, PTRF_HUMAN, HSPB1_HUMAN, CALR_HUMAN, RAB8B_HUMAN, TERA_HUMAN, CAV1_HUMAN, LRP1_HUMAN, SCRB2_HUMAN, HNRPQ_HUMAN, PLMN_HUMAN, IGHG1_HUMAN, 5NTD_HUMAN, IGHG2_HUMAN, SEPT2_HUMAN, APOB_HUMAN, CAN2_HUMAN, LMNA_HUMAN, ITB1_HUMAN
GOTERM_CC_FAT	GO:0005753	mitochondrial proton-transporting ATP synthase complex				3	0.0359469	ATPA_HUMAN, ATPK_HUMAN, ATPB_HUMAN
GOTERM_CC_FAT	GO:0005783	endoplasmic reticulum				24	0.0311436	ACSL3_HUMAN, RRBP1_HUMAN, RCN1_HUMAN, RPN2_HUMAN, CKAP4_HUMAN, APOA1_HUMAN, PTRF_HUMAN, PDIA4_HUMAN, CALR_HUMAN, TERA_HUMAN, CALU_HUMAN, RTN4_HUMAN, CAV1_HUMAN, GLU2B_HUMAN, RAB2A_HUMAN, SERPH_HUMAN, NB5R3_HUMAN, HNRPQ_HUMAN, PLOD1_HUMAN, PDIA3_HUMAN, SSRA_HUMAN, APOB_HUMAN, LMAN2_HUMAN, PPIB_HUMAN	22	0.0375142	RRBP1_HUMAN, RCN1_HUMAN, RPN2_HUMAN, CKAP4_HUMAN, APOA1_HUMAN, GANAB_HUMAN, GRP78_HUMAN, PTRF_HUMAN, CALR_HUMAN, TERA_HUMAN, PRAF3_HUMAN, RTN4_HUMAN, CAV1_HUMAN, GLU2B_HUMAN, SC23A_HUMAN, FKB10_HUMAN, HNRPQ_HUMAN, PDIA3_HUMAN, APOB_HUMAN, LMAN2_HUMAN, PDIA6_HUMAN, DAD1_HUMAN
GOTERM_CC_FAT	GO:0005794	Golgi apparatus				23	0.0209063	CAV2_HUMAN, COPB2_HUMAN, ARF6_HUMAN, ARP3_HUMAN, STIP1_HUMAN, BASI_HUMAN, SND1_HUMAN, GDIB_HUMAN, CLH1_HUMAN, SAP_HUMAN, PLIN3_HUMAN, CALU_HUMAN, ARF4_HUMAN, COPE_HUMAN, CAV1_HUMAN, ARPC2_HUMAN, DYHC1_HUMAN, RAB2A_HUMAN, ARF1_HUMAN, GCP60_HUMAN, GSLG1_HUMAN, LMAN2_HUMAN, FAS_HUMAN	20	0.0482485	CAV2_HUMAN, COPB2_HUMAN, ARP3_HUMAN, STIP1_HUMAN, GANAB_HUMAN, BASI_HUMAN, GDIB_HUMAN, CLH1_HUMAN, SAP_HUMAN, PLIN3_HUMAN, ARF4_HUMAN, COPE_HUMAN, CAV1_HUMAN, ARPC2_HUMAN, SC23A_HUMAN, GSLG1_HUMAN, LMAN2_HUMAN, AP2A1_HUMAN, COPB_HUMAN, FAS_HUMAN
GOTERM_CC_FAT	GO:0005856	cytoskeleton				45	4.48337e-06	ALDOA_HUMAN, NPM_HUMAN, HNRH1_HUMAN, NDKA_HUMAN, ARPC4_HUMAN, GELS_HUMAN, ARP3_HUMAN, TCPA_HUMAN, NEST_HUMAN, TCPG_HUMAN, HSPB1_HUMAN, K1C9_HUMAN, TLN1_HUMAN, MYH10_HUMAN, FLNC_HUMAN, ARPC2_HUMAN, PAXI_HUMAN, ANXA1_HUMAN, K22E_HUMAN, DYHC1_HUMAN, FSCN1_HUMAN, CLIC4_HUMAN, SRC8_HUMAN, TBB5_HUMAN, BASP1_HUMAN, DPYL2_HUMAN, ACTB_HUMAN, CALM_HUMAN, SEPT2_HUMAN, ML12A_HUMAN, TBB6_HUMAN, MYOF_HUMAN, VI…	41	1.27827e-05	ZYX_HUMAN, ALDOA_HUMAN, NPM_HUMAN, MARCS_HUMAN, K1C10_HUMAN, VIME_HUMAN, GELS_HUMAN, ARP3_HUMAN, TCPA_HUMAN, NEST_HUMAN, TCPG_HUMAN, HSPB1_HUMAN, K1C9_HUMAN, TLN1_HUMAN, MYH10_HUMAN, FLNC_HUMAN, ARPC2_HUMAN, PAXI_HUMAN, ANXA1_HUMAN, FSCN1_HUMAN, SRC8_HUMAN, TBB5_HUMAN, ACTB_HUMAN, BASP1_HUMAN, CALM_HUMAN, SEPT2_HUMAN, ML12A_HUMAN, TBB6_HUMAN, MYOF_HUMAN, VINC_HUMAN, LMNA_HUMAN, ACTA_HUMAN, ACTN1_…
GOTERM_CC_FAT	GO:0005901	caveola				4	0.0494447	CAV2_HUMAN, CAV1_HUMAN, TBB5_HUMAN, PTRF_HUMAN	4	0.0393006	CAV2_HUMAN, CAV1_HUMAN, TBB5_HUMAN, PTRF_HUMAN
GOTERM_CC_FAT	GO:0005912	adherens junction				8	0.0118707	CAV2_HUMAN, CAV1_HUMAN, ARPC2_HUMAN, PAXI_HUMAN, VINC_HUMAN, TLN1_HUMAN, ITB1_HUMAN, ACTN1_HUMAN	9	0.00186708	ZYX_HUMAN, CAV2_HUMAN, CAV1_HUMAN, ARPC2_HUMAN, PAXI_HUMAN, VINC_HUMAN, TLN1_HUMAN, ITB1_HUMAN, ACTN1_HUMAN
GOTERM_CC_FAT	GO:0005924	cell-substrate adherens junction				8	0.00148629	CAV2_HUMAN, CAV1_HUMAN, ARPC2_HUMAN, PAXI_HUMAN, VINC_HUMAN, TLN1_HUMAN, ITB1_HUMAN, ACTN1_HUMAN	9	0.000149057	ZYX_HUMAN, CAV2_HUMAN, CAV1_HUMAN, ARPC2_HUMAN, PAXI_HUMAN, VINC_HUMAN, TLN1_HUMAN, ITB1_HUMAN, ACTN1_HUMAN
GOTERM_CC_FAT	GO:0005925	focal adhesion				8	0.00118773	CAV2_HUMAN, CAV1_HUMAN, ARPC2_HUMAN, PAXI_HUMAN, VINC_HUMAN, TLN1_HUMAN, ITB1_HUMAN, ACTN1_HUMAN	9	0.000113839	ZYX_HUMAN, CAV2_HUMAN, CAV1_HUMAN, ARPC2_HUMAN, PAXI_HUMAN, VINC_HUMAN, TLN1_HUMAN, ITB1_HUMAN, ACTN1_HUMAN
GOTERM_BP_FAT	GO:0006000	fructose metabolic process				3	0.0265218	ALDOA_HUMAN, K6PP_HUMAN, ALDOC_HUMAN
GOTERM_BP_FAT	GO:0006163	purine nucleotide metabolic process				8	0.022758	ALDOA_HUMAN, ATPA_HUMAN, NDKA_HUMAN, ATPK_HUMAN, PUR6_HUMAN, 5NTD_HUMAN, ATPB_HUMAN, ACLY_HUMAN	7	0.0399027	ALDOA_HUMAN, ATPA_HUMAN, PUR6_HUMAN, 5NTD_HUMAN, IMDH2_HUMAN, ATPB_HUMAN, ACLY_HUMAN
GOTERM_BP_FAT	GO:0006164	purine nucleotide biosynthetic process				7	0.0246852	ALDOA_HUMAN, ATPA_HUMAN, NDKA_HUMAN, ATPK_HUMAN, PUR6_HUMAN, 5NTD_HUMAN, ATPB_HUMAN	6	0.0496593	ALDOA_HUMAN, ATPA_HUMAN, PUR6_HUMAN, 5NTD_HUMAN, IMDH2_HUMAN, ATPB_HUMAN
GOTERM_BP_FAT	GO:0006200	ATP catabolic process				3	0.0236329	ATPA_HUMAN, ATPB_HUMAN, ACLY_HUMAN	3	0.019085	ATPA_HUMAN, ATPB_HUMAN, ACLY_HUMAN
GOTERM_BP_FAT	GO:0006396	RNA processing				17	0.00874113	RL5_HUMAN, HNRH1_HUMAN, PCBP1_HUMAN, HNRPR_HUMAN, NONO_HUMAN, LA_HUMAN, HNRPK_HUMAN, SFPQ_HUMAN, PTBP1_HUMAN, ROA2_HUMAN, HNRPQ_HUMAN, RA1L2_HUMAN, HNRPD_HUMAN, FUS_HUMAN, DDX17_HUMAN, HNRPC_HUMAN, SYSC_HUMAN
GOTERM_BP_FAT	GO:0006605	protein targeting				8	0.0446631	XPO2_HUMAN, IMB1_HUMAN, 1433T_HUMAN, PDIA3_HUMAN, SSRA_HUMAN, 1433E_HUMAN, GRP75_HUMAN, CALR_HUMAN
GOTERM_BP_FAT	GO:0006886	intracellular protein transport				12	0.0267307	NPM_HUMAN, COPB2_HUMAN, XPO2_HUMAN, IMB1_HUMAN, 1433T_HUMAN, PDIA3_HUMAN, SSRA_HUMAN, 1433E_HUMAN, GRP75_HUMAN, CLH1_HUMAN, CALR_HUMAN, TERA_HUMAN	12	0.0124224	NPM_HUMAN, COPB2_HUMAN, SC23A_HUMAN, IMB1_HUMAN, 1433T_HUMAN, PDIA3_HUMAN, AP2A1_HUMAN, COPB_HUMAN, IPO5_HUMAN, CLH1_HUMAN, CALR_HUMAN, TERA_HUMAN
GOTERM_BP_FAT	GO:0006890	retrograde vesicle-mediated transport, Golgi to ER				3	0.039378	COPE_HUMAN, COPB2_HUMAN, ARF1_HUMAN	3	0.0319681	COPE_HUMAN, COPB2_HUMAN, COPB_HUMAN
GOTERM_BP_FAT	GO:0006900	membrane budding				3	0.0236329	COPE_HUMAN, COPB2_HUMAN, ARF1_HUMAN	3	0.019085	COPE_HUMAN, COPB2_HUMAN, COPB_HUMAN
GOTERM_BP_FAT	GO:0006901	vesicle coating				3	0.0208834	COPE_HUMAN, COPB2_HUMAN, ARF1_HUMAN	3	0.0168468	COPE_HUMAN, COPB2_HUMAN, COPB_HUMAN
GOTERM_BP_FAT	GO:0006903	vesicle targeting				3	0.0428946	COPE_HUMAN, COPB2_HUMAN, ARF1_HUMAN	3	0.0348593	COPE_HUMAN, COPB2_HUMAN, COPB_HUMAN
GOTERM_BP_FAT	GO:0006979	response to oxidative stress				7	0.0380403	PRDX1_HUMAN, PAXI_HUMAN, PRDX5_HUMAN, PRDX6_HUMAN, CLUS_HUMAN, PARK7_HUMAN, PRDX3_HUMAN	7	0.0235188	PRDX1_HUMAN, PAXI_HUMAN, NQO1_HUMAN, PRDX6_HUMAN, ADAM9_HUMAN, PARK7_HUMAN, PRDX3_HUMAN
GOTERM_BP_FAT	GO:0007017	microtubule-based process				9	0.0381284	CAV2_HUMAN, CAV1_HUMAN, NPM_HUMAN, DYHC1_HUMAN, MAP1B_HUMAN, ARPC4_HUMAN, TBB5_HUMAN, TBB6_HUMAN, KINH_HUMAN
GOTERM_BP_FAT	GO:0007160	cell-matrix adhesion				5	0.0455143	PAXI_HUMAN, CO3A1_HUMAN, ITB1_HUMAN, FINC_HUMAN, ACTN1_HUMAN	5	0.0319813	PAXI_HUMAN, CO3A1_HUMAN, ADAM9_HUMAN, ITB1_HUMAN, ACTN1_HUMAN
GOTERM_BP_FAT	GO:0007517	muscle organ development				8	0.0412046	CAV2_HUMAN, CAV1_HUMAN, MYL6_HUMAN, CO6A3_HUMAN, TAGL_HUMAN, LMNA_HUMAN, MYH10_HUMAN, ITB1_HUMAN
GOTERM_BP_FAT	GO:0007584	response to nutrient				8	0.00531507	CAV1_HUMAN, CLIC1_HUMAN, A2MG_HUMAN, MAP1B_HUMAN, GELS_HUMAN, ANT3_HUMAN, GNAI2_HUMAN, CERU_HUMAN	7	0.0116235	CAV1_HUMAN, A2MG_HUMAN, MAP1B_HUMAN, GELS_HUMAN, CFAB_HUMAN, CERU_HUMAN, DAD1_HUMAN
GOTERM_BP_FAT	GO:0008064	regulation of actin polymerization or depolymerization				6	0.00222739	ARPC2_HUMAN, ARF6_HUMAN, COF1_HUMAN, GELS_HUMAN, ARP3_HUMAN, CAPG_HUMAN	4	0.0488578	ARPC2_HUMAN, GELS_HUMAN, ARP3_HUMAN, CAPG_HUMAN
GOTERM_BP_FAT	GO:0008104	protein localization				28	0.000344057	NPM_HUMAN, RAB8A_HUMAN, IMB1_HUMAN, CALR_HUMAN, TLN1_HUMAN, CLH1_HUMAN, TERA_HUMAN, COPE_HUMAN, ARF4_HUMAN, ARF1_HUMAN, MVP_HUMAN, PDIA3_HUMAN, SSRA_HUMAN, 1433E_HUMAN, GRP75_HUMAN, RRBP1_HUMAN, COPB2_HUMAN, ARF6_HUMAN, CD81_HUMAN, PDIA4_HUMAN, GDIB_HUMAN, VPS35_HUMAN, CAV1_HUMAN, RAB2A_HUMAN, XPO2_HUMAN, 1433T_HUMAN, APOB_HUMAN, LMAN2_HUMAN	22	0.00770331	NPM_HUMAN, RRBP1_HUMAN, COPB2_HUMAN, IMB1_HUMAN, GDIB_HUMAN, CLH1_HUMAN, RAB8B_HUMAN, TLN1_HUMAN, CALR_HUMAN, TERA_HUMAN, ARF4_HUMAN, COPE_HUMAN, CAV1_HUMAN, SC23A_HUMAN, 1433T_HUMAN, MVP_HUMAN, PDIA3_HUMAN, APOB_HUMAN, LMAN2_HUMAN, AP2A1_HUMAN, IPO5_HUMAN, COPB_HUMAN
GOTERM_MF_FAT	GO:0008308	voltage-gated anion channel activity				3	0.0437708	CLIC1_HUMAN, CLIC4_HUMAN, VDAC1_HUMAN
GOTERM_BP_FAT	GO:0009132	nucleoside diphosphate metabolic process				3	0.0265218	ATPA_HUMAN, NDKA_HUMAN, ATPB_HUMAN
GOTERM_BP_FAT	GO:0009141	nucleoside triphosphate metabolic process				6	0.0482538	ALDOA_HUMAN, ATPA_HUMAN, NDKA_HUMAN, ATPK_HUMAN, ATPB_HUMAN, ACLY_HUMAN
GOTERM_BP_FAT	GO:0009144	purine nucleoside triphosphate metabolic process				6	0.0373771	ALDOA_HUMAN, ATPA_HUMAN, NDKA_HUMAN, ATPK_HUMAN, ATPB_HUMAN, ACLY_HUMAN
GOTERM_BP_FAT	GO:0009146	purine nucleoside triphosphate catabolic process				3	0.039378	ATPA_HUMAN, ATPB_HUMAN, ACLY_HUMAN	3	0.0319681	ATPA_HUMAN, ATPB_HUMAN, ACLY_HUMAN
GOTERM_BP_FAT	GO:0009150	purine ribonucleotide metabolic process				8	0.00491671	ALDOA_HUMAN, ATPA_HUMAN, NDKA_HUMAN, ATPK_HUMAN, PUR6_HUMAN, 5NTD_HUMAN, ATPB_HUMAN, ACLY_HUMAN	7	0.0108798	ALDOA_HUMAN, ATPA_HUMAN, PUR6_HUMAN, 5NTD_HUMAN, IMDH2_HUMAN, ATPB_HUMAN, ACLY_HUMAN
GOTERM_BP_FAT	GO:0009152	purine ribonucleotide biosynthetic process				6	0.0320543	ALDOA_HUMAN, ATPA_HUMAN, NDKA_HUMAN, ATPK_HUMAN, PUR6_HUMAN, ATPB_HUMAN
GOTERM_BP_FAT	GO:0009166	nucleotide catabolic process				4	0.0414766	ATPA_HUMAN, 5NTD_HUMAN, ATPB_HUMAN, ACLY_HUMAN	4	0.0311292	ATPA_HUMAN, 5NTD_HUMAN, ATPB_HUMAN, ACLY_HUMAN
GOTERM_BP_FAT	GO:0009199	ribonucleoside triphosphate metabolic process				6	0.0330783	ALDOA_HUMAN, ATPA_HUMAN, NDKA_HUMAN, ATPK_HUMAN, ATPB_HUMAN, ACLY_HUMAN
GOTERM_BP_FAT	GO:0009203	ribonucleoside triphosphate catabolic process				3	0.032699	ATPA_HUMAN, ATPB_HUMAN, ACLY_HUMAN	3	0.0264903	ATPA_HUMAN, ATPB_HUMAN, ACLY_HUMAN
GOTERM_BP_FAT	GO:0009205	purine ribonucleoside triphosphate metabolic process				6	0.0320543	ALDOA_HUMAN, ATPA_HUMAN, NDKA_HUMAN, ATPK_HUMAN, ATPB_HUMAN, ACLY_HUMAN
GOTERM_BP_FAT	GO:0009207	purine ribonucleoside triphosphate catabolic process				3	0.032699	ATPA_HUMAN, ATPB_HUMAN, ACLY_HUMAN	3	0.0264903	ATPA_HUMAN, ATPB_HUMAN, ACLY_HUMAN
GOTERM_BP_FAT	GO:0009259	ribonucleotide metabolic process				8	0.00690209	ALDOA_HUMAN, ATPA_HUMAN, NDKA_HUMAN, ATPK_HUMAN, PUR6_HUMAN, 5NTD_HUMAN, ATPB_HUMAN, ACLY_HUMAN	7	0.0145091	ALDOA_HUMAN, ATPA_HUMAN, PUR6_HUMAN, 5NTD_HUMAN, IMDH2_HUMAN, ATPB_HUMAN, ACLY_HUMAN
GOTERM_BP_FAT	GO:0009260	ribonucleotide biosynthetic process				6	0.0396492	ALDOA_HUMAN, ATPA_HUMAN, NDKA_HUMAN, ATPK_HUMAN, PUR6_HUMAN, ATPB_HUMAN
GOTERM_CC_FAT	GO:0009925	basal plasma membrane				4	0.00784068	CAV2_HUMAN, CAV1_HUMAN, ARP3_HUMAN, TRFE_HUMAN	4	0.0060708	CAV2_HUMAN, CAV1_HUMAN, ARP3_HUMAN, TRFE_HUMAN
GOTERM_BP_FAT	GO:0009991	response to extracellular stimulus				10	0.00625012	CAV1_HUMAN, CLIC1_HUMAN, A2MG_HUMAN, MAP1B_HUMAN, GELS_HUMAN, ALBU_HUMAN, ANT3_HUMAN, GNAI2_HUMAN, NEST_HUMAN, CERU_HUMAN	11	0.000792411	CAV1_HUMAN, A2MG_HUMAN, MAP1B_HUMAN, GELS_HUMAN, ALBU_HUMAN, LDHA_HUMAN, GRP78_HUMAN, CFAB_HUMAN, NEST_HUMAN, CERU_HUMAN, DAD1_HUMAN
GOTERM_BP_FAT	GO:0010638	positive regulation of organelle organization				8	0.000252033	CAV2_HUMAN, CAV1_HUMAN, NPM_HUMAN, ARPC2_HUMAN, ARF6_HUMAN, COF1_HUMAN, MAP1B_HUMAN, ARP3_HUMAN	6	0.00519717	CAV2_HUMAN, CAV1_HUMAN, NPM_HUMAN, ARPC2_HUMAN, MAP1B_HUMAN, ARP3_HUMAN
GOTERM_BP_FAT	GO:0010639	negative regulation of organelle organization				5	0.0353175	NPM_HUMAN, MAP1B_HUMAN, GELS_HUMAN, MAP4_HUMAN, CAPG_HUMAN	5	0.024608	NPM_HUMAN, MAP1B_HUMAN, GELS_HUMAN, MAP4_HUMAN, CAPG_HUMAN
GOTERM_BP_FAT	GO:0015031	protein transport				25	0.000500817	NPM_HUMAN, RRBP1_HUMAN, COPB2_HUMAN, ARF6_HUMAN, RAB8A_HUMAN, IMB1_HUMAN, PDIA4_HUMAN, GDIB_HUMAN, CLH1_HUMAN, CALR_HUMAN, TERA_HUMAN, ARF4_HUMAN, COPE_HUMAN, VPS35_HUMAN, RAB2A_HUMAN, XPO2_HUMAN, ARF1_HUMAN, 1433T_HUMAN, MVP_HUMAN, PDIA3_HUMAN, SSRA_HUMAN, APOB_HUMAN, 1433E_HUMAN, LMAN2_HUMAN, GRP75_HUMAN	20	0.00696876	NPM_HUMAN, COPB2_HUMAN, RRBP1_HUMAN, IMB1_HUMAN, GDIB_HUMAN, CLH1_HUMAN, RAB8B_HUMAN, CALR_HUMAN, TERA_HUMAN, ARF4_HUMAN, COPE_HUMAN, SC23A_HUMAN, 1433T_HUMAN, MVP_HUMAN, PDIA3_HUMAN, APOB_HUMAN, LMAN2_HUMAN, AP2A1_HUMAN, IPO5_HUMAN, COPB_HUMAN
GOTERM_CC_FAT	GO:0015630	microtubule cytoskeleton				16	0.0288458	NPM_HUMAN, MAP1B_HUMAN, NDKA_HUMAN, ARPC4_HUMAN, TCPA_HUMAN, MAP4_HUMAN, KINH_HUMAN, HSPB1_HUMAN, MYH10_HUMAN, PAXI_HUMAN, DYHC1_HUMAN, TBB5_HUMAN, CALM_HUMAN, SEPT2_HUMAN, TBB6_HUMAN, MYOF_HUMAN
GOTERM_BP_FAT	GO:0016050	vesicle organization				6	0.00108539	COPE_HUMAN, CAV2_HUMAN, CAV1_HUMAN, COPB2_HUMAN, ARF1_HUMAN, RAB8A_HUMAN	5	0.00518901	COPE_HUMAN, CAV2_HUMAN, CAV1_HUMAN, COPB2_HUMAN, COPB_HUMAN
GOTERM_BP_FAT	GO:0016192	vesicle-mediated transport				20	0.00114945	CAV2_HUMAN, COPB2_HUMAN, ARF6_HUMAN, NDKA_HUMAN, RAB8A_HUMAN, GELS_HUMAN, EHD2_HUMAN, MYH10_HUMAN, CLH1_HUMAN, ATPB_HUMAN, TERA_HUMAN, PLIN3_HUMAN, ARF4_HUMAN, VPS35_HUMAN, COPE_HUMAN, CAV1_HUMAN, HSP7C_HUMAN, LRP1_HUMAN, RAB2A_HUMAN, ARF1_HUMAN	17	0.00483447	FETUA_HUMAN, CAV2_HUMAN, COPB2_HUMAN, GELS_HUMAN, EHD2_HUMAN, MYH10_HUMAN, CLH1_HUMAN, ATPB_HUMAN, TERA_HUMAN, PLIN3_HUMAN, COPE_HUMAN, ARF4_HUMAN, CAV1_HUMAN, LRP1_HUMAN, SC23A_HUMAN, AP2A1_HUMAN, COPB_HUMAN
GOTERM_CC_FAT	GO:0016323	basolateral plasma membrane				11	0.00150753	CAV2_HUMAN, CAV1_HUMAN, ARPC2_HUMAN, PAXI_HUMAN, ANXA1_HUMAN, ARP3_HUMAN, VINC_HUMAN, TLN1_HUMAN, TRFE_HUMAN, ITB1_HUMAN, ACTN1_HUMAN	13	3.92521e-05	ZYX_HUMAN, CAV2_HUMAN, ARP3_HUMAN, ADAM9_HUMAN, TRFE_HUMAN, TLN1_HUMAN, CAV1_HUMAN, PAXI_HUMAN, ARPC2_HUMAN, ANXA1_HUMAN, VINC_HUMAN, ACTN1_HUMAN, ITB1_HUMAN
GOTERM_BP_FAT	GO:0016477	cell migration				10	0.0242138	CAV2_HUMAN, K22E_HUMAN, COF1_HUMAN, APOA1_HUMAN, LAMC1_HUMAN, 1433E_HUMAN, MYH10_HUMAN, ATPB_HUMAN, ITB1_HUMAN, FINC_HUMAN
GOTERM_MF_FAT	GO:0016651	oxidoreductase activity, acting on NADH or NADPH				5	0.0379664	NB5R3_HUMAN, GSTO1_HUMAN, GSHR_HUMAN, TRXR1_HUMAN, PRDX3_HUMAN
GOTERM_MF_FAT	GO:0016668	oxidoreductase activity, acting on sulfur group of donors, NAD or NADP as acceptor				3	0.00776379	GSHR_HUMAN, TRXR1_HUMAN, PRDX3_HUMAN	3	0.00638542	GSHR_HUMAN, TRXR1_HUMAN, PRDX3_HUMAN
GOTERM_MF_FAT	GO:0016684	oxidoreductase activity, acting on peroxide as acceptor				5	0.00135069	PRDX1_HUMAN, PRDX5_HUMAN, PRDX6_HUMAN, PRDX4_HUMAN, PRDX3_HUMAN	4	0.00953072	PRDX1_HUMAN, PRDX6_HUMAN, PRDX4_HUMAN, PRDX3_HUMAN
GOTERM_MF_FAT	GO:0016860	intramolecular oxidoreductase activity				4	0.0199244	TPIS_HUMAN, PDIA3_HUMAN, PDIA4_HUMAN, G6PI_HUMAN
GOTERM_MF_FAT	GO:0017166	vinculin binding				3	0.00462082	PAXI_HUMAN, TLN1_HUMAN, ACTN1_HUMAN
GOTERM_MF_FAT	GO:0019001	guanyl nucleotide binding				14	0.0057834	NDKA_HUMAN, ARF6_HUMAN, RAB8A_HUMAN, EHD2_HUMAN, GNAI2_HUMAN, ARF4_HUMAN, RAB2A_HUMAN, EF2_HUMAN, ARF1_HUMAN, TBB5_HUMAN, EF1A1_HUMAN, SEPT2_HUMAN, TBB6_HUMAN, EFTU_HUMAN
GOTERM_MF_FAT	GO:0019843	rRNA binding				5	0.000924494	RL5_HUMAN, NPM_HUMAN, RS18_HUMAN, RL9_HUMAN, PTRF_HUMAN
GOTERM_BP_FAT	GO:0022604	regulation of cell morphogenesis				6	0.0482538	RTN4_HUMAN, ALDOA_HUMAN, MAP1B_HUMAN, ARP3_HUMAN, MYH10_HUMAN, FINC_HUMAN
GOTERM_CC_FAT	GO:0030017	sarcomere				6	0.0198859	ALDOA_HUMAN, ARF1_HUMAN, HSPB1_HUMAN, FLNC_HUMAN, ENOA_HUMAN, ACTN1_HUMAN
GOTERM_BP_FAT	GO:0030031	cell projection assembly				5	0.0366836	ARPC4_HUMAN, RAB8A_HUMAN, CAPG_HUMAN, VINC_HUMAN, MYH10_HUMAN
GOTERM_CC_FAT	GO:0030055	cell-substrate junction				9	0.000408602	CAV2_HUMAN, CAV1_HUMAN, ARPC2_HUMAN, PAXI_HUMAN, ARP3_HUMAN, VINC_HUMAN, TLN1_HUMAN, ITB1_HUMAN, ACTN1_HUMAN	10	3.50071e-05	ZYX_HUMAN, CAV2_HUMAN, CAV1_HUMAN, ARPC2_HUMAN, PAXI_HUMAN, ARP3_HUMAN, VINC_HUMAN, TLN1_HUMAN, ITB1_HUMAN, ACTN1_HUMAN
GOTERM_BP_FAT	GO:0030388	fructose 1,6-bisphosphate metabolic process				3	0.00219619	ALDOA_HUMAN, K6PP_HUMAN, ALDOC_HUMAN
GOTERM_BP_FAT	GO:0030832	regulation of actin filament length				6	0.00256864	ARPC2_HUMAN, ARF6_HUMAN, COF1_HUMAN, GELS_HUMAN, ARP3_HUMAN, CAPG_HUMAN
GOTERM_BP_FAT	GO:0030833	regulation of actin filament polymerization				5	0.00881989	ARPC2_HUMAN, ARF6_HUMAN, GELS_HUMAN, ARP3_HUMAN, CAPG_HUMAN	4	0.0360184	ARPC2_HUMAN, GELS_HUMAN, ARP3_HUMAN, CAPG_HUMAN
GOTERM_BP_FAT	GO:0030838	positive regulation of actin filament polymerization				3	0.0135213	ARPC2_HUMAN, ARF6_HUMAN, ARP3_HUMAN
GOTERM_CC_FAT	GO:0031012	extracellular matrix				12	0.0219786	FBN1_HUMAN, A1AT_HUMAN, CO3A1_HUMAN, LAMC1_HUMAN, LEG1_HUMAN, SPRC_HUMAN, CO6A3_HUMAN, CRTAP_HUMAN, TRFE_HUMAN, CALR_HUMAN, FINC_HUMAN, ANXA2_HUMAN
[truncated: 139 more rows]

## Sheet: Table I
Cytoskeleton
	C vs PRGF			C vs AS			PRGF vs AS
Term2	Count	PValue	Genes	Count	PValue	Genes	Count	PValue	Genes
[truncated: 14 more rows]
