# Supplementary material for: Differential profile of protein expression on human keratocytes treated with autologous serum and plasma rich in growth factors (PRGF)
Source: PLoS One. 2018 Oct 12;13(10):e0205073. doi: 10.1371/journal.pone.0205073 (PMC6193583; doi:10.1371/journal.pone.0205073)
Supplement: S3 File — Tables J through L. Summary of IPA analysis results. (XLSX) [file pone.0205073.s003.xlsx]

## Sheet: Table J
Can Pathways
p value					Z score
Canonical Pathway	T1/C	T2/C	T1/T2		Canonical Pathway	T1/C	T2/C	T1/T2
Pyruvate Fermentation to Lactate	Infinity	Infinity	2.86757		LXR/RXR Activation	4.12311	3.31662	3.60555
Purine Nucleotides De Novo Biosynthesis II	Infinity	0.945547	2.31712		Dendritic Cell Maturation	0	0	2.44949
tRNA Charging	Infinity	0.459113	2.20227		Production of Nitric Oxide and Reactive Oxygen Species in Macrophages	2.82843	2.44949	2
Acetyl-CoA Biosynthesis III (from Citrate)	Infinity	1.96355	2.01519		RhoA Signaling	-0.447214	0	1.66667
RAN Signaling	Infinity	1.84219	1.94045		Fcγ Receptor-mediated Phagocytosis in Macrophages and Monocytes		0.707107	1.63299
Methionine Degradation I (to Homocysteine)	Infinity	1.84219	1.94045		VEGF Signaling	2	0	1.34164
Cysteine Biosynthesis III (mammalia)	Infinity	1.74892	1.84648		Acute Phase Response Signaling	1.73205	1.89737	1.1547
Glutathione Redox Reactions I	Infinity	1.74892	1.84648		ERK/MAPK Signaling		-1	1
Acute Phase Response Signaling	19.2966	8.30297	12.1547		ILK Signaling	1.89737	0	1
LXR/RXR Activation	16.5983	8.07545	10.9272		Cardiac Hypertrophy Signaling		-1.34164	1
FXR/RXR Activation	16.2318	7.83613	10.6383		Protein Kinase A Signaling		-0.816497	1
EIF2 Signaling	12.2744	2.37621	4.88155		Leukocyte Extravasation Signaling	2	0.816497	0.816497
Clathrin-mediated Endocytosis Signaling	10.0129	10.6846	7.5079		Complement System	-0.447214	-1	0.816497
Caveolar-mediated Endocytosis Signaling	8.59703	5.99177	8.80858		Regulation of Actin-based Motility by Rho	1	1	0.707107
Actin Cytoskeleton Signaling	8.09251	10.5363	9.42824		Phospholipase C Signaling	2	1.13389	0.707107
Glycolysis I	7.64258	8.17621	5.44082		Death Receptor Signaling		1	0.447214
ILK Signaling	6.8673	4.41794	4.86117		Agrin Interactions at Neuromuscular Junction		1	0.447214
Atherosclerosis Signaling	6.46076	5.06027	3.68951		Paxillin Signaling	0.816497	1.41421	0.377964
Gluconeogenesis I	6.01955	5.18899	5.44082		Signaling by Rho Family GTPases	0.447214	1.26491	0.301511
Unfolded protein response	5.55509	3.52555	1.81437		Actin Cytoskeleton Signaling	1.1547	1.41421	0.258199
Germ Cell-Sertoli Cell Junction Signaling	5.53238	6.71965	8.26629
Complement System	5.13643	4.32107	7.24637
NRF2-mediated Oxidative Stress Response	5.11489	4.53944	4.98551
Aldosterone Signaling in Epithelial Cells	4.76445	3.57742	2.43959
Hematopoiesis from Pluripotent Stem Cells	4.61573	3.81299	4.05516
Primary Immunodeficiency Signaling	4.57053	3.76904	4.01078
Virus Entry via Endocytic Pathways	4.29481	2.54068	4.6047
Regulation of Actin-based Motility by Rho	4.24047	8.36238	6.61818
Paxillin Signaling	3.98761	4.83439	4.24972
Regulation of eIF4 and p70S6K Signaling	3.97705	1.66057	4.05219
Protein Ubiquitination Pathway	3.9298	3.29988	2.46392
Coagulation System	3.90701	2.19196	3.45676
Remodeling of Epithelial Adherens Junctions	3.8374	12.4112	8.99856
phagosome formation	3.80501	2.90841	3.17569
Sertoli Cell-Sertoli Cell Junction Signaling	3.44786	3.8269	5.02807
FAK Signaling	3.33646	2.58361	4.66922
Epithelial Adherens Junction Signaling	3.12444	8.12806	7.72775
Regulation of Cellular Mechanics by Calpain Protease	3.08389	3.41513	4.74224
Signaling by Rho Family GTPases	2.75168	5.73808	5.51316
Dendritic Cell Maturation	2.69534	1.88424	2.12204
RhoA Signaling	2.67672	6.04492	5.53782
mTOR Signaling	2.56457	0.826183	2.62257
Integrin Signaling	2.42173	9.15771	8.9428
Communication between Innate and Adaptive Immune Cells	2.37161	1.79045	1.96326
Crosstalk between Dendritic Cells and Natural Killer Cells	2.37161	1.13618	1.96326
VEGF Signaling	2.32039	2.47841	2.70118
Autoimmune Thyroid Disease Signaling	2.30034	1.83924	1.97768
Mitochondrial Dysfunction	2.05716	3.95904	2.19276
RhoGDI Signaling	2.03665	6.35218	4.31662
14-3-3-mediated Signaling	1.95771	2.75073	2.25258
phagosome maturation	1.92046	4.29216	2.20667
Agranulocyte Adhesion and Diapedesis	1.88268	2.32583	1.98959
Agrin Interactions at Neuromuscular Junction	1.84189	3.03211	4.26496
Cellular Effects of Sildenafil (Viagra)	1.81517	1.86985	2.79603
Lipid Antigen Presentation by CD1	1.80703	3.77292	3.97164
Leukocyte Extravasation Signaling	1.8032	2.82396	3.15571
Aryl Hydrocarbon Receptor Signaling	1.69809	0.70831	1.93325
Gap Junction Signaling	1.55571	2.80573	2.39808
Glutathione Redox Reactions II	1.53559	3.15715	3.25997
Death Receptor Signaling	1.51504	1.74273	2.70118
Phospholipase C Signaling	1.5066	2.34436	3.96962
Fcγ Receptor-mediated Phagocytosis in Macrophages and Monocytes	1.50309	5.09972	3.54476
Tight Junction Signaling	1.45386	1.44298	2.24171
Axonal Guidance Signaling	1.37725	5.85999	3.49367
Urate Biosynthesis/Inosine 5'-phosphate Degradation	1.0073	0.847745	2.1067
Parkinson's Signaling	0.952436	0.794355	1.99206
Purine Nucleotides Degradation II (Aerobic)	0.861766	0.706596	1.80346
PAK Signaling	0.854613	2.54068	1.96326
Actin Nucleation by ARP-WASP Complex	0.469403	3.45118	1.77216
Cdc42 Signaling	0.45749	4.0376	2.24171

## Sheet: Table K 
Ups reg comp
p value					Z score
Upstream regulators	T1/C	T2/C	T1/T2		Upstream regulators	T1/C	T2/C	T1/T2
D-glucose	11.3916	20.9007	24.9516		estrogen receptor	0.628258	-1.55865	2.86688
MAPT	19.027	28.1745	23.5825		TNF	2.10669	0.648931	2.26258
APP	17.6872	26.3484	23.3744		Jnk			2.23563
MYCN	22.0163	23.7417	21.5964		FOXA2	1.45521	1.1717	2.18282
MYC	21.6755	30.1101	21.258		inosine	0.103975	-0.359566	2.05517
TP53	16.4315	21.8306	20.7987		HNF4A	1.35795	1.5187	2.0196
PSEN1	16.0396	24.2271	19.4859		Tcf 1/3/4	2		2
nitrofurantoin	23.2375	11.1214	19.2845		MIR124			2
lipopolysaccharide	13.2317	15.0409	18.2972		glutamine			2
sirolimus	26.1329	18.4587	18.0715		ADRB			2
1,2-dithiol-3-thione	13.3323	14.857	17.1314		GATA6	0		2
beta-estradiol	11.0477	17.0872	16.415		Hmgn3	1.66448		1.98248
TGFB1	10.6888	19.2513	16.3703		GW9662		-1.1717	1.98248
mir-122	1.68169	10.2525	14.9669		mir-21	1.95962		1.96865
HRAS	10.5922	15.0522	13.1289		heparin	1.446		1.96865
IND S1	12.0373	16.4415	13.023		miR-1-3p (and other miRNAs w/seed GGAAUGU)	0.447214	-1.55116	1.94758
cisplatin	8.17946	6.65394	12.8522		gentamicin C	0.707107	0.377964	1.88982
NFE2L2	10.7813	12.9299	12.3078		IL1B	0.958531		1.81111
SYVN1	6.55021	10.2703	12.181		dexamethasone	1.74902	1.36574	1.74693
desmopressin	9.35316	12.6848	12.0721		TP53	-0.483638	-0.411812	1.73631
5-fluorouracil	20.1954	16.3991	12.012		SRF	0.457348	0.0478852	1.70235
methapyrilene	14.928	6.92556	11.9454		2-bromoethylamine	0.562544	0.377964	1.67332
IND S7	11.0642	13.1649	11.8997		ACOX1		1.34164	1.66448
PLN	13.0596	12.6998	11.8261		HSF2	-0.27735	-0.377964	1.63299
Pln	12.969	12.6008	11.7362		ERK		-0.239046	1.63299
CD 437	19.7917	18.4882	11.6251		CEBPB	2.45069	2.15264	1.61437
HNF4A	10.9781	4.28048	11.4368		caffeic acid phenethyl ester		-1.06749	1.56134
tretinoin	9.15873	11.3526	11.3932		MTOR	0.132453	0.201948	1.55585
5-azacytidine	6.46832	6.02153	10.8577		OSM	2.19028	1.34559	1.55069
inosine	7.35174	5.00947	10.7903		IL4	1.65792	1.7596	1.52587
XBP1	8.0334	8.00459	10.7333		4-phenylbutyric acid	-0.242536	-0.5547	1.51647
pirinixic acid	10.8834	7.20134	10.4873		fenamic acid	0.562544	0.431331	1.50966
MEL S3	9.16905	11.2587	10.0279		Ins1	0.610248	1.00734	1.5015
KRAS	8.87869	10.5632	9.78493		LY294002	-0.165675	-2.04086	1.49642
dihydrotestosterone	10.3533	10.2003	9.78217		triamterene	0.707107	0.562544	1.46261
ESR1	2.32522	5.18641	9.63203		ANGPT2	-0.282216	-0.213201	1.44857
methotrexate	11.2119	6.15608	9.51764		allopurinol	0.707107	0.707107	1.41421
HSF1	8.58067	10.6584	9.3285		lomustine	0.707107	0.707107	1.41421
acetaminophen	10.6945	4.82806	9.29261		IL5	-1.15439	-0.525065	1.41364
doxorubicin	7.54042	6.09643	9.23439		HSF1	-0.286538	-0.134298	1.40049
E2F1	3.82215	8.02497	8.95457		phenacetin	0.478091	0.896258	1.38675
tetraethylammonium	8.19949	13.1284	8.90345		phenylbutazone	0.636364	0.636364	1.36364
IL6	9.68554	5.35342	8.82834		miR-30c-5p (and other miRNAs w/seed GUAAACA)	0	-1.09109	1.34164
PD98059	10.9729	6.44772	8.77097		IPMK	0	-0.447214	1.34164
HTT	9.62458	12.5173	8.76494		IL6	2.07574	2.09175	1.30137
PDGF (family)	9.17962	4.31197	8.61532		vancomycin	0.849719	1.10265	1.28723
MEL T1	9.23388	10.105	8.55945		deferoxamine	-1.13137	-0.970143	1.25357
vancomycin	8.2809	7.9969	8.51102		NFkB (complex)	1.78208	-6.66134e-17	1.2414
HSF2	7.39704	11.1075	8.27548		INSR	-2.42536	-1.69775	1.23091
4-methylnitrosoamino-1-(3-pyridinyl)-1-butanone	7.30599	6.32763	8.16748		5-azacytidine	-0.852803	0.101535	1.20729
dexamethasone	7.33557	9.1338	8.14909		let-7a-5p (and other miRNAs w/seed GAGGUAG)	0.510876		1.19837
EGFR	7.87793	7.37889	8.13732		CD28		-0.388514	1.19523
bromobenzene	2.91618	2.31828	8.06062		AMPK			1.19452
ANGPT2	8.28544	3.99717	7.99282		IL1	0.747824	0.942864	1.19305
EDN1	7.1324	9.10407	7.8568		ESR1	-1.48	-1.31733	1.16387
TNF	6.41023	7.32741	7.81867		HIF1A	-1.05495	-1.8853	1.1426
IL5	5.55165	6.95723	7.66688		miR-124-3p (and other miRNAs w/seed AAGGCAC)	-0.0124602	-0.790838	1.13565
FN1	4.20212	7.92164	7.6474		PRL	-0.285215	-0.346334	1.13426
gentamicin	6.13365	8.62825	7.56251		2-amino-1-methyl-6-phenylimidazo-4-5-b-pyridine	-1.13389	-0.707107	1.13389
benzyloxycarbonyl-Leu-Leu-Leu aldehyde	10.0248	7.60545	7.50468		hexachlorobenzene	0.707107	1.13389	1.13389
butyric acid	5.25413	8.88692	7.49527		staurosporine		-0.254457	1.10265
NRG1	4.06977	7.68123	7.42305		linoleic acid	0.105925	0.105925	1.10265
EGF	7.61606	8.65168	7.39214		HNF1A	2.42536	1.69775	1.09109
phenylbutazone	8.22646	6.93809	7.35135		CD38	-2.30505	-1.92507	1.08386
hydrogen peroxide	5.86725	7.21689	7.32765		LEP	1.73443	0.130265	1.07026
L-triiodothyronine	7.05657	7.23036	7.21664		IL21	1.95962	1.98248	1.06749
lomustine	7.99815	6.71453	7.12605		BCR (complex)	1.06749		1.06749
Tcf 1/3/4	7.55933	2.86282	7.10888		CD36		-0.342997	1.06749
2-amino-1-methyl-6-phenylimidazo-4-5-b-pyridine	7.81508	8.03965	7.04488		PSEN1			1.06749
triamterene	7.88986	6.60861	7.01926		L-methionine			1.06749
interferon beta-1a	6.89963	4.58621	6.98635		IFNG	2.32562	1.57625	1.05077
lactacystin	8.20827	9.16674	6.96116		cisplatin	0.118211	-0.910222	1.04628
fenamic acid	7.73404	6.45635	6.8657		CXCL12	-0.27735	-1.9868	1.03923
CD3	4.64427	9.14575	6.82955		SMARCB1		2.23607	1
carbon tetrachloride	8.05795	3.84403	6.81552		cobalt chloride	0.106	0.106	1
MKNK1	6.49563	6.27646	6.72839		phosphate		0	1
methylprednisolone	6.98801	7.18115	6.71427		PDX1			1
2-bromoethylamine	8.95358	6.34757	6.71006		calcitriol	-1.36895	-0.953583	1
cadmium chloride	3.47168	3.91235	6.6477		STAT3	1.68428	1.13369	0.916152
GNA12	2.80486	4.04509	6.57992		PD98059	0.131448	-0.416079	0.898914
mibolerone	7.62566	10.2264	6.57223		bleomycin	1.2464		0.882498
BDNF	5.32072	4.45528	6.52734		methylprednisolone	-0.59805	0.234978	0.86529
CEBPB	8.94694	3.30982	6.50023		thioacetamide	0	1.0508	0.862662
phorbol myristate acetate	4.55393	7.00544	6.46997		PLAU			0.848528
FOXA2	6.56212	5.06504	6.45091		pirinixic acid	-1.32692	-1.48819	0.827233
benzo(a)pyrene	3.15566	3.48918	6.30165		PDGF BB	0.788914	0.902063	0.825726
hexachlorobenzene	8.40906	5.88791	6.24698		FSH	-0.0551691	-0.681037	0.823686
PRL	6.61334	8.91477	6.22252		MEL T1	-0.816497	-1.13389	0.816497
Ins1	4.31245	4.20812	6.21898		mifepristone	1.63299	0	0.816497
allopurinol	7.0533	5.79338	6.19623		carbon tetrachloride	0.467322	0.0456912	0.808321
RELA	3.11918	2.50323	6.17697		miR-29b-3p (and other miRNAs w/seed AGCACCA)		-1.18522	0.806575
ARNT	4.92746	5.72591	6.17084		PML	-2.19089	-1.29777	0.794067
HIF1A	5.97686	6.18953	6.16204		lipopolysaccharide	1.45015	1.29988	0.788203
AR		3.05766	6.11754		EDN1	1.0908	1.32484	0.779111
estrogen receptor	4.60735	6.3443	6.09758		lithium chloride		-0.762493	0.762493
CD38	4.07709	6.41723	5.99151		bisphenol A	0.218218	0.6	0.727607
IPMK	8.27885	5.72192	5.98545		MAPK14	1.9799	-0.0588235	0.709345
indomethacin	4.50565	5.4026	5.96089		ciprofloxacin	1.94145	0.904534	0.707107
ouabain	3.85075	5.64218	5.95326		MEL S3	1.13389	0.333333	0.707107
gentamicin C	8.05372	5.58863	5.94515		beta-estradiol	0.406368	0.319372	0.706646
HNF1A	5.86725	2.91038	5.89215		PRDM1	1.70588		0.691564
mono-(2-ethylhexyl)phthalate	4.84867	4.47418	5.79368		testosterone	0.0632401	0.424909	0.686803
FGF2	5.48786	5.14118	5.76512		RAF1	-2.15555	-2.15555	0.684257
GH1	5.87436	5.19416	5.7097		genistein		1.98042	0.673588
RAC2	3.68784	2.04969	5.70105		IL13			0.661693
Collagen(s)	4.92674	5.33301	5.642		gentamicin	1.0158	-1	0.659126
CD36	3.61237	4.08779	5.5844		corticosterone		-2.21321	0.654654
MTOR	12.8748	10.055	5.57811		D-fructose	1.13137	0.848528	0.650945
ethanol	4.57228	7.0883	5.57683		simvastatin	-0.341882	-0.727607	0.646997
MECP2	6.39538	4.20409	5.5518		HRAS	1.07315	1.10542	0.640184
ERBB2	4.62066	9.10255	5.5507		tretinoin	0.692808	0.37917	0.638079
RICTOR	11.6718	4.96234	5.50945		cholesterol	0	-0.0489702	0.636613
15-deoxy-delta-12,14 -PGJ 2	2.91155	2.74069	5.47319		NFKBIA	2.62259	2.78925	0.62474
CD44	4.59191	5.84812	5.47319		IL2	-1.31995	-1.93793	0.62474
SRF	6.72979	5.58191	5.45831		dimethylnitrosamine			0.624695
STAT3	4.10914	3.11329	5.44982		CDKN1A			0.606356
IFNG	4.05553	3.63481	5.44875		sulforafan			0.60539
IGF1R	8.48353	6.51917	5.41747		LIF	1.47409		0.6
FOS	4.87955	4.15114	5.41711		dihydrotestosterone	0.0723575	0.732124	0.593586
PRKAA2	2.24768		5.39554		cyclosporin A	0.369718	0.469141	0.586995
TO-901317	4.69746	2.78137	5.38028		quercetin		-1.06749	0.5547
ciprofloxacin	12.4132	8.02677	5.33536		MAP4K4	1		0.5547
CTNNB1	3.28649	5.61096	5.28285		captopril	0.341882	0.341882	0.5547
cyclosporin A	6.69633	5.25995	5.27697		lactacystin	0.543214	0.800641	0.543214
DYSF	3.73942	5.99831	5.27613		CEBPA	-0.174078	0.659495	0.530859
IL3	5.66063	4.65089	5.22421		benzyloxycarbonyl-Leu-Leu-Leu aldehyde	0.696441	-0.115299	0.527382
testosterone	6.48319	9.19475	5.22421		PPARGC1A	-1.98751	-0.731632	0.524689
Hmgn3	8.94732	2.47892	5.203		Lh	-0.27735	-1.66448	0.478091
SB203580	3.96327	3.8113	5.0039		RICTOR	3.63803	1.77176	0.466252
PKM	5.38356	3.25572	4.94058		indomethacin	0.213201	0.489494	0.466252
PLAUR	2.79562		4.93392		L-dopa			0.466252
CACNA1C	3.19127	4.75288	4.91329		PDGF (family)	-1.34164		0.447214
UDP-D-glucose	5.24925	4.75288	4.91329		SLC13A1		-0.447214	0.447214
cigarette smoke	3.32413	2.37637	4.89494		HOXA10			0.447214
PPARG	6.20728	3.15756	4.89032		MMP9	-1.41421		0.426401
MAP2K1	2.30784	1.64468	4.87659		cycloheximide	-0.970143	-0.724286	0.425864
cycloheximide	2.57715	4.95877	4.87263		N-acetyl-L-cysteine		-2.2188	0.424047
CEBPA	3.34045	3.11169	4.83148		NGF	-0.420862	0.0678844	0.417585
actinomycin D	4.9028	4.34698	4.80503		RELA	0.218218	0.0588235	0.397033
decitabine	4.10046	4.17817	4.79946		PPARD	-1.34164	-0.108465	0.38829
thapsigargin	5.70342	3.59403	4.79341		L-triiodothyronine	0.885079	0.547596	0.383174
SMAD3	7.70368	4.32975	4.78736		IND S7	0.707107	1.26491	0.333333
bortezomib	4.01307	2.28744	4.75231		1,2-dithiol-3-thione	-0.562891	-1.92125	0.315396
APOE	6.62011	3.53277	4.70047		EGF	1.57052	1.34541	0.279971
PDGF BB	5.02651	4.15568	4.67831		6-hydroxydopamine	-1	-1	0.27735
peoniflorin	3.52301	4.43103	4.64063		BDNF	1.26491	0.632456	0.27735
AHR	6.5893	2.88934	4.61173		methotrexate	0.57735	1.26491	0.27735
LMNB1	1.51927	4.33292	4.58873		ERBB4			0.27735
RCE1	1.51927	4.33292	4.58873		PTEN	0.128037		0.273353
MAT1A	2.07346	4.34257	4.55178		SRC	-0.727607	-0.27735	0.266123
D-fructose	3.76717	3.13997	4.5367		RASSF1		0.447214	0.242536
phenacetin	7.96268	5.51355	4.5367		MYCN	-4.08981	-2.80161	0.228717
arsenite	1.4947	1.72819	4.4895		APP	-0.0495682	1.51291	0.226441
Insulin	2.74835	3.95422	4.46976		NFKB1	-0.310685	0.21693	0.21693
NFKB1	3.03217	2.69819	4.4695		FGF2	1.16256	0.813649	0.214518
FLT1	3.9303	6.31142	4.44253		U0126	-0.821995	-1.47959	0.182956
dimethylnitrosamine	2.48054		4.38853		decitabine	-0.848601	-0.453438	0.177822
FMR1	7.74406	7.95826	4.38853		ESRRA	-2.18661	-2.20431	0.175122
4-phenylbutyric acid	5.00717	3.11319	4.37473		NFE2L2	0.18287	-1.11466	0.163186
cholesterol	2.04557	3.23908	4.37426		ARNT		-1.98248	0.152499
MAPK9	3.31422	3.96988	4.34479		TO-901317			0.152218
OSM	3.13545	4.83502	4.3274		F2	2.55724	1.16815	0.148282
POLG	6.33658	1.64781	4.31122		SOX11		0.282843	0.130189
TRG		4.13901	4.29831		ouabain	-1.06749	-0.970143	0.128037
Lh	2.20848	4.49756	4.24025		ERK1/2			0.128037
thioacetamide	5.20823	6.0155	4.24025		CD40LG		1.15404	0.109435
palmitic acid	1.70147	1.74888	4.22333		CSF2			0.106
PPARA	4.00234	2.6162	4.21598		AGT	0.731166	0.947971	0.0695504
YY1	2.85485	3.11577	4.21098		D-glucose	0.318057	-0.0530567	0.0627848
NFYA	2.68182	2.93543	4.1528		homocysteine	-2.20723	-2.20723	0.0561656
KDM8	2.72172	2.39683	4.14616		wortmannin	-0.816497	-0.38829	0.0526316
MAFF			4.14616		AKT1	-0.110761	0.389423	0.0104427
NAP1L1	4.47958	2.39683	4.14616		PRKAA2	-0.991492		7.18311e-17
IL15	3.80346	6.98433	4.13386		sirolimus	2.59034	0.368729	0
chenodeoxycholic acid	2.66232	2.91151	4.12288		HMGA1	1.40556	-0.816497	0
ERBB3	4.74958	3.82926	4.12288		tetraethylammonium	-1.19523	-0.971286	0
maslinic acid	3.66331	8.15105	4.12288		tanespimycin	-0.792406	-0.784465	0
glutamine		1.32711	4.09338		topotecan	-0.377964	-1.13389	0
PML	2.90656	3.75996	4.09236		resiquimod	-0.707107	-0.707107	0
resiquimod	4.88741	3.71912	4.08849		IgG	-1	-0.377964	0
streptozocin	4.11313	4.41694	4.08828		tetracycline	-1.34164		0
sulforafan	2.04973		4.04707		GNA12	-0.654654	-0.557086	0
LRP1	3.08145	3.83156	4.03803		prednisolone	-0.377964	-0.816497	0
ALKBH5		5.75406	4.03556		eflornithine		1	0
mycophenolic acid	2.60539	4.71665	4.03556		hydrocortisone		-0.152499	0
ATF4	2.03757	2.88796	4.02475		ERG		0	0
CBS/CBSL	4.34339	3.85204	4.01062		ANXA7			0
bardoxolone	1.80216	1.49391	3.97649		LEPR		0	0
BIRC5	3.3123	3.71409	3.96424		bromobenzene			0
CLEC11A	2.23457		3.96424		carboplatin	0	0	0
MYOC	2.5507	3.66054	3.95168		vitamin E			0
MIR124	1.77407	2.52003	3.91725		IGF1	1.80734	2.044	-0.0284376
FH			3.88843		IGF1R	-0.632456	0.866138	-0.0319275
mannose	2.55917	2.23605	3.88843		chenodeoxycholic acid	0.0628695	-1.19883	-0.0377093
OSMR	2.55917	3.73023	3.88843		cigarette smoke			-0.0535288
FSH	2.36512	3.95719	3.87176		streptozocin	0.709649	0.353582	-0.0625173
benzene		3.60469	3.85364		FMR1	1.88982	0.368421	-0.0628695
trichloroethylene		4.68234	3.85364		PI3K (complex)			-0.063255
SMARCA4	3.90644	3.77241	3.85193		SP1	-0.739104	1.83156	-0.0884315
GnRH analog	4.12173	4.63718	3.8427		peoniflorin		0.089701	-0.089701
MAPK1	2.75648	2.79127	3.81991		ADORA2A	-0.447214	-0.785553	-0.108465
MMP9	3.1959		3.81819		fluticasone			-0.108465
miR-124-3p (and other miRNAs w/seed AAGGCAC)	3.86344	4.11442	3.81502		MKL1	0.741665	0.728402	-0.118611
arsenic trioxide	1.92211	3.48564	3.8126		ESR2		0.710225	-0.132415
TAZ	2.12961	5.73404	3.78341		Akt		0.152499	-0.152499
AK1	5.89685	2.16628	3.77724		thyroid hormone			-0.152499
auranofin	4.10875	2.16628	3.77724		Pkc(s)			-0.152499
ESRRA	3.36621	2.62851	3.76809		prostaglandin E2	1.36294	0.903612	-0.153893
forskolin	5.12875	3.16621	3.76318		PKM	0.132453		-0.191663
mercuric chloride	4.13194	3.49629	3.70043		CALCA		1.67126	-0.2
AKT1	2.31171	1.55974	3.6883		acetaminophen	0.337526	-0.272166	-0.205602
YWHAG	2.42345	3.51778	3.67525		E2F1	-1	0.377964	-0.213201
SUMO3	1.64739	3.44688	3.65063		mir-122		-0.635602	-0.22395
caffeic acid phenethyl ester		1.78446	3.64624		progesterone	0.50549	0.70573	-0.22798
wortmannin	3.57607	3.2844	3.64274		CHUK	1.13137		-0.246183
NR1H4	2.5725	1.88619	3.61847		RBM5			-0.254457
JUN	8.63771	4.87662	3.61113		palmitic acid	1.13137	-1.17892	-0.266123
Jnk			3.59615		FOS	-1.8	-0.533769	-0.270524
methylmercury		3.34184	3.58758		GH1	0.128037	-8.07806e-17	-0.27735
ESR2		1.68701	3.58248		NR1H4		-0.339422	-0.314347
N-ethyl-N-nitrosourea	2.36319		3.58109		IND S1	0.707107	0.904534	-0.333333
VIMP		2.04272	3.58109		MKNK1	-0.707107	0.333333	-0.333333
ciprofibrate	2.53364	2.51234	3.56335		Insulin	0.422499	0.82955	-0.342785
PPP3CA	4.07975	3.31156	3.55691		bezafibrate			-0.342997
SUMO2	1.60216	3.35263	3.55561		forskolin	0.871187	0.9135	-0.357718
LEP	4.60604	2.55227	3.53534		Interferon alpha	2.2154		-0.358621
TWIST1	5.17489	3.20666	3.52736		PGR	0.478091	1.46261	-0.377964
N-acetyl-L-cysteine		1.3692	3.52047		TWIST1	-0.707107	0.377964	-0.377964
DNMT1	1.96336	1.52875	3.49708		E. coli B5 lipopolysaccharide	-0.816497		-0.377964
CETP	2.30708	1.98749	3.49367		MAP2K1	-0.561644		-0.387601
CFB	2.30708		3.49367		STAT4		0.185695	-0.4
diethylmaleate			3.49367		doxorubicin	0.73721	1.01824	-0.434865
MAFG			3.49367		trichloroethylene		0.816497	-0.447214
PTP4A3	2.30708	3.33693	3.49367		methylmercury		0.447214	-0.447214
IL1B	3.83912		3.47369		benzene		0.447214	-0.447214
ABCA1	3.89427	2.19543	3.46612		reactive oxygen species			-0.447214
RET	6.20439	4.9728	3.46527		CDKN2A			-0.447214
LY294002	3.34088	2.04886	3.45925		NR1I2			-0.447214
simvastatin	3.40059	1.85589	3.44712		EGFR	-1.78046	-1.54879	-0.450597
cobalt chloride	6.33964	5.2363	3.43919		15-deoxy-delta-12,14 -PGJ 2	0.19087	0.185957	-0.456318
NFKBIA	6.70922	5.27263	3.43429		FN1	0.376182	0.179605	-0.461353
A2M		2.16466	3.42327		TCR		-0.447214	-0.478091
eflornithine	2.62728	3.22144	3.42327		VEGFA	0.436436	0.462608	-0.480196
AGT	2.07457	2.45211	3.41629		fatty acid			-0.520306
FKBP4		3.25572	3.41209		nitric oxide	-1.13137	0	-0.536895
IL4	3.18134	4.14217	3.41156		SMAD3	-0.992616	-0.570553	-0.546031
SOX11		2.27479	3.41093		JUNB		-0.128037	-0.5547
Laminin	5.12974	3.18015	3.38159		ERBB2	-0.57735	-1.54395	-0.57735
tanespimycin	10.9333	6.83857	3.38055		pioglitazone	-0.590554		-0.590554
APAF1	1.5807		3.36195		bortezomib	0.646997	-1.49137	-0.608113
ATP2A1	1.5807	1.41715	3.36195		MAPK9	-1.15404	0.647059	-0.647059
GLIPR2	3.58541		3.36195		androgen	1.9799		-0.650945
MYH9	1.5807	3.25519	3.36195		SMAD4	-1.52358		-0.650945
phenylacetate		3.25519	3.36195		Alpha catenin			-0.691564
valproic acid	2.03507	2.88524	3.3542		KRAS	-0.747409	-0.50128	-0.733236
MTORC1			3.34103		APOE	-0.575377	0.739425	-0.741751
black raspberry extract	1.3945	3.05902	3.33951		cadmium			-0.762493
corticosterone	1.3945	2.28892	3.33951		SYVN1	-0.333333	1.60357	-0.774597
FDFT1	2.20534	3.17965	3.33566		TGFA			-0.774641
captopril	6.17534	5.07666	3.32878		HGF	0.18431	1.30123	-0.80829
PI3K (family)		1.42227	3.30222		ionomycin	0.282843	0.738549	-0.816932
SNAI2	2.53698	3.10086	3.30153		CD3	0.213201	0.0773823	-0.834111
deferoxamine	1.63925	2.29207	3.29072		INS		2.20043	-0.842484
SRC	3.88124	1.56252	3.27951		ciglitazone		0	-0.848528
homocysteine	3.79197	3.03472	3.27607		actinomycin D	-0.932673	-1.41421	-0.848528
RHOJ	3.59148	4.52463	3.26377		NRG1	-0.111131	1.31697	-0.850132
ALB	2.50841		3.26304		mono-(2-ethylhexyl)phthalate	-1.88982	0	-0.852803
LEPR	3.94124	2.26648	3.25894		AR		1.19523	-0.862662
RBM5	2.48054	2.0228	3.22551		5-fluorouracil	1.94617	1.78774	-0.883664
tert-butyl-hydroquinone		2.13307	3.2249		butyric acid	0.780246	1.38731	-0.89142
JUNB	2.89053	5.54187	3.20228		TP73	-0.970143		-0.896258
STAT4		3.51815	3.20071		GnRH analog	-0.333333	-0.57735	-0.904534
H2AFZ	3.52301	1.79896	3.19593		fenofibrate	-1.21479	-0.842701	-0.920518
MAFK	2.11504		3.19593		BMP7	-0.927173		-0.927173
INS	1.32174	2.166	3.18344		4-methylnitrosoamino-1-(3-pyridinyl)-1-butanone	-1.66448	-0.896258	-0.956183
6-hydroxydopamine	8.46928	7.03273	3.1752		CD44		0.896258	-0.972387
TGFA	1.7765	1.35326	3.1752		benzo(a)pyrene	-1.66448	-0.478091	-0.980581
IGF1	2.86462	1.39091	3.17382		AHR	0.156799	-0.990405	-0.986195
CAV1	1.31306	2.15134	3.16479		salirasib		1.66448	-1
IRS1		2.88796	3.16479		Ras		1	-1
RASSF1		2.91151	3.15087		phorbol myristate acetate	2.28823	2.29662	-1.00607
DCX	1.48522	3.03613	3.14256		valproic acid	1.09109	1.39525	-1.00646
HEPH	1.48522	3.03613	3.14256		SNAI2		1	-1.05337
NME3	3.36546	1.32234	3.14256		SUMO2		1.13137	-1.06749
Collagen type IV	2.07346	2.97681	3.13173		SUMO3		1.13137	-1.06749
COMMD1	2.07346	1.75825	3.13173		MYOC		-0.152499	-1.06749
fluticasone			3.09221		carbon monoxide		0.152499	-1.06749
prednisolone	3.07623	1.61562	3.08684		FBXO32			-1.06749
PPARGC1B	2.37552	3.95469	3.0842		MYC	-2.50687	-0.716446	-1.08479
CXCL12	2.93673	1.53938	3.07769		methapyrilene	-2.49615	-2.12132	-1.1547
WT1	1.7337	4.80086	3.07454		PPARA	1.91658e-17	0.666744	-1.15819
H2AFX	4.90714	2.91625	3.0708		miR-122-5p (miRNAs w/seed GGAGUGU)	1.93557		-1.18411
KEAP1		1.71961	3.0708		ERBB3	-1.2636	0.6	-1.21268
MED13	3.39662		3.0708		FOXA1			-1.21565
p70 S6k	3.39662	2.91625	3.0708		CAV1			-1.2786
carboplatin	3.47168	2.8529	3.05088		metformin	-2		-1.34164
DDIT3			3.05088		PI3K (family)			-1.34164
U0126	4.07456	2.14407	3.04739		SB203580	-1.72326	-0.489494	-1.38343
L-methionine	3.43844	1.87459	3.01831		PRKAA1			-1.38675
fibric acid derivative	3.33803	2.85865	3.01284		nitrofurantoin	-1.23625	-0.737309	-1.42857
VAV3		1.68286	3.01284		XBP1	0.852803	1.32191	-1.4315
POLR2A	4.61513	2.78923	2.98644		thapsigargin	-0.438597	1.31037	-1.46219
PTGES	2.30279		2.98644		tunicamycin	-0.942078		-1.46238
salirasib	1.33095	4.95974	2.98644		rosiglitazone	-0.507673	0.946094	-1.47292
ATP2B2	1.40747		2.96893		atorvastatin		-0.301779	-1.49004
CNGB3			2.96893		tert-butyl-hydroquinone		1.1717	-1.50883
coumarin			2.96893		TGFB1	0.184112	0.685724	-1.51115
ITGA9	3.19127		2.96893		arsenic trioxide	0.520306	-0.181181	-1.5147
risedronic acid	5.24925	4.75288	2.96893		PLAUR			-1.52945
SF1	3.19127	2.86282	2.96893		Ca2+			-1.54906
THRSP		2.86282	2.96893		E. coli serotype 0127B8 lipopolysaccharide	1	0.377964	-1.63299
3-nitropropionic acid	1.31609	1.8296	2.95525		FLT1	-0.447214	0	-1.63299
FGF10	1.31609	1.8296	2.95525		MAPK1	0.159674	0.341882	-1.66056
PRKAA1	1.64372		2.94626		PPARG	-0.0623177	1.82426	-1.66966
SLC13A1		2.68958	2.92498		CD40	-0.817624		-1.70958
metformin	1.87882	1.34895	2.92117		fulvestrant		0.943456	-1.7669
n-nitrosomethylbenzylamine		2.63417	2.90492		ethanol	0.257722	1.02336	-1.81616
HEXIM1	4.67599	2.75135	2.90481		metribolone	1.99644	2.5797	-1.93449
ochratoxin A			2.90481		troglitazone	-1.092	0.0767216	-1.95148
CALCA		3.52983	2.90397		A2M			-1.9585
SOD1	2.77887	5.59396	2.89778		mibolerone	-1.07122	1.18322	-1.96116
FOLR1		4.43192	2.88322		LRP1		1.09109	-1.96396
GPD1			2.88322		FOXM1			-1.98205
IL6ST	5.72086	2.66985	2.86553		BMP6		1.98248	-1.98248
SLC25A13			2.84249		bardoxolone			-1.98248
miR-1-3p (and other miRNAs w/seed GGAAUGU)	2.01818	3.19464	2.83264		etoposide			-1.98248
ANPEP			2.82527		MAT1A		0.0350715	-1.99908
MSH2	3.04703	2.71948	2.82527		ciprofibrate	-2.20043	-1.29292	-2.00715
MYCBP	1.34194		2.82527		hydrogen peroxide	1.33891	2.11491	-2.09533
PGK1	1.34194		2.82527		Mek	0.27735	2.15918	-2.15918
S-allyl-L-cysteine	1.34194		2.82527		IL3		1.06749	-2.17707
ACOX1		1.87419	2.81033		POU5F1	-0.593732		-2.18643
diallyl disulfide		1.55165	2.80589		clofibrate			-2.20723
NF1	1.86164	1.55165	2.80589		ADCYAP1	0.816497	1.46261	-2.23607
THBS4		1.55165	2.80589		mycophenolic acid		1.88982	-2.23607
Ubiquitin	6.06494	2.65315	2.80589		KLF4	-0.62085	-0.0246108	-2.33549
clofibrate			2.80274		ATF4		2.41512	-2.60898
HMGA1	2.54648	2.52711	2.79503		CD 437	2.98481	3.26599	-3.63803
troglitazone	2.42634	2.91844	2.79127		JUN	2.38612	2.42487
FOXM1	1.54925		2.78322		dichlorovinylcysteine	2.14358	2.3632
carbon monoxide	2.1498	2.58655	2.78108		SOX2	-2.2188	-2
CD40LG	2.40571	1.48508	2.76598		CREB1	1.63299	2.2
grape seed extract	4.47358	2.60702	2.7594		TGFBR2	1.94766	1.41005
MAPK11	1.83132	2.60702	2.7594		Vegf	1.13389	2.2188
vitamin E		1.68639	2.75401		NR3C2	1.96865	1.06749
SP1	2.5985	3.22491	2.73076		ethionine	1.38675	1.06749
ATM	5.49967	2.53367	2.72744		estrogen	1.47959	0.821995
miR-29b-3p (and other miRNAs w/seed AGCACCA)		3.50153	2.72744		RARA		-2.23607
AGTR2		1.49391	2.71471		GLI1	-1.38675	0.816497
dichlorovinylcysteine	5.90197	6.51092	2.71471		dimethyl sulfoxide	-1.09109	-1.09109
cardiotoxin	4.16615		2.70586		BMP2		2.15555
6-amino-4-(4-phenoxyphenylethylamino)quinazoline	2.92399	2.59733	2.70279		NUPR1	2
ACACA		2.59733	2.70279		NEUROG1		-2
ACTA2	2.92399		2.70279		H-7	-2
LIPC	4.80633	2.59733	2.70279		cyclophosphamide	1.98248
L-phenylalanine	2.92399		2.70279		NOTCH3		1.98248
NCX-4040			2.70279		RTN4		-1.9799
N-propyl bromide			2.70279		IL1A	1.96865
PNPLA8			2.70279		EZH2	1.96116
S100A10			2.70279		IL17A	1.94426
linoleic acid	3.08793	2.48275	2.67577		ESRRG		-1.93176
camptothecin	3.16836	3.56542	2.67478		bisindolylmaleimide I	-0.762493	-0.762493
GCK		2.52003	2.67169		SREBF1		1.47143
HSPA5	2.99248	3.71155	2.67169		PTH		1.38675
NFE2L1			2.67169		IL6R	1.38675
tosedostat		1.46668	2.67169		Tgf beta	0.380451	0.929198
KAT5	3.16739	1.71455	2.67078		IKBKB	1.28745
miR-30c-5p (and other miRNAs w/seed GUAAACA)	2.24768	1.68773	2.63498		WT1	0.848528	0.390567
phenethyl isothiocyanate	2.24768	1.68773	2.63498		azetidyl-2-carboxylic acid	-1.19208
IL1	2.17431	1.79783	2.63403		miR-145-5p (and other miRNAs w/seed UCCAGUU)		1.18888
CASP1	1.74698		2.63022		mir-1	0.928477	0.218218
ELANE			2.63022		HSPA5		1.13137
ETV4	4.29369	2.47892	2.63022		CR1L		-1.13137
selenium	2.95038	1.44045	2.63022		Esrra		1.1094
PPARGC1A	1.87245	2.95833	2.62608		MTPN	0.5547	0.5547
heparin	4.14303	1.5956	2.62593		SCAP		1.10265
PLAU	2.03403		2.62593		ZAP70	-1.09109
miR-122-5p (miRNAs w/seed GGAGUGU)	3.01184	1.57844	2.60166		IL6ST	1.06749
1,1-bis(3'-indolyl)-1-(4-trifluoromethyl-phenyl)methane		2.49096	2.5961		cholic acid		-1.06749
ABCA4			2.5961		T3-TR-RXR		1.06749
PLTP	2.81674	2.49096	2.5961		COL18A1	-1.06749
ROR1			2.5961		trichostatin A	-0.721265	0.328221
tannic acid			2.5961		FAS		-1.04407
nitric oxide	3.16561	2.33121	2.59351		ABCA1	1.01498
NR4A1	1.66549	2.33121	2.59351		glucagon		1
ACVRL1		2.43926	2.5902		enalapril	1
CR1L	1.72082	3.60016	2.5902		desmopressin		1
androgen	3.13721		2.56651		BBI608	-1
ONECUT1	3.99789	2.23334	2.55453		CUL4B		1
S-adenosylmethionine	1.69554	1.39072	2.55153		cocaine		1
IgG	1.63064	2.96031	2.53992		PPARGC1B		0.996347
FGF1			2.53217		RAC1	0.956183
ANXA7			2.53131		RET	0	-0.896258
MAP4K4	2.15149		2.51567		let-7	-0.856824
SERPINE1	2.83243	1.36712	2.51414		WNT5A	-0.848528
CNGA3			2.50164		MGEA5	0.447214	-0.377964
CREB3L2			2.50164		NOTCH1	0.816497
MAPKAPK3			2.50164		tamoxifen	-0.493197	-0.314347
HNF1B	3.92245	3.87504	2.49934		imatinib		0.784465
ionomycin	1.58032	2.20424	2.46254		medroxyprogesterone acetate		-0.749532
HGF	1.78184	1.66462	2.46102		Y 27632	-0.749269
prostaglandin E2	3.15866	2.13526	2.45192		EGR1	0.688515
reactive oxygen species			2.45137		RUNX2	0.654654
NEDD9	2.75993	1.32219	2.44289		FST	0.654654
cadmium	1.89719	1.46639	2.44279		curcumin	-0.632681
Alpha catenin			2.4357		ITGB1	0.561644
INSR	3.85243	4.29853	2.41702		diethylstilbestrol		-0.557086
4-hydroxyestradiol-17beta			2.41694		TGFB2		0.520306
APOA2	2.63646	2.31246	2.41694		AGN194204	-0.447214	0
azathioprine		2.31246	2.41694		HNF1B		-0.447214
GFAP	4.34339	2.31246	2.41694		SREBF2		0.414214
ITGA3	4.34339	3.85204	2.41694		NOS2	0.156174	-0.218218
TNFSF8	2.63646	2.31246	2.41694		hexamethylene bisacetamide		0.351123
PDX1			2.41284		TGFB3		-0.333333
AGTR1	1.60216	2.25975	2.40889		SMAD7	-0.105925	0.218218
IL2	3.90717	2.01813	2.40823		tacrolimus	0	0.27735
ELAVL1	3.84607	3.08663	2.40061		Ubiquitin	0.27735
Ras		1.50491	2.38964		SMARCA4		-0.254457
TCR		1.59239	2.38934		paclitaxel	-0.22493
tetracycline	3.81882	1.42227	2.38001		ADIPOQ		0.17672
PPARD	2.19107	1.53938	2.37651		TGFBR1	-0.152499
ESRRG	2.6917	3.30761	2.3759		SATB1		-0.152499
hexamethylene bisacetamide	2.6917	4.4967	2.3759		baicalin		-0.152499
atorvastatin		2.15134	2.37459		EIF2AK3
ATG7			2.34386		12(S)-hydroxyeicosatetraenoic acid
ATP7B		2.19543	2.34386		TRIM54
ethionine	5.23958	3.26391	2.34386		DEF6
verapamil	1.55955	2.19543	2.34386		SNCA
HNRNPAB	2.55917		2.34021		UBA2
methylene blue			2.34021		miR-335-5p (and other miRNAs w/seed CAAGAGC)
SMPD1			2.34021		GPD1
ciglitazone	1.80535	2.13307	2.32004		CALR
mir-145	1.53913	2.16466	2.31272		TNFRSF10A
NGF	2.86219	1.48563	2.30613		RFX1
NFkB (complex)	3.2452	1.53492	2.30192		fibric acid derivative
ADORA2A	2.78244	6.29422	2.30151		LRPAP1
SNCA	1.79082	1.36664	2.30063		KDM4B
topotecan	3.64744	2.67264	2.29469		SFRP4
fenofibrate	2.91567	1.49871	2.28989		WR 1065
T3-TR-RXR	1.51927	3.18015	2.28244		FANCC
CNTF	3.68833	1.35326	2.28151		ILK
E. coli serotype 0127B8 lipopolysaccharide	1.45654	2.64607	2.27205		crizotinib
SREBF1	1.45654	2.64607	2.27205		arginine
galactose		2.16628	2.27011		Pld
NDUFA13		2.16628	2.27011		CXCL16
PPIA		2.16628	2.27011		Nr1h
STIM1	2.48851	2.16628	2.27011		linolenic acid
ITGB1	3.66331		2.26266		cetuximab
FOXA1	1.94435	1.40852	2.25931		ATN1
quercetin		1.40852	2.25931		MEF2C
PRNP	3.76717	3.13997	2.25298		APOBEC1
calcitriol	3.65244	3.83781	2.23277		sterol
FBXO32	1.73475	1.31433	2.22576		CTSB
GW9662		2.86466	2.22576		NAP1L1
AVP			2.22429		leucine
NPC1			2.22429		TAZ
PIK3CA	2.53698	3.10086	2.22429		hemin
SKIL	2.53698		2.22429		ARFGEF2
F2	5.16216	3.10345	2.22406		FOLR1
ERBB4	1.72121		2.2077		RPRD1A
LGALS3	1.72121	2.84172	2.2077		PLG
E. coli B5 lipopolysaccharide	2.16735		2.2057		CTS-1027
COL6A1		3.51778	2.20561		AFAP1
HSPG2	2.42345		2.20561		EPO		0
LAMC1	4.00613		2.20561		CASP14
manganese	4.00613		2.20561		NFE2L1
Srebp		2.1021	2.20561		A23187
TFCP2	2.42345	2.1021	2.20561		zinc
halofuginone	2.65321	3.40765	2.17837		cation
MYB	3.54316	2.79679	2.17231		PFN1
APOA1	1.44489		2.16909		DPP3
N-methyl-D-aspartate			2.16909		clarithromycin
genistein		1.41248	2.15074		miR-141-3p (and other miRNAs w/seed AACACUG)
GPI	2.36319	2.04272	2.14591		tributyrin
INSIG2		2.04272	2.14591		2-nitrophenyl EGTA
monorden	2.36319		2.14591		ghrelin
NREP		2.04272	2.14591		PPID
PLIN1			2.14591		Laminin
PGR	2.75745	2.40608	2.14296		FAF1
BMP6	1.66887	1.95465	2.13787		PUF60
aldesleukin	2.4268	1.971	2.11658		TNFSF8
HNRNPA2B1	4.33539	3.31395	2.1142		DNMT1
fatty acid	1.64372		2.10433		RGCC
phosphate	1.64372	1.92185	2.10433		Igf
GATA6	1.81667		2.10171		mir-192
CDKN2A	1.49497	1.34498	2.09099		MYLPF
ACACB		1.98749	2.09037		SERPINE1
amlodipine	2.30708	1.98749	2.09037		miR-377-5p (and other miRNAs w/seed GAGGUUG)
GPER1			2.09037		monorden
rituximab	2.30708	1.98749	2.09037		SLC16A1
let-7a-5p (and other miRNAs w/seed GAGGUAG)	2.55944		2.08932		mir-140
NR1I2			2.08932		EDEM1
CDK9	3.50566	1.92167	2.06654		THBS4
1,2,3,6,7,8-hexachlorodibenzodioxin	2.17847	2.01291	2.0665		KDM8
2-aminoisobutyric acid	2.17847	2.01291	2.0665		S100A10
2-nitrophenyl EGTA		2.01291	2.0665		OLFM2
AFAP1	2.17847	2.01291	2.0665		ZBTB46
angiotensin-converting enzyme inhibitor	2.17847		2.0665		LASP1
bathophenanthroline	2.17847	2.01291	2.0665		amiodarone
carbon			2.0665		latrunculin B
Cathepsin	2.17847		2.0665		S100P
CAV2		2.01291	2.0665		ABLIM1
CDC42BPB			2.0665		miR-706 (miRNAs w/seed GAGAAAC)
CFD	2.17847	2.01291	2.0665		KNG1
CFI	2.17847	2.01291	2.0665		miR-27a-3p (and other miRNAs w/seed UCACAGU)
COL10A1			2.0665		KDR
crizotinib	2.17847		2.0665		nafenopin
CST5		2.01291	2.0665		fumagillin
CTNNA1	2.17847	2.01291	2.0665		CD79B
cycloleucine		2.01291	2.0665		aurothiomalate
dichlorvos	2.17847	2.01291	2.0665		CTSD
dihydroxyphenylethylene glycol		2.01291	2.0665		Stat3-Stat3
dinaciclib			2.0665		APOB
dinitrophenyl R group			2.0665		LGALS1
DPP3			2.0665		MYB
EHD1	2.17847	2.01291	2.0665		porfimer sodium
EIF2B2	2.17847	2.01291	2.0665		cannabidiol
endocannabinoid	2.17847	2.01291	2.0665		phenethyl isothiocyanate
fucose	2.17847		2.0665		HSD11B1
fumagillin		2.01291	2.0665		14,15-DHET
Fus			2.0665		deoxynivalenol
FXN		2.01291	2.0665		C3AR1
HOXA4	2.17847	2.01291	2.0665		valine
IGHMBP2	2.17847	2.01291	2.0665		dinoprost
KDELR1			2.0665		MXD1
KIF26B			2.0665		CASQ2
Lamin b	2.17847	2.01291	2.0665		anthralin
metabolite			2.0665		PPP2R4
miR-377-5p (and other miRNAs w/seed GAGGUUG)		2.01291	2.0665		GALNT3
miR-450a-5p (and other miRNAs w/seed UUUGCGA)		2.01291	2.0665		NR5A2
miR-706 (miRNAs w/seed GAGAAAC)	2.17847	2.01291	2.0665		TCF3
MYLPF	2.17847		2.0665		FGF19
nafoxidine	2.17847	2.01291	2.0665		nicotinic acid
NFE2L3			2.0665		MTBP
pentachlorophenol			2.0665		IPO9
polyhydroxyethyl methacrylate	2.17847	2.01291	2.0665		cadmium chloride
PPP2R4	2.17847	2.01291	2.0665		AEBP1
PSMA1			2.0665		CDC42
rhapontin		2.01291	2.0665		CDK9
RPN2			2.0665		Ho
RXFP1	2.17847		2.0665		GDNF
SETX	2.17847	2.01291	2.0665		aldosterone
SGMS2	2.17847	2.01291	2.0665		pictilisib
SPRED2	2.17847		2.0665		S100A4
SRI			2.0665		RAD9A
THOC1	2.17847	2.01291	2.0665		20-hydroxyeicosatetraenoic acid
thymidine phosphorylase			2.0665		nilotinib
TSTA3	2.17847		2.0665		Erm
TUBB3		2.01291	2.0665		bufalin
UBA2	2.17847	2.01291	2.0665		ATF6B
VPS18	2.17847	2.01291	2.0665		AK1
XRN2	2.17847	2.01291	2.0665		ACACB
3-methylcholanthrene			2.04238		nexrutine
FST	3.47168	1.89786	2.04238		selenium
tunicamycin	1.76727		2.04082		STIM1
ethoxyquin			2.03845		MAPT
THY1	2.25461	1.9359	2.03845		nitrofen
triclosan			2.03845		Sik1
Pkc(s)	1.30106		2.03239		CLCA2
bezafibrate			2.02419		IKBKG
rosiglitazone	3.98382	2.12628	2.01116		FGFR1
SMAD4	4.06977		2.00369		ZFYVE9
BAX			1.99566		APOA1
enalapril	3.40591	1.85185	1.99566		HNRNPU
miR-145-5p (and other miRNAs w/seed UCCAGUU)	1.33095	2.78923	1.99566		CP-55940
RTN4	2.30279	3.83046	1.99566		azathioprine
EIF2AK3			1.99352		TEAD
GNA15	2.38274	1.81364	1.99352		PRMT5
ADRB1			1.98974		NTN1
ARHGDIG			1.98974		MTTP
GLIS2	2.20534	1.88751	1.98974		MSH2
MST1R	2.20534		1.98974		1,2,3,6,7,8-hexachlorodibenzodioxin
Pkg	3.664	1.88751	1.98974		PARK7
PTK2B	2.20534	1.88751	1.98974		methylnitrosourea
FLI1	2.27957	2.75843	1.97306		NR1H3
SCAP		2.75843	1.97306		LOXL2
CYP1A1			1.96359		WISP2
RRP1B	5.32877		1.96359		ochratoxin A
progesterone	1.83723	2.37816	1.95877		ENG
3,3'-diindolylmethane			1.95094		sibutramine
glucagon		2.72828	1.95094		PCBP1
MAP3K1		1.80783	1.95094		RARRES2
RAC1	5.29998	2.51301	1.94889		KIF26B
NR3C1	2.84202	1.57152	1.94873		rhapontin
EPO	1.39148	2.73011	1.94426		RXFP1
apicidin			1.94387		NRAS
DPP-23			1.94387		GAPDH
HFE	2.15892		1.94387		synthetic peptide
RARRES2		1.84196	1.94387		4-hydroxyestradiol-17beta
SLC29A1	2.15892		1.94387		oltipraz
CDKN1A		1.69978	1.93878		bathophenanthroline
bisphenol A	4.21186	4.20409	1.93438		ABLIM2
MAP2K7	2.23457	1.78653	1.92928		cilazapril
SIN3A			1.92928		JINK1/2
lithium chloride		1.742	1.92003		PLIN5
pioglitazone	3.16561		1.91556		PPBP
hemin	2.21275		1.90807		PXN
LCN2			1.90807		fluvoxamine
PRKCA		1.72819	1.90585		Eif2
Mek	2.3641	1.6957	1.90472		Ku
E2F4	1.78592	2.21317	1.90292		ritonavir
CTSB			1.90055		CYP
LOX			1.90055		ILX-23-7553
LRP6			1.90055		AGTR2
KLF4	3.88999	2.19253	1.88532		38596
MAPK14	1.63925	2.29207	1.8833		Pdgfr
MKL1	4.11856	1.70106	1.87798		panobinostat
L-dopa			1.86831		EP300
Akt	1.75582	1.63203	1.86792		LIN28B
MBD2			1.86693		APBB2
2-mercaptoacetate	2.07346	1.75825	1.85952		H2AFZ
ALDH2		1.75825	1.85952		BAX
FBN1		2.97681	1.85952		camptothecin
JINK1/2			1.85952		C1orf61
mir-124	2.07346	1.75825	1.85952		CNGB3
NTN1			1.85952		CDC42BPB
PDPK1		1.75825	1.85952		miR-199a-3p (and other miRNAs w/seed CAGUAGU)
PRMT1			1.85952		SLC29A1
SIN3B	2.07346		1.85952		IDH2
KITLG	1.74841	2.75726	1.8593		SPRED2
SATB1	2.30784	1.64468	1.8518		POLR2A
SMARCB1	2.30784	2.25384	1.8518		NCAM1
AMPK			1.85074		ENTPD5
ERK		2.74531	1.85073		GNRH2
MAP2K1/2			1.82739		SPHK1
NR0B2		1.68639	1.82739		IFRD1
Y 27632	3.16816	1.68639	1.82739		miR-338-3p (miRNAs w/seed CCAGCAU)
bosentan	2.03395		1.82056		ELANE
diallyl trisulfide			1.82056		mir-183
IgG1		1.71961	1.82056		STIP1
Ikb			1.82056		MYH9
KDM6B	3.39662	1.71961	1.82056		DNAJB6
mezerein	3.39662	2.91625	1.82056		Ptk
POSTN	2.03395		1.82056		ACTA2
PRKCI		1.71961	1.82056		ALDH1A2
SEMA7A	2.03395	1.71961	1.82056		CCL3
Smad2/3			1.82056		PTGS2
sucrose		1.71961	1.82056		CTNNAL1
staurosporine	1.42341	1.63594	1.81102		Go 6976
NRIP1			1.80818		miR-431-3p (miRNAs w/seed AGGUCGU)
25-hydroxycholesterol			1.78934		APAF1
FAM3B		4.17907	1.78349		PTP4A3
LCAT	1.99632	1.68286	1.78349		Pro-inflammatory Cytokine
methyl-beta-cyclodextrin			1.78349		AGTR1
sorafenib			1.78349		HNRNPAB
tripterine			1.78349		retinol acetate
10E,12Z-octadecadienoic acid		1.63089	1.77084		LMNB1
calphostin C	3.08793	1.63089	1.77084		(S)-duloxetine
38596		1.71399	1.76732		NF1
8-methyl-pyridoxatin	1.87887	1.71399	1.76732		P2RY1
ABCG2		1.71399	1.76732		XRCC6
ACTC1	1.87887		1.76732		TBP
AGXT		1.71399	1.76732		inositol
APBB2	1.87887	1.71399	1.76732		MAP2K3
ARHGEF12	1.87887		1.76732		BMS-690514
ARID5B	1.87887	1.71399	1.76732		VAV3
AZIN1	1.87887		1.76732		superoxide
bacitracin		1.71399	1.76732		PPAP2B
Beta Secretase		1.71399	1.76732		glutamyl-Se-methylselenocysteine
cation			1.76732		benfotiamine
Col17a1	1.87887	1.71399	1.76732		AGXT
CTS-1027	1.87887		1.76732		LOX
dimethyl succinate		1.71399	1.76732		PARP
DISC1	1.87887	1.71399	1.76732		NFYA
DST			1.76732		ramipril
econazole			1.76732		TLN1
EEF2K		1.71399	1.76732		PDGF-AA
ENC1			1.76732		KDM5A
Ewsr1	1.87887	1.71399	1.76732		CEBPZ
FKHR	1.87887	1.71399	1.76732		dinitrophenyl R group
FKRP		1.71399	1.76732		tyrosine kinase inhibitor
GSTZ1			1.76732		mir-223
HSD17B13		1.71399	1.76732		Mt3
hydroxyl radical		1.71399	1.76732		lenalidomide	0
IPO9		1.71399	1.76732		NEDD4
ITGA7	1.87887	1.71399	1.76732		IGF2BP1		0
KDM4B	1.87887		1.76732		PARK2
L-isoleucine	1.87887	1.71399	1.76732		ampelopsin
L-leucine	1.87887	1.71399	1.76732		diallyl trisulfide
Ly6a (includes others)	1.87887	1.71399	1.76732		cortodoxone
NCEH1			1.76732		clusterin antisense oligonucleotide
PACS2			1.76732		PIGA
PDIA6	1.87887		1.76732		NEIL2
p-dimethylaminoazobenzene	1.87887	1.71399	1.76732		BAG4
PIGA		1.71399	1.76732		FGF1
PRSS3		1.71399	1.76732		EPAS1
RAR-RXR			1.76732		E2F4
RNF139		1.71399	1.76732		FOXO1
SFTPA2			1.76732		asparagine
sibutramine	1.87887	1.71399	1.76732		QKI
sodium arsenate	1.87887	1.71399	1.76732		ZBED1
STK38L	1.87887	1.71399	1.76732		beta-hydroxyisovaleric acid
talarozole			1.76732		FANCD2
thiamine	1.87887		1.76732		indole-3-carbinol
THOC5	1.87887	1.71399	1.76732		RFXANK
TIAM2	1.87887		1.76732		1,1-bis(3'-indolyl)-1-(4-trifluoromethyl-phenyl)methane
TLN1	1.87887	1.71399	1.76732		TSC22D1
TRIM54	1.87887	1.71399	1.76732		CREB3L2
TXNDC5			1.76732		IGHMBP2
tyrphostin AG 1295	1.87887		1.76732		DMTF1
VRK2		1.71399	1.76732		NR0B2
ZDHHC7	1.87887	1.71399	1.76732		8-methyl-pyridoxatin
ZNF224	1.87887	1.71399	1.76732		sorafenib
ZNF76		1.71399	1.76732		MTORC1
caffeine			1.75268		HNRNPA2B1
Collagen type I	3.06213		1.75268		N-methyl-D-aspartate
flutamide			1.75268		UDP-D-glucose
OTX2	2.05247		1.75268		nafoxidine
THRB	1.53221	2.13261	1.75192		SGMS2
COL4A3	1.96041	2.80376	1.74813		miR-542-3p (miRNAs w/seed GUGACAG)
oleoyl-estrone		1.64781	1.74813		FILIP1
PDGF-AA	1.96041		1.74813		ITGA7
BCR (complex)	2.12528		1.74767		3-nitrobenzanthrone
JAK2	2.11237	1.56252	1.7354		KITLG
NEUROG1	2.03403	2.43367	1.73486		THOC1
everolimus		1.61435	1.71435		methoxychlor
ICMT	1.92607	1.61435	1.71435		FOXP3
miR-200b-3p (and other miRNAs w/seed AAUACUG)			1.71435		HOXB8
oltipraz			1.71435		IL22
HOXA10			1.71403		TXNDC5
EZH2	2.89519	1.48391	1.71247		MAP2K7
PRKCE	1.9981		1.70014		P4HB
estradiol benzoate	1.98058	1.54502	1.68323		APOA2
HSP90B1			1.68201		POLG
ramipril	1.89318	2.7012	1.68201		RETNLB
SRSF2	3.1776	1.58233	1.68201		TRD
xanthohumol			1.68201		REL
tamoxifen	4.35284	3.11577	1.68185		DOT1L
thyroid hormone	2.12133	1.4769	1.67724		green tea polyphenol
BMP7	2.04973		1.67597		ascorbic acid
TP73	2.24485		1.67361		XDH
MAP2K3			1.66661		SPARC
SREBF2		2.34057	1.66661		farnesyltransferase inhibitor
LIPE	2.03757		1.66445		ADAM9
VHL	3.74307	4.53523	1.65304		black raspberry extract
arsenic			1.65101		p-dimethylaminoazobenzene
PLIN5			1.65101		darusentan
SRSF1	4.53828	2.65315	1.65101		miR-200b-3p (and other miRNAs w/seed AAUACUG)
gemfibrozil	1.94642		1.65028		GCK
sulindac sulfide		1.51276	1.65028		mevalonic acid
FOXO1			1.6478		NR3C1		0
Ca2+			1.64452		seocalcitol
IL21	2.0136	1.47178	1.64175		PNPLA2
EPAS1	1.44204	1.99855	1.6415		N-chlorotaurine
TCOF1	1.92974	2.29635	1.63421		Fus
fulvestrant		2.43647	1.62987		CRK
RXRA	2.12725	1.39864	1.62261		LRP6
arginine			1.62125		APOC3
butylated hydroxyanisol			1.62125		PRMT1
HMGN1	1.83132		1.62125		CLDN2
indole-3-carbinol	1.83132	1.5222	1.62125		Collagen type IV
leucine		1.5222	1.62125		CBS/CBSL
SFRP1	3.08145		1.62125		CAT
sterol		1.5222	1.62125		TNFSF13
PLG		1.48159	1.61841		Collagen type I
dehydroisoandrosterone	1.89719	1.46639	1.60287		ARHGEF12
hydrocortisone		1.42918	1.5977		EXOC3L1
(6S)-hydroxyhyoscyamine			1.59309		MCAM
(S)-duloxetine	1.70421	1.54	1.59309		Congo Red
3,4-dihydroxybenzaldehyde	1.70421	1.54	1.59309		MALAT1
3-nitrobenzanthrone			1.59309		RWJ 67657
4-ethylsulfanylphenylmethylene hydantoin	1.70421	1.54	1.59309		KLF1
4-hydroxyphenylmethylene hydantoin	1.70421	1.54	1.59309		manumycin A
ABI1		1.54	1.59309		Hbb-b2
ampelopsin			1.59309		bisindolylmaleimide
BAG4	1.70421	1.54	1.59309		CST5
benfotiamine	1.70421		1.59309		BCL2L1
CCG-1423	1.70421		1.59309		Cathepsin
cercosporin	3.88454	1.54	1.59309		WNT1
CREBZF		1.54	1.59309		CTF1
CTH			1.59309		S-adenosylmethionine
CHD5	1.70421		1.59309		RHOA
chlordecone			1.59309		ATP7B
dietary fat derivative	1.70421	1.54	1.59309		TNFRSF11A
EDEM1			1.59309		ITGA3
EFEMP1	1.70421		1.59309		THRB
Eif2			1.59309		NFE2L3
ELOVL2		1.54	1.59309		TCF/LEF
EMP2		1.54	1.59309		IFN alpha receptor
exemestane			1.59309		LTBR
EXOC3L1			1.59309		SMPD1
GIMAP1-GIMAP5	3.88454	1.54	1.59309		BCAP31
glucuronyl glucosamine glycan sulfate	1.70421	3.55342	1.59309		PRKCA
HAO1			1.59309		HAO1
lead nitrate			1.59309		ficusin
LPXN	1.70421	1.54	1.59309		CETP
Mac		1.54	1.59309		phytol
MYH11	1.70421		1.59309		VPS18
P4HB	1.70421	3.55342	1.59309		TSTA3
perindoprilat	1.70421	1.54	1.59309		COL4A3
PFN1	1.70421	1.54	1.59309		TSPO
PPP1R1A			1.59309		ARID5B
PSMB5	1.70421		1.59309		DRAP1
PTPN23	1.70421		1.59309		Ro31-8220
PURB	1.70421		1.59309		DYSF
RAB7A	1.70421		1.59309		trehalose
S100A2			1.59309		sulfadimethoxine
SERPINB3	1.70421	1.54	1.59309		FAAH
SLC12A6	1.70421		1.59309		KAT5
Stat1-Stat3	1.70421	1.54	1.59309		DST
TAOK2			1.59309		CTBP1
TGFBR	1.70421		1.59309		TAF4B
TOP2B		1.54	1.59309		esculetin
TRA2B			1.59309		TOP2B
TRD	1.70421	1.54	1.59309		IRS1
TUBB1		1.54	1.59309		coumarin
APOB	1.80216	2.5627	1.59264		PDGFB
bufalin			1.59264		Nuclear factor 1
carbohydrate		1.49391	1.59264		NDST2
CTF1	1.80216	1.49391	1.59264		NSC719239
deoxynivalenol			1.59264		ATG7
HOXA7			1.59264		PROC
INPP5D	1.80216	1.49391	1.59264		10E,12Z-octadecadienoic acid
PRKG1	1.80216	2.5627	1.59264		RALBP1
SHC1			1.59264		ABI1
CD28		3.3485	1.59142		WFS1
ERG		1.9255	1.58135		ABCB4
LIF	3.49334		1.58135		ZNF652
TERT		1.40852	1.57632		Fibrin
ANXA1	1.77407	1.46668	1.5651		calphostin C
BSG			1.5651		coumestrol
IFRD1	1.77407		1.5651		tin mesoporphyrin
PNPLA2			1.5651		CREB3L1
VTN	1.77407	1.46668	1.5651		Laminin2
metribolone	1.37919	3.1655	1.56469		SOD1
NFYB	2.69204	1.33845	1.559		gemfibrozil
SP3	2.6771	2.48198	1.54827		LIPE
ATN1		1.9993	1.54501		GFAP
ascorbic acid		1.40803	1.54314		SETX
GAST			1.54314		GIMAP1-GIMAP5
rottlerin		1.40803	1.54314		N-Ac-leucyl-leucyl-methioninal
fluvoxamine	2.95038	2.47892	1.53855		CLDN1
IL23A	2.95038	1.44045	1.53855		ZBTB7A
linsidomine	1.74698	1.44045	1.53855		MED28
MAPK7			1.53855		ITGB5
MLXIPL		1.44045	1.53855		MYCBP
PLP1			1.53855		NPPB
ADIPOQ		2.68214	1.53478		SKIL
Interferon alpha	1.56189		1.53136		advanced glycation end-products
ERK1/2			1.51827		ZYX
CHUK	1.33936		1.51608		INHA
methylnitrosourea		2.43926	1.51294		glucosamine
SCARB1	1.72082	1.41515	1.51294		LIPC
ADRB			1.49478		aliskiren
C3AR1			1.4882		sertindole
GAPDH	1.69554		1.4882		ADRA1D
HSD11B1		1.39072	1.4882		ADRB1
MTTP			1.4882		NCX-4040
PARK2		1.39072	1.4882		GLIPR2
AG490			1.487		CACNA1C
PI3K (complex)			1.4853		dextran sulfate
PTEN	1.6		1.48056		ANGPT1
FGFR1		1.34009	1.47348		YAP1
MTPN	3.66331	2.91151	1.47348		CLEC11A
zinc			1.47348		LRP8
(-)-isoproterenol		1.41715	1.47		CR1
APOC3	1.5807	1.41715	1.47		SFTPA2
asparagine	1.5807	1.41715	1.47		pentachlorophenol
ATF6B			1.47		NET1
BBC3	1.5807	1.41715	1.47		17-alpha-ethinylestradiol
BET			1.47		polyhydroxyethyl methacrylate
buserelin		1.41715	1.47		KDELR1
CASP14		1.41715	1.47		EFEMP1
cilazapril		1.41715	1.47		ENC1
CMA1		1.41715	1.47		alpha-hydroxyglutarate
colcemid			1.47		MED13
crocin			1.47		Ikb
CYP			1.47		ticrynafen
choline plasmalogens		1.41715	1.47		LPAR2
GIT1		1.41715	1.47		paricalcitol
HCAR1		1.41715	1.47		Mac
IQGAP2		1.41715	1.47		PLN
KLK3	1.5807		1.47		dihydroxyphenylethylene glycol
LASP1	1.5807		1.47		LCN2
LSM1		1.41715	1.47		LAMC1
MAF1	1.5807	1.41715	1.47		Gm15807/Hmgn5
Meg3		1.41715	1.47		paraquat
miR-1285-3p (and other miRNAs w/seed CUGGGCA)	1.5807		1.47		diallyl disulfide
mir-138	1.5807		1.47		bisphosphonate
Mt3			1.47		galactose
nevirapine	1.5807	1.41715	1.47		opioid receptor
NSC719239	1.5807	1.41715	1.47		VIMP
PAK4			1.47		ALB
PALLD	1.5807	1.41715	1.47		MAP2K1/2
PDK4	1.5807	1.41715	1.47		6-amino-4-(4-phenoxyphenylethylamino)quinazoline
PLAGL2			1.47		YWHAG
PODXL	1.5807		1.47		AFF4
POU2F3			1.47		Srebp
PSME3		1.41715	1.47		perindoprilat
PTP4A2	1.5807	1.41715	1.47		PIK3CA
QKI		1.41715	1.47		CSNK2A1
RPRD1A			1.47		ABCB7
SCIN	1.5807	1.41715	1.47		Csf
sertindole	1.5807	1.41715	1.47		dimethyl succinate
SIX4	1.5807	1.41715	1.47		TRG
SLC37A4			1.47		PHB2
ticrynafen			1.47		RUNX1
trehalose	1.5807		1.47		CYTH1
USE1			1.47		ARHGDIG
USP22	1.5807	1.41715	1.47		carbon
VLDLR	1.5807	1.41715	1.47		PACS2
ZBED1	3.58541	1.41715	1.47		Pkg
ZFYVE9	1.5807		1.47		FXN
BCL2L1			1.46429		phenylacetate
green tea polyphenol		1.36712	1.46429		DBI
HBEGF		1.36712	1.46429		MMP1
ILK	2.83243	1.36712	1.46429		WHSC1
oxaliplatin	2.83243		1.46429		PNPLA8
PIAS1		1.36712	1.46429		Rcan1
TNFSF13	1.67108	1.36712	1.46429		ITGA9
CD40	1.88881		1.4618		MCF2
CFTR		1.32711	1.46016		Hbb-b1
MKL2	3.63864	2.05862	1.46016		SHC1
NS-398	1.74847		1.46016		RFX2
potassium chloride	1.74847	1.32711	1.46016		p70 S6k
diethylnitrosamine			1.44704		EMP2
Esrra	1.73475	2.86466	1.44704		candesartan
FGF19		2.04067	1.44704		ABRA
RAF1	1.87245	1.2568	1.44675		DOHH
IDH1	2.79562	2.32809	1.44114		verapamil
TFEB			1.44114		POSTN
mifepristone	1.92708	2.17031	1.44057		arsenite
NR5A2		1.30173	1.4341		NFYB
amphetamine	1.70786	2.00554	1.42135		YY1
MED1			1.41907		talarozole
CARM1	1.62443		1.41873		BBC3
mevalonic acid		1.32219	1.41873		CHD5
XDH	1.62443		1.41873		3,3'-diindolylmethane
TCF3			1.40996		GPI
FOXP3	1.69469		1.40877		DNMT3B
MEF2C	1.69469		1.40877		VTN
TCF		2.79679	1.40877		ONECUT1
CSF2			1.40683		Pif
amiodarone	2.72531	2.25975	1.39701		GNA15
beta-carotene	1.60216		1.39701		TGFBR
KDR	1.60216	2.25975	1.39701		MBD2
miR-291a-3p (and other miRNAs w/seed AAGUGCU)			1.39637		VLDLR
TFAP2A			1.39637		HLA-DR
PRDM1	2.46997		1.39558		tannic acid
COL18A1	2.53295		1.38414		RETN
IL22	1.66887		1.38414		CUX1
VEGFA	2.45056	6.5867	1.38138		ATP2B2
CP-55940	2.6917		1.37593		ephedrine
FOXA3	1.58055		1.37593		SRSF1
MAFB	1.58055	2.22712	1.37593		ethoxyquin
memantine	1.58055		1.37593		TUBB1
miR-27a-3p (and other miRNAs w/seed UCACAGU)			1.37593		CASP1
nitrofen		2.22712	1.37593		CTH
3-nitrotyrosine	1.48522	1.32234	1.37494		everolimus
4-aminophenol	3.36546	1.32234	1.37494		CV 3988
ADAM9	1.48522	1.32234	1.37494		VPS26B
alpha-hydroxyglutarate	3.36546	1.32234	1.37494		SRSF2
aurothiomalate			1.37494		NRP1
CLDN1	1.48522		1.37494		phenylmethylsulfonyl fluoride
CLDN2	1.48522	1.32234	1.37494		2,3-bis(3'-hydroxybenzyl)butane-1,4-diol
Collagen type V	1.48522	1.32234	1.37494		CYTH3
CRK		1.32234	1.37494		miR-450a-5p (and other miRNAs w/seed UUUGCGA)
Csf	3.36546	1.32234	1.37494		FH
chondroitin sulfate E	1.48522	1.32234	1.37494		AKT2
darusentan		1.32234	1.37494		IRS2
DBI	1.48522	1.32234	1.37494		(6S)-hydroxyhyoscyamine
Erm		1.32234	1.37494		VAV
ERN2			1.37494		Collagen type V
FAF1	1.48522		1.37494		chloroquine
Foxe3	1.48522		1.37494		VCAN
FUT7		1.32234	1.37494		4-ethylsulfanylphenylmethylene hydantoin
G2535	1.48522		1.37494		cerivastatin
ghrelin		1.32234	1.37494		amphetamine
GTF2H4	1.48522	1.32234	1.37494		hyaluronidase
GTP			1.37494		ALKBH5
HLA-DR	1.48522	1.32234	1.37494		NREP
HU-210		1.32234	1.37494		Meg3
inositol		1.32234	1.37494		Collagen(s)
juglone		1.32234	1.37494		PDIA6
Laminin2	1.48522		1.37494		MYCL
MALAT1	1.48522		1.37494		oxaliplatin
MCF2	1.48522	1.32234	1.37494		mir-143
mir-140	1.48522		1.37494		PTPN23
miR-335-5p (and other miRNAs w/seed CAAGAGC)		1.32234	1.37494		FKHR
miR-382-5p (miRNAs w/seed AAGUUGU)	1.48522	1.32234	1.37494		PSMA1
MRAS	1.48522		1.37494		MAPK7
MYCL	1.48522	1.32234	1.37494		RYK
NCK2		1.32234	1.37494		PTBP1
nitrate		1.32234	1.37494		THY1
NRP1	1.48522		1.37494		ACVRL1
OTUD7B	1.48522		1.37494		L-phenylalanine
pictilisib			1.37494		PRNP
PSMD4	1.48522	1.32234	1.37494		PPP3CA
PUF60	1.48522	1.32234	1.37494		Ewsr1
PXN	1.48522	1.32234	1.37494		miR-1285-3p (and other miRNAs w/seed CUGGGCA)
Sik1		1.32234	1.37494		KLK3
SLC16A1		1.32234	1.37494		TWIST2
sulfadimethoxine			1.37494		PPM1A
WFS1			1.37494		PALLD
dextran sulfate			1.37435		CNTF
LDLR	1.65621		1.37208		ETV5
TAL1			1.37208		xanthohumol
POU5F1	1.31713		1.36163		TERC
CEBPD	2.4981	1.92185	1.36019		PAK4
etoposide			1.35712		nitrate
AKT2	1.55955		1.35547		2-aminoisobutyric acid
ANGPT1			1.35547		trientine
SB 216763			1.35547		NCF1
IL13			1.35059		SPTBN1
TGFB2	1.61921	1.88993	1.33686		F Actin
ATF6	1.53913		1.3356		TFAP2A
IRS2			1.3356		NANOG		0
bleomycin	1.68334		1.33169		carbohydrate
PTGS2	1.68334		1.33169		mir-24
D-galactosamine			1.31628		5-N-ethylcarboxamido adenosine
emodin	1.51927		1.31628		emricasan
KCNK9	1.51927		1.31628		PRKCI
MYBL2	2.59638	4.33292	1.31628		linsidomine
nonylphenol		2.13473	1.31628		4-aminophenol
mir-21	1.65668		1.3069		PTP4A2
DNMT3B	1.58358		1.30302		ROR1
GLI2			1.30302		cardiotoxin
oleic acid	1.58358		1.30302		PPIA
ADCYAP1	2.31171	2.66354	1.2804		(-)-isoproterenol
12(S)-hydroxyeicosatetraenoic acid	1.48522	1.32234			SPRY4
14,15-DHET	1.70421				MYH11
17-alpha-ethinylestradiol		1.91052			N(6)-carboxymethyl-L-lysine
2-(3-chlorophenylamino)phenylacetic acid	1.70421	1.54			SNED1
2,3-bis(3'-hydroxybenzyl)butane-1,4-diol		1.32234			colcemid
20-hydroxyeicosatetraenoic acid	3.19127				GAB2
3,5-diiodothyronine	2.63646				MKX
5-N-ethylcarboxamido adenosine	1.51614				berberine
7S NGF	1.48522	1.32234			methacholine
A23187	1.44321				NME3
ABCB4	1.74698				LGALS7/LGALS7B
ABCB7	1.48522				PSMB5
ABLIM1		2.01291			FKRP
ABLIM2		2.01291			SIN3A
ABLIM3		2.01291			DISC1
ABRA		1.71399			D-galactosamine
ACE2	2.55917				caffeine
Actin	2.48851				PDGFC
ADAMTS12		2.7012			rottlerin
adenosine dialdehyde	1.40747				PLAGL2
ADRA1A	1.36165				POU2AF1
ADRA1D	1.41041				tosedostat
advanced glycation end-products	1.49994	2.10562			mercuric chloride
AEBP1	2.72172				Col17a1
AFF4	2.81674	2.49096			MAFK
AGN194204	2.33009	2.96031			JUN/JUNB/JUND
AICAR	1.39378				Stat1-Stat3
ALDH1A2		1.44045			mycophenolate mofetil
aldosterone	2.15149				Actin
aliskiren	1.70421	1.54			FBN1
ALOX15	1.86164				VRK2
alvocidib	1.58055				RXRA
amino acids	2.03395				aldesleukin
anthralin		1.41715			IGFBP4
APOBEC1	1.34194				mir-434
arachidonic acid	1.69469				GLI2
ARFGEF2	1.87887				Histone h4
azetidyl-2-carboxylic acid	6.05431	3.73023			AZIN1
baicalin		2.95404			NPC1
BARX2	3.664				TAOK2
BBI608	3.06213	1.61308			MDC1
BCAP31	1.5807	1.41715			bicalutamide
beraprost		2.39683			DPP-23
berberine	1.53809				ITGB3
beta-hydroxyisovaleric acid	1.40747				bicuculline
bicalutamide	1.55955				ADAMTS12
bicuculline	1.55955				nonylphenol
bisindolylmaleimide	1.89318	1.58233			triclosan
bisindolylmaleimide I	2.36704	1.79896			SB 216763
bisphosphonate	1.48522				SIX4
BMP2		1.40126			MED1
BMS-690514	2.87045	1.39072			SF1
Brd4	2.92399	2.59733			MIA
C1orf61	1.34194				PTK2B
C5	2.25461				SSRP1
CALR	2.72531				tripterine
candesartan	1.44489				LPL
cannabidiol	2.07346				HFE
carmustine	2.72172				H2AFX
CASQ2	1.34194				NRIP1
CAT	1.37753				miR-133a-3p (and other miRNAs w/seed UUGGUCC)
CCL3	1.92607				RAB7A
CD79A	1.40747				STK38L
CD79B	1.40747				mir-182
CDC42	1.74698				SMAD1
CEBPZ	1.48522				ZNF224
cerivastatin		1.40803			tyrphostin AG 1295
cetrorelix		2.1021			buserelin
cetuximab	2.55917				CYR61
clarithromycin	2.42345				Lamin b
CLCA2	2.55917				2-(3-chlorophenylamino)phenylacetic acid
CLEC4M	1.40747				PIAS3
clusterin antisense oligonucleotide	1.87887	1.71399			S-allyl-L-cysteine
cocaine		1.67504			RAC2
Collagen type III	1.34194				HCAR1
Congo Red	1.40747				dinaciclib
cortodoxone	2.17847	2.01291			GSTZ1
coumestrol	2.92399				C5
CR1	1.40747				DICER1
CREB1	1.60145	0.389252			NDUFA13
CREB3L1	2.20534				choline plasmalogens
CSNK2A1	2.92399				HU-210
CTBP1	1.83132				ZNF148
CTNNAL1	1.5807	1.41715			DCN
CTSD	3.88454	1.54			tianeptine
CUL4B		3.39902			PURB
curcumin	2.08678				sphingosine-1-phosphate
CUX1	1.31609				FKBP4
CV 3988	1.40747				CFTR
CXCL16	1.40747				L-proline
cyclophosphamide	2.82644	1.45144			sucrose
CYR61	1.58055				SLC37A4
CYTH1		3.55342			GPX1
CYTH2		2.01291			2-mercaptoacetate
CYTH3		4.02775			SP2
chloroquine	1.46277				lipid
cholic acid		2.21214			CTNNA1
chondroitin sulfate	1.48522	1.32234			RHOJ
DAB2IP	1.87887	1.71399			PRSS3
dasatinib	2.30708				methylene blue
DCN	1.33095				SCGB1A1
DEAF1	1.34194				BIRC5
DEF6	2.30708				PSMD4
dextran	2.72172	2.39683			HMGN1
DICER1	1.54008				apicidin
diethylstilbestrol		1.74391			RCE1
dimethyl sulfoxide	2.00179	1.46096			SPI1
dinoprost		1.42227			LGALS3
DMTF1	1.34194				CCG-1423
DNAJB6		2.49096			ITGAV
DOHH	1.40747	2.86282			hydrogel
DOT1L	2.11504				glucuronyl glucosamine glycan sulfate
DRAP1	1.96041				HOXA4
EGR1	2.25362	1.59568			KCNK9
ELP2	1.87887	1.71399			diethylmaleate
emricasan	1.40747				IL23A
ENG	1.80216				ZNF76
ENTPD5	1.48522				SCARB1
EP300		1.3131			chondroitin sulfate E
ephedrine	1.87887				MSTN	0
eprosartan	1.40747	2.86282			MAP3K1
ERCC4	1.34194				auranofin
esculetin	1.40747				chondroitin sulfate
estrogen	3.2899	3.42468			25-hydroxycholesterol
ETS1	1.90536	1.79879			parathyroid hormone-related protein
ETV5	1.48112				PIAS1
F Actin	1.70421				TFEB
F7	1.72082	1.41515			Rock
FAAH	3.08145	1.5222			FOXJ2
FANCC	1.30155				ETV4
FANCD2	1.40747				USE1
farnesyltransferase inhibitor	1.5807				ERN2
FAS	1.44476	2.00189			MECP2
FECH		1.44045			PODXL
FERMT2	1.87887	1.71399			SLC2A12
Fibrin	2.03395	1.71961			MAP2K4
ficusin	1.40747				FGF10
FILIP1	2.17847				exemestane
FOXJ2	2.17847				CD79A
GAB2		1.41515			PSME3
GALNT3	1.48522	1.32234			methylselenic acid
GALNT6	1.70421	1.54			TCF
GDNF	4.11112	4.3592			GPER1
GFI1	2.46413				interferon beta-1a
GLI1	2.00917	1.91535			NR4A1
Glucocorticoid-GCR	1.34194				F7
glucosamine	2.37552	1.92167			IL15
glutamyl-Se-methylselenocysteine		1.9359			TXN
Gm15807/Hmgn5		1.41515			mezerein
GNRH2	1.5807	1.41715			HSD17B13
Go 6976	1.33095				PIN1
GPR39	1.48522	1.32234			nevirapine
GPX1	1.48112				GALNT6
GTF2B	2.79562				POU2F1
H2AFY		2.22712			lead nitrate
H-7	3.85075				FOXA3
HAS2	1.34194				EIF2B2
Hbb-b1	1.46277				THRSP
Hbb-b2	1.53913				ADRA1A
HDAC5	1.30155				RRP1B
HIST1H1C	3.19127				ANPEP
Histone h4	1.3945				MYH10
HNRNPU	2.36319				FDFT1
Ho		1.32234			ALDH2
HOXB8		1.54			KEAP1
hyaluronidase	1.87887	1.71399			FECH
hydrogel	1.34194				COL6A1
ID1	2.25684				SEMA7A
IDH2	2.48851				maslinic acid
IFN alpha receptor	1.48522				FUT7
Igf	1.48522	1.32234			PGK1
IGF2BP1	3.52301	4.43103			MAPKAPK3
IGFBP4	1.34194				3-nitropropionic acid
IGLL1/IGLL5	1.40747				metabolite
IKBKB	1.58883				Ly6a (includes others)
IKBKG	1.32174				angiotensin-converting enzyme inhibitor
IL11	2.35074				TERT
IL17A	1.39283				FLI1		0
IL1A	1.27634				crocin
IL6R	3.95925	1.49704			ACTC1
ILX-23-7553	1.48522	1.32234			PLAA
imatinib		2.15239			PLP1
INHA	1.50536				carmustine
IPCEF1		2.01291			cycloleucine
ITGAV	1.67108				risedronic acid
ITGB2	1.46277				thiamine
ITGB3	1.9981	1.56158			CFB
ITGB5	1.40747				econazole
JUN/JUNB/JUND	2.11504				RLIM
KDM5A	2.36319				PIWIL2
KLF1		1.39072			MAF1
KNG1	1.74698				Brd4
Ku		1.71399			CLEC4M
latrunculin B		2.31246			GIT1
lenalidomide	1.90027				HEXIM1
let-7	1.88949				PLIN1
LGALS1	2.40086	1.94604			OTX2
LGALS7/LGALS7B	1.34194				CREBZF
LIMS2	1.40747				mir-124
LIN28B		1.98749			manganese
linolenic acid		1.61435			mir-138
lipid		1.5222			YBX1
LMO4	1.40747				PLCL2
LOXL2	2.81674				grape seed extract
LPAR2	1.34194				ACE2
LPL	1.44489				GFI1
L-proline	1.34194				methyl-beta-cyclodextrin
LRP8	1.48522	1.32234			MLXIPL
LRPAP1	2.36319				Smad2/3
LTBR	2.40086				DDIT3
MAD2L2	1.34194				Metalloprotease
MAF	1.34613				LSM1
manumycin A	2.63646	2.31246			spironolactone
MAP2K4	2.21275				thermozymocidin
MCAM	2.81674				ABLIM3
Mcpt4	1.34194				cercosporin
MDC1	1.87887	1.71399			beta-carotene
MED28	1.34194				XRN2
medroxyprogesterone acetate		1.46096			dextran
Metalloprotease	1.5807	1.41715			amino acids
methacholine	1.70421	1.54			S100A2
methoxychlor	2.92399				Mcpt4
methylamine	1.5807	1.41715			TAS1R3
methylselenic acid		1.9451			ERCC4
MGEA5	1.62853	1.99896			taurine
MIA		2.59733			ITGB2
mir-1	5.2715	2.49456			MRAS
miR-1195 (miRNAs w/seed GAGUUCG)	1.87887				COMMD1
mir-133	1.49994	2.10562			SIN3B
miR-133a-3p (and other miRNAs w/seed UUGGUCC)	1.36165				G2535
miR-141-3p (and other miRNAs w/seed AACACUG)	2.23457				EHD1
mir-143		2.1021			PLTP
mir-182	1.41041				LMO4
mir-183	2.20534				CEBPD
mir-192	2.25461				THOC5
miR-199a-3p (and other miRNAs w/seed CAGUAGU)		3.33693			PDGFRB
mir-223	1.30446				TRA2B
mir-24		1.41515			4-hydroxyphenylmethylene hydantoin
miR-320b (and other miRNAs w/seed AAAGCUG)	1.34194				NEDD9
miR-338-3p (miRNAs w/seed CCAGCAU)	1.34194				ALOX15
miR-431-3p (miRNAs w/seed AGGUCGU)	1.48522	1.32234			tyrphostin AG 1478
mir-434	2.17847				RHO
miR-494-3p (miRNAs w/seed GAAACAU)	1.34194				ABCA4
miR-542-3p (miRNAs w/seed GUGACAG)	1.34194				RNF139
mir-96	2.30708				endocannabinoid
MKX	1.48522				rituximab
MLH1	1.34194				RBM17
MMP1		1.9359			ACACA
MSTN	3.50566				OTUD7B
MTBP	1.34194				OSMR
MXD1		2.39683			3,5-diiodothyronine
mycophenolate mofetil	1.70421	1.54			SRI
MYH10	2.17847				L-isoleucine
MYOCD	1.82009	1.39402			Beta Secretase
N(6)-carboxymethyl-L-lysine	1.87887	1.71399			SCIN
N-Ac-leucyl-leucyl-methioninal	1.34194				PDPK1
nafenopin	3.9851				IDH1
NANOG		3.07903			MAD2L2
NBN	1.87887	1.71399			dasatinib
NCAM1	2.30708	1.98749			arachidonic acid
NCF1	2.42345				CYP1A1
N-chlorotaurine	2.81674				JAK2
NDST2	1.5807	1.41715			N-propyl bromide
NEDD4	1.34194				mir-133
NEIL2	2.92399				LPXN
NET1	3.19127	2.86282			miR-1195 (miRNAs w/seed GAGUUCG)
nexrutine	1.87887				SLC12A6
NFIC		1.61435			CYTH2
NFYC	2.6917				SFRP1
niacinamide	1.48112				CFI
nicotine	2.85005	1.4769			HOXA7
nicotinic acid	1.89318				pirfenidone
nilotinib	3.36546	1.32234			BSG
NOLC1	1.70421				amlodipine
non-esterified fatty acid	1.40747				CARM1
Nos		2.1021			bacitracin
NOS2	2.10201	2.0201			IgG1
NOTCH1	2.45056				butylated hydroxyanisol
NOTCH3	2.50841	3.06275			INPP5D
NPPB		1.46668			NCEH1
NPR1		1.58233			testosterone propionate
Nr1h		1.35864			RAR-RXR
NR1H3		1.30173			ATF6
NR3C2	2.29119	2.45831			ZDHHC7
NRAS	1.69469				MAFF
Nuclear factor 1	1.77407	1.46668			IL11
NUPR1	0.365131				cetrorelix
OLFM2		1.41715			CMA1
opioid receptor	1.87887				HEPH
P2RY1	1.34194				mir-96
paclitaxel	2.55041				eprosartan
panobinostat	1.89318				estradiol benzoate
paraquat	1.41367				HIST1H1C
parathyroid hormone-related protein	1.34194				MYOCD
paricalcitol		1.34429			SLC2A1
PARK7	2.42345				SP3
PARP	1.34194				PITX2
PAX3	2.00021	1.90527			fucose
PCBP1		2.86282			NBN
PDGFB	3.34286				EEF2K
PDGFC	2.07346				SERPINB3
Pdgfr	2.72172				ETS1
PDGFRB	2.63646				Pln
PHB2	2.30708				MAFB
phenylmethylsulfonyl fluoride	1.5807				GLIS2
phytol	1.5807				ID1
PIAS3	2.81674				flutamide
Pif	1.5807	1.41715			RAP1B
PIN1		1.92167			CAV2
pirfenidone		1.9359			PAX3
PITX2	1.83505				GPR39
PIWIL2	1.34194				niacinamide
PKIA	1.5807	1.41715			ICMT
PLAA	1.48522	1.32234			Nos
PLCL1		1.32234			NPR1
PLCL2		1.41715			mannose
Pld	1.5807	1.41715			ELAVL1
porfimer sodium	2.92399				DAB2IP
POU2AF1	1.36165	1.89786			GTF2B
POU2F1	1.33937				juglone
PPAP2B	1.87887	1.71399			PRKCE
PPARα-RXRα	2.36319				3-nitrotyrosine
PPBP		2.31246			GAST
PPID	1.40747				LIMS2
PPM1A	1.34194				TIAM2
PRMT5		1.64781			GTF2H4
PROC	1.42744				MST1R
Pro-inflammatory Cytokine		1.66753			miR-320b (and other miRNAs w/seed AAAGCUG)
PTBP1	2.72172				TUBB3
PTH		1.78188			TCOF1
Ptk	1.34194				PPP1R1A
PTK2	1.39378				MAFG
RAD9A	1.34194				Glucocorticoid-GCR
Raf		1.55165			emodin
RALBP1	2.81674				CFD
RAP1B	1.87887	1.71399			LDLR
RARA		1.3715			ATP2A1
RBM17	1.87887	1.71399			SLC25A13
Rcan1	2.17847				zimelidine
REL	1.76328				mir-145
Ren2		1.98749			INSIG2
retinol acetate	1.40747				IQGAP2
RETN	1.49994				RNF17
RETNLB	1.83505				SNAI1
RFX1	2.42345				miR-382-5p (miRNAs w/seed AAGUUGU)
RFX2	2.81674				arsenic
RFXANK	1.48522				nicotine
RGCC	2.81674				oleoyl-estrone
RHO	2.19136				SIRT1
RHOA	1.85023	1.42227			ATM
ritonavir		1.4188			PTGES
RLIM	2.72172				dehydroisoandrosterone
RNA polymerase II	4.28602				halofuginone
RNF17	1.40747				Yap1
Ro31-8220	2.53698				Raf
Rock	1.42744	1.99658			MKL2	0
RUNX1	1.47376				TFAP4
RUNX2	3.16739				diethylnitrosamine
RWJ 67657	1.40747				STAT
RYK	2.17847	2.01291			DEAF1
S100A4	1.69554	1.39072			Collagen type III
S100P	2.81674	2.49096			miR-494-3p (miRNAs w/seed GAAACAU)
S-adenosylhomocysteine	1.87887				ANXA1
SCGB1A1	2.30708	1.98749			HAS2
SEMA4D	1.34194				IPCEF1
seocalcitol	2.1498	1.70562			RPN2
SFRP4	2.63646				DCX
SIRT1	2.21162				LCAT
SLC2A1		2.49096			NCK2
SLC2A12		2.01291			CNGA3
SMAD1	1.53913				FERMT2
SMAD7	2.03757	1.49375			TCEB1
SNAI1		1.66753			BARX2
SNED1	1.34194				HBEGF
SOX2	1.25241	0.449979			dietary fat derivative
SP2		2.04272			ELOVL2
SPARC	1.44321				TAL1
sphingosine-1-phosphate	1.7765	1.35326			S-adenosylhomocysteine
SPHK1	1.69554	1.39072			AICAR
SPI1	1.35908	1.34576			AG490
spironolactone		1.40803			NS-398
SPRY4		1.32234			alvocidib
SPTBN1	1.87887				TBC1D10A
SSRP1		1.39072			RNA polymerase II
STAT	1.62443				methylamine
Stat3-Stat3	1.96041				SEMA4D
STIP1	1.70421				adenosine dialdehyde
superoxide	2.30708	3.33693			PTK2
synthetic peptide		2.01291			thymidine phosphorylase
tacrolimus	1.39972	1.93572			BET
TAF4B	1.89318	1.58233			USP22
TAS1R3		2.31246			TH17 Cytokine
taurine	1.77407				KDM6B
TBC1D10A		1.54			NFIC
TBP	3.01184				chlordecone
TCEB1	1.87887	1.71399			3-methylcholanthrene
TCF/LEF	2.92399	2.59733			memantine
TEAD	1.40747	2.86282			tert-butyl hydroperoxide
TERC	1.69554	1.39072			MLH1
tert-butyl hydroperoxide	2.42345	2.1021			Ren2
testosterone propionate	2.45335	1.99658			L-leucine
TFAP4	1.60216				PRKG1
Tgf beta	3.08739	1.6238			ELP2
TGFB3	1.51614	1.75598			GTP
TGFBR1	2.91618				PLCL1
TGFBR2	3.61862	4.06814			PPARα-RXRα
TH17 Cytokine		1.54			MAPK11
thermozymocidin	1.34194				IGLL1/IGLL5
tianeptine	1.87887	1.71399			HSP90B1
tin mesoporphyrin		1.32234			sodium arsenate
TNFRSF10A	1.40747				ABCG2
TNFRSF11A		1.88751			PDK4
tributyrin		1.5956			non-esterified fatty acid
trichostatin A	1.88705	2.03449			POU2F3
trientine		2.23605			potassium chloride
TSC22D1	1.34194				HSPG2
TSPO	1.34194				miR-291a-3p (and other miRNAs w/seed AAGUGCU)
TWIST2	1.96041				PKIA
TXN	1.53913				3,4-dihydroxybenzaldehyde
tyrosine kinase inhibitor	2.17847	2.01291			VHL
tyrphostin AG 1478		1.56158			H2AFY
valine	1.40747				sulindac sulfide
VAV	1.40747				beraprost
VCAN	2.07346	1.75825			AVP
Vegf	1.70386	0.435149			NOLC1
vincristine		3.02561			FAM3B
VPS26B		1.71399			dichlorvos
WHSC1	1.58055				7S NGF
WISP2	2.37552				hydroxyl radical
WNT1	1.31306				TFCP2
WNT5A	2.29119				MYBL2
WR 1065		1.55165			HTT
XRCC6	2.48851	2.16628			vincristine
YAP1	2.03403				bosentan
Yap1		1.54			oleic acid
YBX1	2.25684				NFYC
ZAP70	3.28234	1.76567			MAF
ZBTB46	1.48522				n-nitrosomethylbenzylamine
ZBTB7A		1.68286			COL10A1
zimelidine	1.34194				HDAC5
ZNF148	2.48851				CTNNB1
ZNF652	1.34194				N-ethyl-N-nitrosourea
ZYX	1.40747				Foxe3

## Sheet: Table L
Ups reg table
Analysis	Upstream Regulator	Exp Fold Change	Molecule Type	Predicted Activation State	Activation z-score	p-value of overlap	Target molecules in dataset
T2/C	MYC		transcription regulator		-0,716	7.76e-31	ACTB,ACTN1,AHCY,ALB,ALDOA,ANXA5,ANXA6,C1QBP,CAV1,CCT3,CLIC4,CLU,COL3A1,COL6A3,EEF2,EIF4A1,EIF4G1,ENO1,FASN,FBN1,FN1,GDI2,GLG1,GPI,GSR,HNRNPA2B1,HNRNPD,HNRNPH1,HSPA9,HSPB1,HSPD1,ITGB1,LGALS1,MAP4,NCL,NME1,NPM1,PAICS,PGAM1,PHB,PKM,PPIA,PRDX3,PRDX4,PRMT1,PSAT1,PTBP1,RPL5,RPL9,RPS18,SERPINA1,SERPINH1,SLC1A5,SLC25A5,SLC3A2,SPARC,TF,TLN1,TPI1,TXNRD1
T2/C	MAPT		other			6.69e-29	ALB,ALDOA,ARF4,ARF6,ATP5A1,ATP5B,BASP1,BSG,C1QBP,C3,CFL1,CLTC,DPYSL2,ENO1,GDI2,HSPA8,HSPD1,MAP1B,NME1,PGAM1,PKM,PPIA,PRDX3,PRDX5,PRDX6,SPTAN1,STIP1,TPI1,TUBB,TUBB4B,TUBB6,TUFM,VDAC1,YWHAE
T2/C	APP		other		1513	4.48e-27	ACTB,ALB,ALDOA,ALDOC,ARF4,ARF6,ATP5A1,ATP5B,BASP1,BSG,C1QBP,C3,CALR,CD59,CFL1,CLIC1,CLTC,CLU,CP,CTTN,DPYSL2,ENO1,FN1,GDI2,GPI,HSP90AB1,HSPA8,HSPB1,HSPD1,KPNB1,LRP1,MAP1B,MME,NES,NME1,PGAM1,PKM,PPIA,PRDX5,PRDX6,PRMT1,PSMC3,SPTAN1,STIP1,TAGLN,TPI1,TUBB,TUBB4B,TUBB6,TUFM,VDAC1,YWHAE
T1/C	sirolimus		chemical drug	Activated	2590	7.36e-27	ACTA2,ACTB,COL1A2,EEF1A1,EEF2,EIF4A1,ENO1,FN1,FSCN1,FUS,GNB2L1,HNRNPU,HSP90AA1,HSP90AB1,HSP90B1,HSPA4,HSPD1,NCL,PKM,PPIA,PRDX5,PSMB1,PYGB,RPL10,RPL10A,RPL27,RPS18,RPS2,RPS27A,RPS8,RPSA,SLC3A2,TUFM,VIM
T1/T2	D-glucose		chemical - endogenous mammalian		0,063	1.12e-25	ACLY,ACTA2,ACTB,ALDOA,ANXA1,APOB,ARF4,C3,CALR,CAV1,CD59,COL3A1,CTSB,ENO1,FASN,GPI,HNRNPK,HP,HSPA5,HSPB1,HSPD1,ITGB1,LAMC1,LDHA,LRP1,NQO1,PDIA3,PDIA6,PGAM1,PHB,PLIN3,PRDX6,SARS,SLC3A2,TGM2,TKT,TXNRD1,WARS,YARS
T2/C	PSEN1		peptidase			5.93e-25	ACTB,ALB,ALDOA,ARF4,ARF6,ATP5A1,ATP5B,BASP1,BSG,C1QBP,C3,CFL1,CLTC,DPYSL2,ENO1,GDI2,HSPA8,HSPD1,KIF5B,LRP1,MME,NME1,PGAM1,PKM,PPIA,PRDX5,PRDX6,SPTAN1,STIP1,TPI1,TUBB,TUBB4B,TUBB6,TUFM,VDAC1,YWHAE
T2/C	MYCN		transcription regulator	Inhibited	-2802	1.81e-24	ACTB,ALDOA,BASP1,CAV1,CKAP4,CLU,EEF1A1,EEF2,EIF4A1,FBN1,FN1,HSP90AB1,HSPD1,ITGB1,LGALS1,MAP4,MYL12A,NCL,NME1,NPM1,PDIA4,PHB,RPL12,RPL5,RPL9,SPARC,TAGLN,TPI1,TUBB,TUFM
T1/T2	MAPT		other			2.62e-24	ALB,ALDOA,ARF4,ATP5A1,ATP5B,BASP1,BSG,C1QBP,C3,CLTC,ENO1,GDI2,GSTP1,HSP90AA1,HSPA5,HSPD1,MAP1B,MDH1,PGAM1,PKM,PPIA,PRDX3,PRDX6,SPTAN1,STIP1,TUBB,TUBB6,UCHL1,VDAC1
T1/T2	APP		other		0,226	4.22e-24	ACTA2,ACTB,ALB,ALDOA,ARF4,ARL6IP5,ATP5A1,ATP5B,BASP1,BSG,C1QBP,C3,C4A/C4B,CALR,CD59,CLTC,CP,CTSB,CTTN,ENO1,GDI2,GPI,GSTP1,HSP90AA1,HSPA5,HSPB1,HSPD1,KPNB1,LDHA,LDHB,LRP1,MAP1B,NES,PGAM1,PKM,PPIA,PRDX6,PRMT1,PSMC3,SPTAN1,STIP1,TTR,TUBB,TUBB6,UCHL1,VDAC1
T1/C	nitrofurantoin		chemical drug		-1236	5.79e-24	A2M,ACTB,ALB,ANXA2,APOA2,C3,C4A/C4B,C4BPA,CLU,CP,EEF1A1,HPX,ITGB1,ORM1,PRDX1,RPL13,RPL27,RPS8,S100A11,SCP2,SERPINA1,TTR,TXN
T1/C	MYCN		transcription regulator	Inhibited	-4090	9.63e-23	ACTB,ALDOA,CLU,EEF1A1,EEF2,EIF4A1,FN1,GAPDH,HSP90AB1,HSPD1,ITGB1,MYH9,NCL,RPL10,RPL12,RPL13,RPL17,RPL22,RPL27,RPL4,RPL9,RPS2,RPS8,TUFM,VIM
T2/C	TP53		transcription regulator		-0,412	1.48e-22	A2M,ACLY,ACSL3,ACTB,ACTN1,ADH5,AHCY,ALB,ANXA1,ANXA2,ANXA6,APOA1,CALU,CAND1,CAV1,CAV2,CD59,CLIC4,CLU,COL3A1,CP,ETFA,FASN,FN1,GC,GPI,GSN,GSR,HNRNPA2B1,HSP90AB1,HSPA8,HSPB1,HSPD1,KPNB1,LMAN2,MAP4,MVP,MYH10,MYOF,NME1,NPM1,ORM2,PARK7,PFN1,PRDX3,PRDX6,PSAP,PSMD2,RAB8A,RPN2,RPSA,SERPINC1,SERPING1,SERPINH1,SFPQ,STIP1,TUBB,UBA1,VCL
T1/C	MYC		transcription regulator	Inhibited	-2507	2.11e-22	ACTB,ACTN1,ALB,ALDOA,ANXA6,CLU,COL1A2,EEF2,EIF4A1,ENO1,FLNA,FN1,GAPDH,GLUD1,GPI,HNRNPA2B1,HNRNPH1,HNRNPU,HSP90AA1,HSPA9,HSPD1,ITGB1,NCL,PGAM1,PKM,PPIA,PTBP1,RPL10,RPL13,RPL22,RPL27,RPL9,RPS18,SERPINA1,SERPINH1,SLC3A2,TF,TKT,TLN1,TXN,TXNRD1,VIM
T1/T2	MYCN		transcription regulator		0,229	2.53e-22	ACTB,ALDOA,BASP1,CAV1,CKAP4,EEF1A1,FBN1,HSPD1,ITGB1,LDHA,MAP4,MYL12A,NCL,NPM1,PHB,RPL22,RPL4,RPS13,RPS25,RPS3,RPS3A,RPS8,TGM2,TUBB,UCHL1,VIM,ZYX
T1/T2	MYC		transcription regulator		-1085	5.52e-22	ACTB,ACTN1,AHCY,ALB,ALDOA,ANXA5,C1QBP,CAPN2,CAV1,CCT3,COL3A1,CTSB,EIF4G1,ENO1,FASN,FBN1,GDI2,GLG1,GPI,GSR,HSP90AA1,HSPB1,HSPD1,ITGB1,LDHA,LDHB,MAP4,NCL,NPM1,PAICS,PGAM1,PHB,PKM,PPIA,PRDX3,PRDX4,PRMT1,PSAT1,PTBP1,RPL22,SERPINA1,SLC3A2,TF,TKT,TLN1,TXNRD1,VIM
T2/C	D-glucose		chemical - endogenous mammalian		-0,053	1.26e-21	ACLY,ACTB,ALDOA,ALDOC,ANXA1,APOB,ARF4,C3,CALR,CAV1,CD59,CLU,COL3A1,ENO1,FASN,FN1,GPI,HNRNPK,HP,HSPB1,HSPD1,ITGB1,LAMC1,LRP1,PDIA3,PDIA4,PGAM1,PHB,PLIN3,PPIB,PRDX6,SARS,SLC25A5,SLC3A2,SSR1,TPI1,TXNRD1
T1/T2	TP53		transcription regulator		1736	1.59e-21	A2M,ACLY,ACTA2,ACTB,ACTN1,AHCY,ALB,ANXA1,ANXA2,APOA1,CAND1,CAV1,CAV2,CD59,COL3A1,COPB1,CP,CTSB,FASN,GC,GPI,GSN,GSR,GSTP1,HADHA,HDLBP,HSP90AA1,HSPB1,HSPD1,KPNB1,LDHA,LMAN2,MAP4,MVP,MYH10,MYOF,NPM1,PARK7,PDIA6,PFN1,PRDX3,PRDX6,PSAP,RPN2,RPS25,SERPING1,STIP1,TGM2,TUBB,UBA1,VCL,VIM,XRCC5,ZYX
T1/C	5-fluorouracil		chemical drug		1946	6.38e-21	ALDOA,ANXA2,ATP5B,CCT6A,CLU,COL1A2,EEF2,EIF4A1,GAPDH,GSN,HADHA,HNRNPA2B1,HNRNPC,HSP90AB1,HSPA8,MVP,NCL,PSMB1,RBMX,RPL10,RPL10A,RPS27A,RPS8
T1/C	CD 437		chemical drug	Activated	2985	1.62e-20	ALDOA,ATP5A1,ATP5B,CCT2,CCT6A,EEF2,EIF4A1,ENO1,FSCN1,HADHA,HNRNPC,HSP90AA1,HSPA8,PDIA3,PFN1,PGAM1,PSMB1,RBMX,RPL10,RPL13,RPS2,TXN
T1/T2	PSEN1		peptidase		1067	3.27e-20	ACTB,ALB,ALDOA,ARF4,ATP5A1,ATP5B,BASP1,BSG,C1QBP,C3,CLTC,ENO1,GDI2,GSTP1,HSP90AA1,HSPA5,HSPD1,KIF5B,LRP1,PGAM1,PKM,PPIA,PRDX6,SPTAN1,STIP1,TUBB,TUBB6,UCHL1,VDAC1,WARS
T1/T2	nitrofurantoin		chemical drug		-1429	5.19e-20	A2M,ACTB,ALB,ANXA2,ANXA5,C3,C4A/C4B,CAPN2,CP,CTSB,EEF1A1,GSR,GSTP1,HPX,HSPA5,ITGB1,NQO1,PRDX1,RPS8,SERPINA1,TTR,TUBB
T2/C	TGFB1		growth factor		0,686	5.61e-20	ACLY,ACSL3,ACTN1,AFM,AHNAK,ALB,ANPEP,ANXA2,APOB,ARF4,ARPC2,BSG,CAV1,CAV2,CCT2,CCT5,CCT6A,CD59,CFL1,CLIC4,CLU,COL3A1,COL6A3,CTTN,EEF1A1,FBN1,FN1,FSCN1,FUS,GNAI2,GNB2L1,GSN,HNRNPC,HNRNPH1,HSPB1,IGHM,ITGB1,LAMC1,MAP4,MYL12A,MYL6,MYOF,NME1,NT5E,PCBP1,PLOD1,PRDX4,PSMC3,PXN,RPN2,S100A11,SERPINA1,SERPINH1,SPARC,TAGLN,TUBB4B,TUFM,TXNRD1,VCL,YWHAE
T1/C	MAPT		other			9.4e-20	ALB,ALDOA,ATP5A1,ATP5B,C3,CFL1,CLTC,DPYSL2,ENO1,GAPDH,HIST1H2AD,HSP90AA1,HSPA8,HSPD1,PGAM1,PKM,PPIA,PRDX5,SEPT11,TUBB6,TUFM,TXN,VDAC1
T2/C	CD 437		chemical drug	Activated	3266	3.25e-19	ALDOA,ARF1,ARPC2,ATP5A1,ATP5B,CCT2,CCT3,CCT6A,CLIC1,EEF2,EIF4A1,ENO1,FSCN1,HNRNPC,HSPA8,LGALS1,NME1,NPM1,PCBP1,PDIA3,PFN1,PGAM1,RBMX,SLC25A5
T2/C	sirolimus		chemical drug		0,369	3.48e-19	ACTB,ANXA5,ARF1,CLIC1,EEF1A1,EEF2,EIF4A1,ENO1,FASN,FN1,FSCN1,FUS,GNB2L1,HSP90AB1,HSPA4,HSPD1,NCL,NPM1,PKM,PPIA,PRDX5,PRMT1,RPL5,RPN2,RPS18,RPSA,SLC1A5,SLC25A5,SLC3A2,TPI1,TUFM,UBA1
T1/T2	lipopolysaccharide		chemical drug		0,788	5.04e-19	ACLY,ACTA2,ALB,ANXA1,ANXA5,APOA1,APOB,BSG,C3,CALR,CAPN2,CAV1,CD59,CFB,COL3A1,CP,CRTAP,CTSB,DDX17,ENO1,FASN,FBN1,FSCN1,GDI2,GSN,GSTP1,HP,HSPA5,HSPB1,IGHG1,IGHM,IGKC,IPO5,ITGB1,LRP1,MARCKS,MDH1,NQO1,PARK7,PDIA3,PLG,PPIA,PRDX1,SERPINA1,SLC3A2,TF,TGM2,TKT,UBA1,UCHL1,VCL,VIM,WARS,YWHAQ,ZYX
T1/T2	sirolimus		chemical drug		0,000	8.48e-19	ACTA2,ACTB,ANXA5,DAD1,EEF1A1,ENO1,FASN,FSCN1,GNB2L1,GSTP1,HSP90AA1,HSPA5,HSPD1,LDHA,LDHB,NCL,NPM1,PKM,PPIA,PRMT1,RPL10A,RPN2,RPS13,RPS27A,RPS3,RPS3A,RPS8,SLC3A2,UBA1,VIM
T1/C	APP		other		-0,050	2.05e-18	ACTA2,ACTB,ALB,ALDOA,ATP5A1,ATP5B,C3,C4A/C4B,CALR,CFL1,CLTC,CLU,CP,DPYSL2,ENO1,FLNA,FN1,GAPDH,GPI,HIST1H2AD,HSP90AA1,HSP90AB1,HSPA8,HSPD1,LRP1,PGAM1,PKM,PPIA,PRDX5,TTR,TUBB6,TUFM,TXN,VDAC1,YWHAB
T1/T2	1,2-dithiol-3-thione		chemical reagent		0,315	7.39e-18	ALDOA,CCT3,CCT7,DAD1,GNB2L1,GSR,GSTP1,HSP90AA1,LMNA,NQO1,PCBP1,PDIA3,PDIA6,PRDX1,PSAT1,PSMC3,PSMD13,SEC23A,STIP1,TTR,TXNRD1,VCP
T2/C	beta-estradiol		chemical - endogenous mammalian		0,319	8.18e-18	A2M,ACTB,ALB,ALDOA,ANPEP,ANXA1,APOA1,BSG,C3,CALR,CAV1,CAV2,CCT2,CLU,COL3A1,CP,CSE1L,CTTN,DDX17,ENO1,FASN,FBN1,FN1,GDI2,GSR,HNRNPD,HNRNPK,HSP90AB1,HSPA4,HSPA8,HSPA9,HSPB1,HSPD1,ILF3,IQGAP1,LMNA,MME,MYOF,NME1,NPM1,PDIA3,PDIA4,PKM,PPIB,PSAT1,PSMC3,PXN,RAB2A,RPN2,SERPINA1,SLC3A2,SPARC,SPTAN1,SSR1,STIP1,TF,TPI1,TXNRD1,YWHAE
T2/C	IND S1		chemical - kinase inhibitor		0,905	3.62e-17	ACTB,ATP5B,C1QBP,CFL1,ENO1,ETFA,PDIA3,PGAM1,PRDX1,STIP1,TUBB
T1/C	TP53		transcription regulator		-0,484	3.7e-17	A2M,ACTA2,ACTB,ACTN1,ALB,ANXA1,ANXA2,ANXA6,APOA1,CLU,COL1A2,CP,DLD,ETFA,FN1,GAPDH,GC,GPI,GSN,HADHA,HNRNPA2B1,HSP90AA1,HSP90AB1,HSPA8,HSPD1,MVP,MYH9,MYOF,ORM1,ORM2,PARK7,PFN1,RPSA,SCP2,SERPINA3,SERPINC1,SERPING1,SERPINH1,SFPQ,VCL,VIM,XRCC5
T1/T2	beta-estradiol		chemical - endogenous mammalian		0,707	3.85e-17	A2M,ACTA2,ACTB,ALB,ALDOA,ANPEP,ANXA1,APOA1,BSG,C3,C4A/C4B,CALR,CAV1,CAV2,CCT2,CFB,COL3A1,CP,CTSB,CTTN,DDX17,ENO1,FASN,FBN1,GDI2,GSR,GSTP1,HNRNPK,HSPA5,HSPB1,HSPD1,IMPDH2,IQGAP1,LDHA,LMNA,MYOF,NPM1,PDIA3,PKM,PSAT1,PSMC3,PXN,RPN2,RPS13,SERPINA1,SLC3A2,SPTAN1,STIP1,TF,TTR,TXNRD1,VIM,YARS,ZYX
T2/C	5-fluorouracil		chemical drug		1788	3.99e-17	ALDOA,ANXA2,ATP5B,CALU,CCT3,CCT6A,CLU,EEF2,EIF4A1,GSN,HNRNPA2B1,HNRNPC,HSP90AB1,HSPA8,MVP,NCL,PCBP1,PSMD2,RBMX,RPL5,SLC25A5,SSB,TPI1
T1/T2	TGFB1		growth factor		-1511	4.26e-17	ACLY,ACTA2,ACTN1,AHNAK,ALB,ANPEP,ANXA2,APOB,ARF4,ARPC2,BSG,CAV1,CAV2,CCT2,CCT6A,CD59,COL3A1,CTSB,CTTN,DAD1,EEF1A1,FBN1,FSCN1,GNB2L1,GSN,HNRNPC,HSP90AA1,HSPA5,HSPB1,IGHM,ITGB1,KRT10,LAMC1,LDHA,MAP4,MYL12A,MYL6,MYOF,NT5E,PCBP1,PRDX4,PSMC3,PXN,RNH1,RPN2,SERPINA1,TGM2,TXNRD1,VAT1,VCL,VIM,ZYX
T1/C	PSEN1		peptidase			9.13e-17	ACTB,ALB,ALDOA,ATP5A1,ATP5B,C3,CFL1,CLTC,DPYSL2,ENO1,GAPDH,HIST1H2AD,HSP90AA1,HSPA8,HSPD1,LRP1,PGAM1,PKM,PPIA,PRDX5,TUBB6,TUFM,TXN,VDAC1
T2/C	HRAS		enzyme		1105	8.87e-16	A2M,ACTB,ANXA2,ANXA6,ARF1,ARF6,ATP5B,CALU,CAPG,CAV1,CD81,CLU,COL3A1,COPB2,FASN,FN1,GSN,HNRNPA2B1,HSPA8,HSPB1,IGKC,ITGB1,MYH10,MYL12A,PFN1,PLOD1,PRDX6,PXN,RTN4,SPARC,TAGLN,VCL
T2/C	lipopolysaccharide		chemical drug		1300	9.1e-16	ACLY,ALB,ANXA1,ANXA5,APOA1,APOB,BSG,C3,CALR,CAV1,CD59,CLIC4,COL3A1,CP,CRTAP,DDX17,EEF2,ENO1,FASN,FBN1,FN1,FSCN1,GDI2,GSN,HP,HSPA8,HSPB1,IGHG1,IGHM,IGKC,ITGB1,LGALS1,LRP1,MME,ORM2,PARK7,PDIA3,PDIA4,PPIA,PRDX1,PRDX5,SERPINA1,SERPINC1,SERPINH1,SLC1A5,SLC3A2,SPARC,SSR1,TF,TUBB4B,UBA1,VCL,YWHAE,YWHAQ
T1/T2	mir-122		microrna		-0,224	1.08e-15	ALDOA,IQGAP1,KIF5B,LAMC1,MAP1B,MAP4,PKM,PLIN3,PXN,SEPT2,SEPT9,TGM2,VIM,WARS,YARS
T1/C	methapyrilene		chemical drug	Inhibited	-2496	1.18e-15	A2M,ALB,ALDOA,ANXA2,APOA2,C4BPA,CP,EEF1A1,ITGB1,ORM1,RPL27,RPS8,SCP2,SLC3A2,TTR,TXNRD1
T2/C	1,2-dithiol-3-thione		chemical reagent		-1921	1.39e-15	ALDOA,ARF1,CBR1,CCT3,CCT7,GNB2L1,GSR,HSP90AB1,LMNA,PCBP1,PDIA3,PDIA4,PPIB,PRDX1,PSAT1,PSMC3,PSMC6,STIP1,TPI1,TXNRD1,VCP
T1/C	1,2-dithiol-3-thione		chemical reagent		-0,563	4.65e-14	ALDOA,CCT7,GNB2L1,HSP90AA1,HSP90AB1,HSP90B1,LMNA,PDIA3,PPIB,PRDX1,PSMB1,PSMC6,SERPINA3,TTR,TXN,TXNRD1,VCP
T1/C	lipopolysaccharide		chemical drug		1450	5.87e-14	ACTA2,ALB,ANXA1,APOA1,APOB,C3,CALR,COL1A2,CP,EEF2,ENO1,FN1,FSCN1,GSN,HP,HSP90B1,HSPA8,IGHG1,IGHM,IGKC,ITGB1,LRP1,MYH9,ORM1,ORM2,PARK7,PDIA3,PPIA,PRDX1,PRDX5,SERPINA1,SERPINA3,SERPINC1,SERPINH1,SLC3A2,STAT3,TF,TKT,TXN,VCL,VIM
T2/C	IND S7		chemical - kinase inhibitor		1265	6.84e-14	ACTB,ATP5B,C1QBP,CALU,ENO1,ETFA,PDIA3,PGAM1,STIP1,TUBB
T1/T2	HRAS		enzyme		0,640	7.43e-14	A2M,ACTB,ANXA2,ATP5B,CAPG,CAPN2,CAV1,CFB,COL3A1,COPB2,CTSB,FASN,GSN,HSP90AA1,HSPB1,IGKC,ITGB1,MYH10,MYL12A,NQO1,PFN1,PRDX6,PXN,RPS3,RTN4,TGM2,VCL,VIM
T2/C	tetraethylammonium		chemical drug		-0,971	7.44e-14	GSTO1,HNRNPC,HSPA8,HSPA9,HSPB1,PARK7,PDIA3,PRDX3,SARS,TCP1,TPI1
T1/C	PLN		transporter			8.72e-14	ACTB,AHSG,ALDOA,ANXA2,APOA1,ENO1,GNB2L1,HSP90B1,ITGB1,VCP,VIM
T1/T2	IND S1		chemical - kinase inhibitor		-0,333	9.49e-14	ACTB,ATP5B,C1QBP,ENO1,PDIA3,PGAM1,PRDX1,STIP1,TUBB
T1/C	Pln		other			1.07e-13	ACTB,AHSG,ALDOA,ANXA2,APOA1,ENO1,GNB2L1,HSP90B1,ITGB1,VCP,VIM
T2/C	NFE2L2		transcription regulator		-1115	1.18e-13	ALDOA,ARF1,CBR1,CCT3,CCT7,COL3A1,FN1,GNAI2,GNB2L1,GSR,GSTO1,HSP90AB1,HSPA9,LMNA,PCBP1,PDIA3,PDIA4,PPIB,PRDX1,PSAT1,PSMC3,STIP1,TPI1,TXNRD1,VCP
T1/C	MTOR		kinase		0,132	1.33e-13	CLTC,ENO1,ETFA,FN1,GLUD1,HADHA,HSP90AB1,HSP90B1,PFN1,PKM,PPIB,PRDX5,PTBP1,PYGB,RPL12,RPS18,SERPINA1,STAT3
T1/T2	cisplatin		chemical drug		1046	1.41e-13	A2M,ACTA2,ACTB,ALB,ANPEP,ANXA1,ANXA2,ANXA5,C4A/C4B,CAPN2,CAV1,CP,CTSB,FASN,GC,GSTP1,HADHA,HSPA5,ITGB1,KRT10,LDHB,LMNA,MARCKS,NQO1,PPIA,PXN,RCN1,TUBB,VIM
T2/C	PLN		transporter			2e-13	ACTB,ALDOA,ANXA2,APOA1,CALU,ENO1,GNAI2,GNB2L1,ITGB1,MYL6,TPI1,VCP
T2/C	desmopressin		biologic drug		1000	2.07e-13	ACTB,AHNAK,ALB,CAPG,ENO1,HSPA8,LMNA,MME,MYH10,PPIA,PXN,S100A11,TUBB,VDAC1
T2/C	Pln		other			2.51e-13	ACTB,ALDOA,ANXA2,APOA1,CALU,ENO1,GNAI2,GNB2L1,ITGB1,MYL6,TPI1,VCP
T2/C	HTT		transcription regulator			3.04e-13	ALDOA,ALDOC,APOA1,ATP5A1,ATP5B,ATP5J2,BASP1,CBR1,COL6A3,CTTN,EEF1A1,EEF2,FASN,FN1,GPI,GSN,GSR,HSP90AB1,HSPA8,HSPA9,HSPD1,ITGB1,PFN1,PTBP1,SERPINA1,SERPING1,SERPINH1,SFPQ,SPTAN1,TAGLN,TPI1,TUBB
T1/C	ciprofloxacin		chemical drug		1941	3.86e-13	ACTN1,ATP5A1,GLUD1,HSPA9,HSPD1,IGF2BP3,MYOF,RPL10A,RPL12,RPS18,TUFM,VDAC1,VIM
T1/T2	NFE2L2		transcription regulator		0,163	4.92e-13	ALDOA,CCT3,CCT7,COL3A1,DAD1,GNB2L1,GSR,GSTP1,HSP90AA1,LMNA,NQO1,PCBP1,PDIA3,PDIA6,PRDX1,PSAT1,PSMC3,PSMD13,SEC23A,STIP1,TTR,TXNRD1,VCP
T1/T2	SYVN1		transporter		-0,775	6.59e-13	ADAM9,CRTAP,FASN,GANAB,HSPB1,ITGB1,LDHB,MYOF,PCBP1,PFN1,PSMC3,PTBP1,PTRF,RPN2,SLC3A2
T1/T2	desmopressin		biologic drug			8.47e-13	ACTB,AHNAK,ALB,CAPG,ENO1,LDHB,LMNA,MYH10,PPIA,PXN,RPS3,TUBB,VDAC1
T1/C	IND S1		chemical - kinase inhibitor		0,707	9.18e-13	ACTB,ATP5B,CFL1,ENO1,ETFA,PDIA3,PGAM1,PRDX1
T1/T2	5-fluorouracil		chemical drug		-0,884	9.73e-13	ALDOA,ANXA2,ATP5B,CCT3,CCT4,CCT6A,GSN,HADHA,HNRNPC,LDHA,MDH1,MVP,NCL,PCBP1,RPL10A,RPS13,RPS27A,RPS8
T1/T2	methapyrilene		chemical drug		-1155	1.13e-12	A2M,ALB,ALDOA,ANXA2,ANXA5,CP,CTSB,EEF1A1,HSPA5,ITGB1,RPS8,SLC3A2,TTR,TUBB,TXNRD1
T1/T2	IND S7		chemical - kinase inhibitor		0,333	1.26e-12	ACTB,ATP5B,C1QBP,ENO1,PDIA3,PGAM1,STIP1,TUBB,VIM
T1/T2	PLN		transporter			1.49e-12	ACTB,AHSG,ALDOA,ANXA2,APOA1,ENO1,GNB2L1,ITGB1,MYL6,VCP,VIM
T1/T2	Pln		other			1.84e-12	ACTB,AHSG,ALDOA,ANXA2,APOA1,ENO1,GNB2L1,ITGB1,MYL6,VCP,VIM
T1/C	RICTOR		other	Activated	3638	2.13e-12	ATP5A1,ATP5B,PSMB1,PSMC6,RPL10,RPL10A,RPL12,RPL14,RPL17,RPL22,RPL4,RPL9,RPS18,RPS2,RPS27A,RPS8,RPSA
T1/T2	CD 437		chemical drug	Inhibited	-3638	2.37e-12	ALDOA,ARPC2,ATP5A1,ATP5B,CCT2,CCT3,CCT6A,ENO1,FSCN1,HADHA,HNRNPC,HSP90AA1,NPM1,PCBP1,PDIA3,PFN1,PGAM1
T1/T2	HNF4A		transcription regulator	Activated	2020	3.66e-12	ACLY,ACTA2,ACTN1,ACTR3,AHNAK,AHSG,ANPEP,ANXA5,AP2A1,APOA1,APOB,APOH,C3,C4A/C4B,CAV1,COPB1,COPB2,CTSB,DAD1,EIF4G1,FKBP10,GSN,HADHA,HNRNPC,HNRNPR,HPX,HSPA5,KNG1,KPNB1,KRT10,MDH1,MYL6,NONO,PHB,PKM,PLG,PRMT1,PSAT1,RPS25,RPS27A,SEC23A,SERPINA1,TF,TLN1,TTR,TXNRD1,UCHL1,USMG5,VDAC1,XRCC5
T1/T2	tretinoin		chemical - endogenous mammalian		0,638	4.04e-12	A2M,AHNAK,ANPEP,ANXA1,ANXA2,ANXA5,C3,CALR,CAPN2,CD63,CLTC,COL3A1,CP,CTSB,DAD1,EEF1A1,EIF4G1,GSTP1,HADHA,HNRNPC,HNRNPK,HSPB1,HSPD1,IGHM,IMPDH2,ITGB1,MAP1B,NCL,NES,NPM1,PFN1,PRMT1,RPL4,RPS3,SERPING1,TF,TGM2,UBA1,VCL,VIM,XRCC5
T1/C	D-glucose		chemical - endogenous mammalian		0,318	4.06e-12	ACTA2,ACTB,ALDOA,ANXA1,APOB,C3,CALR,CLU,ENO1,FN1,GAPDH,GPI,HP,HSPD1,ITGB1,LRP1,PDIA3,PGAM1,PPIB,SLC3A2,TKT,TXNRD1
T2/C	tretinoin		chemical - endogenous mammalian		0,379	4.44e-12	A2M,AHNAK,ANPEP,ANXA1,ANXA2,ANXA5,ANXA6,C3,CALR,CBR1,CCT5,CLTC,COL3A1,CP,CSE1L,EEF1A1,EIF4A1,EIF4G1,FN1,HNRNPC,HNRNPD,HNRNPK,HSPB1,HSPD1,IGHM,ILF3,ITGB1,LGALS1,MAP1B,NCL,NES,NPM1,PFN1,PPM1G,PRMT1,RPL5,SERPING1,SPARC,TF,TPI1,UBA1,VCL,XRCC6,YWHAE
T2/C	MEL S3		chemical - kinase inhibitor		0,333	5.51e-12	ACTB,ATP5B,C1QBP,CALU,ENO1,ETFA,PGAM1,STIP1,TUBB
T1/C	methotrexate		chemical drug		0,577	6.14e-12	ACTB,ALB,ALDOA,C3,C4BPA,CFH,GAPDH,GPI,GSN,HADHA,ORM1,PPIA,PRDX1,S100A11,SERPING1,TTR
T2/C	nitrofurantoin		chemical drug		-0,737	7.56e-12	A2M,ACTB,ALB,ANXA2,ANXA5,C3,CLU,CP,EEF1A1,GSR,HPX,ITGB1,PRDX1,S100A11,SERPINA1,TUBB
T2/C	HSF2		transcription regulator		-0,378	7.81e-12	CCT2,CCT3,CCT5,CCT6A,CCT7,CLU,HSPA4,HSPB1,TCP1
T1/C	IND S7		chemical - kinase inhibitor		0,707	8.63e-12	ACTB,ATP5B,ENO1,ETFA,GLUD1,PDIA3,PGAM1,VIM
T1/C	beta-estradiol		chemical - endogenous mammalian		0,406	8.96e-12	A2M,ACTA2,ACTB,ALB,ALDOA,ANPEP,ANXA1,APOA1,C3,C4A/C4B,CALR,CCT2,CLU,COL1A2,CP,ENO1,FN1,HSP90AB1,HSP90B1,HSPA4,HSPA8,HSPA9,HSPD1,LMNA,MYOF,PDIA3,PKM,PPIB,PSMB1,RPL17,SERPINA1,SERPINA3,SLC3A2,STAT3,TF,TTR,TXN,TXNRD1,VIM
T1/C	HNF4A		transcription regulator		1358	1.05e-11	ACTA2,ACTN1,AHSG,ANPEP,APOA1,APOA2,APOB,APOH,C3,C4A/C4B,COPB2,FKBP10,FLNA,GAPDH,GSN,GSTO1,HADHA,HIST1H2AD,HNRNPC,HPX,HSP90B1,KNG1,ORM1,ORM2,PKM,PRDX5,PSMB1,RPL10,RPL12,RPS18,RPS27A,SCP2,SERPINA1,SERPINA3,TF,TLN1,TTR,TXNRD1,USMG5,VDAC1,XRCC5,YWHAB
T1/C	PD98059		chemical - kinase inhibitor		0,131	1.06e-11	ACTA2,ALDOA,ANPEP,ANXA1,APOA1,C3,CLU,COL1A2,EEF1A1,ENO1,FN1,GPI,HNRNPA2B1,ITGB1,PLEC,RPS2,SERPINA1,SLC3A2,STAT3,TF,TXN,VIM
T1/C	tanespimycin		chemical drug		-0,792	1.17e-11	EIF4A1,HNRNPA2B1,HNRNPC,HNRNPM,HSP90AB1,HSP90B1,HSPA8,HSPA9,RBMX,RPS8,SERPINH1,STAT3
T1/C	pirinixic acid		chemical toxicant		-1327	1.31e-11	AHSG,ANXA2,APOA1,APOA2,C3,CCT6A,CCT7,CFH,CLU,GAPDH,HADHA,HPX,HSP90AA1,HSPD1,ORM1,PSMB1,PSMC6,SCP2,TUFM,TXN
T1/T2	5-azacytidine		chemical drug		1207	1.39e-11	ANXA2,ATP5A1,ATP5B,CALR,CAV1,GSTP1,HSPA5,HSPD1,LDHB,PTRF,SLC3A2,TGM2,TUBB,ZYX
T1/T2	inosine		chemical - endogenous mammalian	Activated	2055	1.62e-11	A2M,ANXA1,ANXA2,ANXA5,C3,C4A/C4B,CD63,CFB,SERPING1,VIM
T1/C	NFE2L2		transcription regulator		0,183	1.65e-11	ALDOA,CCT7,FN1,GNB2L1,GSTO1,HSP90AA1,HSP90AB1,HSP90B1,HSPA9,LMNA,PDIA3,PPIB,PRDX1,PSMB1,SERPINA3,TTR,TXN,TXNRD1,VCP
T1/T2	XBP1		transcription regulator		-1431	1.85e-11	APOA1,CALR,COPB1,COPB2,COPE,DAD1,FASN,FKBP10,HSPA5,LMAN2,PDIA3,PDIA6,RPN2,SEC23A,SERPINA1,TTR
T1/C	acetaminophen		chemical drug		0,338	2.02e-11	A2M,ACTB,ALB,APOA2,GLUD1,HSPD1,ITGB1,ORM1,PRDX1,SCP2,TF,TTR,TXN
T1/C	TGFB1		growth factor		0,184	2.05e-11	ACTA2,ACTN1,AFM,ALB,ANPEP,ANXA2,APOB,CCT2,CCT6A,CFL1,CLU,COL1A2,EEF1A1,FLNA,FN1,FSCN1,FUS,GNB2L1,GSN,HNRNPC,HNRNPH1,HSP90AA1,IGHM,ITGB1,MYH9,MYOF,NT5E,RNH1,S100A11,SERPINA1,SERPINA3,SERPINH1,STAT3,TUFM,TXNRD1,VCL,VIM
T2/C	HSF1		transcription regulator		-0,134	2.2e-11	CCT2,CCT3,CCT5,CCT6A,CCT7,CLU,FASN,HSP90AB1,HSPA4,HSPA8,HSPB1,HSPD1,SERPINH1,SPTAN1,STIP1,TCP1
T1/C	HRAS		enzyme		1073	2.56e-11	A2M,ACTB,ANXA2,ANXA6,ATP5B,CD81,CLU,COL1A2,COPB2,FLNA,FN1,GSN,HNRNPA2B1,HSP90AA1,HSPA8,IGKC,ITGB1,PFN1,SERPINA3,STAT3,VCL,VIM
T2/C	KRAS		enzyme		-0,501	2.73e-11	ACTR3,ALDOA,ANPEP,BSG,CAV1,CLU,COL3A1,EEF1A1,FBN1,FN1,GSN,NT5E,PDIA3,PRDX4,PSMC6,RPSA,SLC3A2,SPARC,TCP1,VCP,VPS35
T1/T2	pirinixic acid		chemical toxicant		0,827	3.26e-11	AHSG,ANXA2,APOA1,BSG,C3,CCT3,CCT6A,CCT7,CD63,CFH,CTSB,DAD1,FASN,HADHA,HPX,HSP90AA1,HSPB1,HSPD1,LDHB,PAICS,PSMC3,RTN4
T1/C	dihydrotestosterone		chemical - endogenous mammalian		0,072	4.43e-11	ACTB,ALDOA,C4A/C4B,CLU,ENO1,FN1,GAPDH,GPI,GSN,HNRNPU,HSP90AA1,ITGB1,PFN1,RPL12,RPL27,RPL9,SCP2,SLC3A2,TF,TKT,VIM
T2/C	SYVN1		transporter		1604	5.37e-11	ACSL3,CRTAP,FASN,HSPB1,ITGB1,MYOF,PCBP1,PFN1,PSMC3,PTBP1,PTRF,RPN2,SLC1A5,SLC3A2
T2/C	mir-122		microrna		-0,636	5.59e-11	ALDOA,CLIC4,IQGAP1,KIF5B,LAMC1,MAP1B,MAP4,PKM,PLIN3,PXN,SEPT2,SLC1A5
T2/C	mibolerone		chemical drug		1183	5.94e-11	AHNAK,ARF4,CALR,CALU,CLTC,CLU,COL6A3,EIF4A1,MME,NME1,PPIA,PPIB,SLC25A5,TF
T2/C	dihydrotestosterone		chemical - endogenous mammalian		0,732	6.3e-11	ACLY,ACTB,ALDOA,CCT3,CLU,COL3A1,ENO1,FASN,FN1,GPI,GSN,HSPB1,ITGB1,LGALS1,MME,PFN1,PHB,RAB2A,RPL12,RPL5,RPL9,SLC1A5,SLC3A2,SPARC,TF
T2/C	MEL T1		chemical - kinase inhibitor		-1134	7.85e-11	ATP5B,C1QBP,CFL1,ENO1,HSPD1,PGAM1,PRDX1
T2/C	MTOR		kinase		0,202	8.81e-11	ACLY,CLTC,ENO1,ETFA,FASN,FN1,GLG1,HSP90AB1,HSPB1,PFN1,PKM,PPIB,PRDX5,PTBP1,RPL12,RPS18,SERPINA1,SND1
T1/T2	MEL S3		chemical - kinase inhibitor		0,707	9.38e-11	ACTB,ATP5B,C1QBP,ENO1,PGAM1,STIP1,TUBB,VIM
T1/C	benzyloxycarbonyl-Leu-Leu-Leu aldehyde		chemical - protease inhibitor		0,696	9.44e-11	ACTB,APOA2,CCT2,CFL1,CLU,HNRNPA2B1,HSP90AA1,HSP90B1,HSPA4,HSPA8,HSPA9,HSPD1,ITGB1,PFN1,PPIA,TXN
T1/T2	KRAS		enzyme		-0,733	1.64e-10	ACTR3,ALDOA,ANPEP,BSG,CAV1,COL3A1,EEF1A1,FBN1,GSN,HSPA5,NQO1,NT5E,PDIA3,PRDX4,RNH1,SLC3A2,TCP1,VCP,VIM
T1/T2	dihydrotestosterone		chemical - endogenous mammalian		0,594	1.65e-10	ACLY,ACTB,ALDOA,C4A/C4B,CCT3,CD63,COL3A1,ENO1,FASN,GPI,GSN,GSTP1,HSP90AA1,HSPB1,ITGB1,LDHA,PFN1,PHB,SLC3A2,TF,TGM2,TKT,VIM
T1/C	IL6		cytokine	Activated	2076	2.06e-10	A2M,ALB,ANPEP,ANXA1,APOA1,APOB,C3,CLU,CP,FN1,FSCN1,HP,HPX,IGHM,ITGB1,ORM1,SERPINA1,SERPINA3,STAT3,TF,TTR,VIM,XRCC5
T1/T2	ESR1		ligand-dependent nuclear receptor		1164	2.33e-10	AHNAK,APOA1,C3,CAPN2,CAV1,CAV2,CD59,COPE,CP,CTSB,DDX17,ENO1,FASN,GSN,HPX,HSP90AA1,HSPD1,IMPDH2,IQGAP1,KIF5B,KPNB1,MAP1B,MARCKS,MYH10,NQO1,PHB,PSAT1,RRBP1,SCARB2,SLC3A2,SPTAN1,TGM2,TTR,VIM,WARS,YARS
T1/C	HTT		transcription regulator			2.37e-10	ACTA2,ALDOA,APOA1,ATP5A1,ATP5B,EEF1A1,EEF2,FN1,GAPDH,GPI,GSN,HSP90AB1,HSPA8,HSPA9,HSPD1,ITGB1,PFN1,PTBP1,SERPINA1,SERPINA3,SERPING1,SERPINH1,SFPQ
T1/T2	methotrexate		chemical drug		0,277	3.04e-10	ACTB,ALB,ALDOA,C3,CFB,CFH,FASN,GPI,GSN,GSR,HADHA,NQO1,PPIA,PRDX1,SERPING1,TTR
T1/C	desmopressin		biologic drug			4.43e-10	ACTB,ALB,ENO1,FLNA,GAPDH,HSPA8,LMNA,PPIA,S100A11,VDAC1
T1/T2	HSF1		transcription regulator		1400	4.69e-10	CCT2,CCT3,CCT4,CCT6A,CCT7,FASN,HSP90AA1,HSPB1,HSPD1,RPL22,SPTAN1,STIP1,TCP1,TTR
T1/T2	acetaminophen		chemical drug		-0,206	5.1e-10	A2M,ACTB,ALB,GSR,GSTP1,HSPA5,HSPD1,ITGB1,NQO1,PRDX1,TF,TTR,TUBB
T1/T2	doxorubicin		chemical drug		-0,435	5.83e-10	A2M,ALB,ANXA1,ANXA2,C4A/C4B,COL3A1,CP,CTSB,EEF1A1,EEF1B2,GSR,MAP4,MVP,NQO1,PRDX1,PSAP,RCN1,TUBB,VIM
T1/C	MEL T1		chemical - kinase inhibitor		-0,816	5.84e-10	ATP5B,CFL1,ENO1,HSPD1,PGAM1,PRDX1
T2/C	testosterone		chemical - endogenous mammalian		0,425	6.39e-10	A2M,ALDOA,ANPEP,ANXA1,CAV1,CLU,FN1,GDI2,HNRNPK,HSP90AB1,HSPD1,ITGB1,PDIA4,PSMC3,PXN,RAB2A,TF,TXNRD1,YWHAE
T1/C	PDGF (family)		group		-1342	6.61e-10	CALR,EEF1B2,HSPD1,PDIA3,VIM
T1/C	MEL S3		chemical - kinase inhibitor		1134	6.78e-10	ACTB,ATP5B,ENO1,ETFA,GLUD1,PGAM1,VIM
T2/C	lactacystin		chemical - protease inhibitor		0,801	6.81e-10	ACTB,APOB,CCT2,CFL1,CLIC1,FUS,GNAI2,HNRNPA2B1,HSPB1,MAP1B,PFN1,PPIA,PXN,SLC3A2,TXNRD1
T1/C	tretinoin		chemical - endogenous mammalian		0,693	6.94e-10	A2M,ANPEP,ANXA1,ANXA2,ANXA6,APOA2,C3,CALR,CLTC,COL1A2,CP,EEF1A1,EIF4A1,FN1,HADHA,HNRNPC,HSPD1,IGHM,ITGB1,MYH9,NCL,PFN1,RPL10,RPL13,RPL4,SERPING1,STAT3,TF,VCL,VIM,XRCC5,YWHAB
T2/C	CD3		complex		0,077	7.15e-10	ACTR3,ANXA1,COPB2,GDI2,HNRNPA2B1,HNRNPR,HPX,HSPA8,LRP1,NCL,NME1,NPM1,PDIA4,PFN1,PGAM1,PHB,PLEC,PRDX4,PSAP,RAB2A,RAB8A,S100A11,SLC25A5,SSB,TXNRD1,XRCC6
T2/C	dexamethasone		chemical drug		1366	7.35e-10	ACTB,ACTR3,ALB,ANXA1,APOA1,BSG,C3,CALR,CAV1,CBR1,CD59,CFL1,CLIC1,CLIC4,CP,EEF1A1,ETFA,FASN,FN1,GNAI2,HNRNPH1,HP,HSPA8,IGHM,ILF3,IQGAP1,ITGB1,KPNB1,LAMC1,LRP1,MME,NPM1,PLEC,PLOD1,PRDX6,PTGR1,RPL5,SERPINA1,SPARC,TAGLN,TF,VCL,VCP
T2/C	EDN1		cytokine		1325	7.87e-10	ACTB,ANXA1,ANXA5,ANXA6,ARF6,FN1,HSPA8,ITGB1,MYL6,NPM1,PLOD1,PXN,RPSA,VCL,YWHAE
T2/C	ERBB2		kinase		-1544	7.9e-10	ACTB,AHNAK,ALDOC,ANXA2,CD59,CLU,COL3A1,COL6A3,FASN,FN1,FSCN1,G3BP1,HNRNPK,HP,HSPB1,ITGB1,LGALS1,MAP1B,MAP4,MME,PDIA4,PSMC3,PTRF,SPARC,TAGLN,VCL
T1/C	2-bromoethylamine		chemical reagent		0,563	1.11e-09	A2M,ANXA1,ANXA2,C4A/C4B,CLU,CP,S100A11,VIM
T1/T2	E2F1		transcription regulator		-0,213	1.11e-09	ACTR3,CALR,CAV1,CCT2,CCT4,CTSB,HADHA,HNRNPK,HNRNPR,HSPD1,KRT10,MDH1,NCL,PHB,PSAT1,SLC3A2,TXNRD1,VCP,VIM,YARS
T1/C	CEBPB		transcription regulator	Activated	2451	1.13e-09	ACTA2,ALB,APOB,C3,COL1A2,CP,HP,HPX,HSP90AA1,HSPA8,HSPD1,IGKC,ORM1,SERPINA1,STAT3,TF,VIM
T1/C	Hmgn3		other		1664	1.13e-09	AHSG,APOA1,APOA2,KNG1,SERPINA1,SERPINH1,TTR
T2/C	PRL		cytokine		-0,346	1.22e-09	A2M,ACTB,ACTR3,ANXA2,ANXA5,CAV1,CLU,COL3A1,ENO1,FN1,HSPD1,LAMC1,MME,PDIA4,RPSA,SND1,SPARC
T1/T2	tetraethylammonium		chemical drug		0,000	1.25e-09	HADHA,HNRNPC,HSPB1,PARK7,PDIA3,PRDX3,SARS,TCP1
T2/C	butyric acid		chemical - endogenous mammalian		1387	1.3e-09	A2M,ALB,ANXA1,ANXA2,ANXA5,CD81,CLU,COL6A3,FASN,GC,GNAI2,GSN,IQGAP1,MVP,NCL,NME1,NPM1,PDIA3,PHB,PRDX1,PSAP
T1/C	KRAS		enzyme		-0,747	1.32e-09	ALDOA,ANPEP,CLU,EEF1A1,FN1,GSN,NT5E,PDIA3,PSMC6,RNH1,RPSA,SERPINA3,SLC3A2,STAT3,VCP,VIM
T1/T2	IL6		cytokine		1301	1.48e-09	A2M,AHNAK,ALB,ANPEP,ANXA1,APOA1,APOB,C3,COL3A1,CP,FSCN1,HP,HPX,HSPA5,IGHM,ITGB1,PHB,PLG,SERPINA1,TF,TGM2,TTR,VIM,WARS,XRCC5
T1/T2	PD98059		chemical - kinase inhibitor		0,899	1.69e-09	ACTA2,ACTR3,ALDOA,ANPEP,ANXA1,APOA1,C3,CAV1,COL3A1,CTSB,EEF1A1,ENO1,FASN,GPI,HSPA5,ITGB1,LDHA,NQO1,SERPINA1,SLC3A2,TF,VIM
T1/T2	HTT		transcription regulator			1.72e-09	ACTA2,ALDOA,APOA1,ATP5A1,ATP5B,BASP1,CTTN,EEF1A1,FASN,GPI,GSN,GSR,HSPA5,HSPD1,ITGB1,LDHA,LDHB,PFN1,PTBP1,SERPINA1,SERPING1,SPTAN1,TGM2,TUBB,UCHL1
T2/C	EGF		growth factor		1345	2.23e-09	ACTN1,ANPEP,APOA1,ARF6,CAV1,CLU,COL3A1,EEF1A1,FASN,FN1,GLG1,HNRNPK,ITGB1,NCL,NES,PPIB,S100A11,SERPINA1,SPARC,TUFM,VCL,XRCC6
T1/C	JUN		transcription regulator	Activated	2386	2.3e-09	A2M,ANXA1,ANXA2,CLU,COL1A2,EEF2,EIF4A1,FLNC,FN1,FUS,HNRNPA2B1,HNRNPU,ITGB1,LMNA,PRDX1,TXN,VIM
T2/C	gentamicin		chemical drug		-1000	2.35e-09	ACSL3,ARF6,CALR,CAND1,CLU,EEF1A1,HSPB1,NCL,NME1,NPM1,PDIA4,PSAT1,PTBP1,SFPQ,SSB,TUBB
T1/T2	PDGF (family)		group		0,447	2.42e-09	CALR,EEF1B2,HSPD1,PDIA3,VIM
T1/C	HSF1		transcription regulator		-0,287	2.63e-09	CCT2,CCT6A,CCT7,CLU,HSP90AA1,HSP90AB1,HSPA4,HSPA8,HSPD1,RPL22,SERPINH1,TTR
T1/T2	MEL T1		chemical - kinase inhibitor		0,816	2.76e-09	ATP5B,C1QBP,ENO1,HSPD1,PGAM1,PRDX1
T1/T2	vancomycin		biologic drug		1287	3.08e-09	A2M,ANXA1,ANXA2,C3,C4A/C4B,CP,RCN1,RTN4,TUBB,VIM
T1/C	IGF1R		transmembrane receptor		-0,632	3.28e-09	ACTA2,ALDOA,ATP5A1,ATP5B,CLU,FLNC,HADHA,PSMC6,RPL10A,RPL9,SCP2,STAT3,TXN
T1/C	6-hydroxydopamine		chemical toxicant		-1000	3.39e-09	C3,CALR,HSP90AB1,HSPA4,HSPA8,HSPA9,PDIA3,PPIB,VCP
T1/C	hexachlorobenzene		chemical toxicant		0,707	3.9e-09	A2M,ANXA1,ANXA2,C4A/C4B,CLU,CP,S100A11,VIM
T1/C	ANGPT2		growth factor		-0,282	5.18e-09	CALR,CCT7,COL1A2,EEF1B2,FKBP10,FN1,HSP90AA1,HSPA4,HSPD1,PDIA3,SERPING1,VIM
T1/C	vancomycin		biologic drug		0,850	5.24e-09	A2M,ANXA1,ANXA2,C3,C4A/C4B,CLU,CP,S100A11,VIM
T1/C	IPMK		kinase		0,000	5.26e-09	ACTA2,ACTB,FLNA,FLNC,HSP90AB1,PFN1
T1/T2	HSF2		transcription regulator		1633	5.3e-09	CCT2,CCT3,CCT4,CCT6A,CCT7,HSPB1,TCP1
T1/C	phenylbutazone		chemical drug		0,636	5.94e-09	A2M,ANXA1,ANXA2,C4A/C4B,CLU,CP,S100A11,VIM
T1/C	lactacystin		chemical - protease inhibitor		0,543	6.19e-09	ACTB,APOB,CCT2,CFL1,FUS,HNRNPA2B1,HSP90B1,PFN1,PPIA,SLC3A2,TXN,TXNRD1
T1/C	tetraethylammonium		chemical drug		-1195	6.32e-09	GSTO1,HADHA,HNRNPC,HSPA8,HSPA9,PARK7,PDIA3
T1/C	cisplatin		chemical drug		0,118	6.62e-09	A2M,ACTA2,ACTB,ALB,ANPEP,ANXA1,ANXA2,APOA2,C4A/C4B,CLU,CP,FN1,GC,HADHA,ITGB1,LMNA,PPIA,S100A11,STAT3,VIM
T1/T2	4-methylnitrosoamino-1-(3-pyridinyl)-1-butanone		chemical toxicant		-0,956	6.8e-09	ANXA1,APOA1,FASN,HP,SERPINA1,TF,TKT
T2/C	maslinic acid		chemical - endogenous non-mammalian			7.06e-09	ACTN1,ARPC4,CFL1,EIF4G1,IGHM,NCL,PPM1G,PXN,TLN1,YWHAE
T1/T2	dexamethasone		chemical drug		1747	7.09e-09	ACTA2,ACTB,ACTR3,ALB,ANXA1,APOA1,BSG,C3,CALR,CAV1,CD59,CFB,CP,CTSB,EEF1A1,FASN,GSTP1,HP,HSPA5,IGHM,IQGAP1,ITGB1,KPNB1,LAMC1,LDHA,LRP1,MARCKS,NPM1,PRDX6,SCARB2,SERPINA1,TF,TGM2,TTR,VCL,VCP,WARS,XRCC5
T1/T2	EGFR		kinase		-0,451	7.29e-09	ACTA2,ACTB,ANXA1,CAV1,COL3A1,FASN,FBN1,HNRNPK,HP,HSPA5,HSPB1,MARCKS,PPIA,TGM2,VCL,VIM
T1/T2	bromobenzene		chemical toxicant		0,000	8.7e-09	GC,GSR,GSTP1,HSP90AA1,HSPA5,HSPB1,NQO1,RPL22,YWHAQ
T1/C	carbon tetrachloride		chemical toxicant		0,467	8.75e-09	ACTA2,APOA1,APOA2,APOB,COL1A2,FN1,GC,GLUD1,HSP90AA1,HSPD1,ITGB1,TF
T1/C	gentamicin C		chemical drug		0,707	8.84e-09	A2M,ANXA1,ANXA2,C4A/C4B,CLU,CP,S100A11,VIM
T2/C	2-amino-1-methyl-6-phenylimidazo-4-5-b-pyridine		chemical drug		-0,707	9.13e-09	CCT2,CCT5,CCT7,G3BP1,HSPA8,HSPD1,RAB2A,UBA1
T1/C	XBP1		transcription regulator		0,853	9.26e-09	APOA1,CALR,COPB2,COPE,FKBP10,FN1,HSP90B1,PDIA3,PPIB,SERPINA1,TTR,TXN
T2/C	ciprofloxacin		chemical drug		0,905	9.4e-09	ACTN1,ATP5A1,HSPA9,HSPD1,IGF2BP3,MYOF,PSAP,RPL12,RPS18,TUFM,VDAC1
T2/C	E2F1		transcription regulator		0,378	9.44e-09	ACTR3,CALR,CAV1,CCT2,CLIC1,CSE1L,HNRNPD,HNRNPK,HNRNPR,HSPA8,HSPD1,NCL,PHB,PPM1G,PSAT1,PSMD2,SLC3A2,TXNRD1,VCP,YWHAE
T2/C	XBP1		transcription regulator		1322	9.89e-09	APOA1,CALR,COPB2,COPE,FASN,FN1,LMAN2,PDIA3,PDIA4,PPIB,RPN2,SERPINA1,SSR1,XRCC6
T1/C	lomustine		chemical drug		0,707	1e-08	A2M,ANXA1,ANXA2,C4A/C4B,CLU,CP,S100A11,VIM
T2/C	vancomycin		biologic drug		1103	1.01e-08	A2M,ANXA1,ANXA2,C3,CLU,CP,RCN1,RTN4,S100A11,TUBB
T1/T2	ANGPT2		growth factor		1449	1.02e-08	CALR,CCT7,CFB,COL3A1,EEF1B2,FKBP10,HSP90AA1,HSPA5,HSPD1,PDIA3,PDIA6,SERPING1,VIM
T1/C	phenacetin		chemical drug		0,478	1.09e-08	A2M,ANXA1,ANXA2,CLU,CP,S100A11,VIM
T2/C	FMR1		other		0,368	1.1e-08	ALDOA,BASP1,CFL1,EEF2,ENO1,MAP1B,PPIA,RPSA
T2/C	FN1	3050	enzyme		0,180	1.2e-08	ACTR2,AHCY,CLIC4,FN1,G3BP1,GDI2,IGF2BP3,ITGB1,NES,PTBP1,PXN,SPARC,TAGLN,VDAC1
T1/C	triamterene		chemical drug		0,707	1.29e-08	A2M,ANXA1,ANXA2,C4A/C4B,CLU,CP,S100A11,VIM
T1/C	EGFR		kinase		-1780	1.32e-08	ACTA2,ACTB,ANXA1,HNRNPA2B1,HNRNPH1,HP,HSP90B1,IGF2BP3,PPIA,PSMB1,SERPINA3,STAT3,VCL,VIM
T1/T2	EDN1		cytokine		0,779	1.39e-08	ACTA2,ACTB,ANXA1,ANXA5,HSPA5,ITGB1,MYL6,NPM1,PDIA6,PXN,TGM2,VCL,VIM
T1/T2	TNF		cytokine	Activated	2263	1.52e-08	ACTB,ALB,ANPEP,ANXA1,APOA1,ARF4,ARL6IP5,C3,CALR,CAV1,CD59,CFB,COL3A1,CP,CTSB,CTTN,FASN,FSCN1,GSTP1,HP,HSPD1,IGKC,ITGB1,LAMC1,LDHA,MVP,MYH10,MYL6,NQO1,RPS13,RPS3,TF,TGM2,TXNRD1,VCL,VIM,ZYX
T1/C	2-amino-1-methyl-6-phenylimidazo-4-5-b-pyridine		chemical drug		-1134	1.53e-08	CCT2,CCT7,G3BP1,HSP90AA1,HSPA8,HSPD1,PSMB1
T1/C	FMR1		other		1890	1.8e-08	ALDOA,CFL1,EEF2,ENO1,GAPDH,PPIA,RPSA
T1/C	fenamic acid		chemical reagent		0,563	1.84e-08	A2M,ANXA1,ANXA2,C4A/C4B,CLU,CP,S100A11,VIM
T1/C	SMAD3		transcription regulator		-0,993	1.98e-08	ACTA2,ALB,APOA1,APOA2,APOB,COL1A2,FN1,HP,ITGB1,STAT3,TF,VIM
T2/C	NRG1		growth factor		1317	2.08e-08	ACTN1,ARPC4,CAV1,COL6A3,EEF1A1,G3BP1,GLG1,GPI,HNRNPK,PTRF,PXN,TF,VCL,XRCC6
T1/T2	IL5		cytokine		1414	2.15e-08	A2M,ALDOA,ANXA2,CD63,CKAP4,ENO1,HSPA5,IGHG1,IGHM,PDIA6,PKM,PRDX4,PSAT1,VIM,ZYX
T1/T2	FN1		enzyme		-0,461	2.25e-08	ACTA2,AHCY,CAPN2,CCT4,GDI2,ITGB1,MARCKS,NES,PTBP1,PXN,TGM2,VDAC1,ZYX
T1/C	mibolerone		chemical drug		-1071	2.37e-08	C4A/C4B,CALR,CLTC,CLU,COL1A2,EIF4A1,HSP90B1,PPIA,PPIB,TF
T1/C	EGF		growth factor		1571	2.42e-08	ACTN1,ANPEP,APOA1,CLU,COL1A2,EEF1A1,FN1,ITGB1,NCL,PPIB,PSMB1,S100A11,SERPINA1,SERPINA3,TUFM,VCL,VIM
T2/C	benzyloxycarbonyl-Leu-Leu-Leu aldehyde		chemical - protease inhibitor		-0,115	2.48e-08	ACTB,CCT2,CFL1,CLIC1,CLU,HNRNPA2B1,HSPA4,HSPA8,HSPA9,HSPB1,HSPD1,ITGB1,PFN1,PPIA,PSMD2,PXN
T1/T2	gentamicin		chemical drug		0,659	2.74e-08	C4A/C4B,CALR,CAND1,EEF1A1,HSP90AA1,HSPA5,HSPB1,NCL,NPM1,PSAT1,PTBP1,TTR,TUBB,VAT1
T1/C	Tcf 1/3/4		group	Activated	2000	2.76e-08	AHSG,ALB,APOH,TTR
T1/C	doxorubicin		chemical drug		0,737	2.88e-08	A2M,ALB,ANXA1,ANXA2,C4A/C4B,CLU,CP,EEF1A1,EEF1B2,MVP,PRDX1,S100A11,STAT3,TXN,VIM
T1/T2	benzyloxycarbonyl-Leu-Leu-Leu aldehyde		chemical - protease inhibitor		0,527	3.13e-08	ACTB,CCT2,CFB,CTSB,GSTP1,HSP90AA1,HSPA5,HSPB1,HSPD1,ITGB1,NQO1,PFN1,PPIA,PSMD13,PXN
T1/T2	butyric acid		chemical - endogenous mammalian		-0,891	3.2e-08	A2M,ALB,ANXA1,ANXA2,ANXA5,FASN,GC,GSN,GSTP1,IQGAP1,MVP,NCL,NPM1,PDIA3,PHB,PRDX1,PSAP,TGM2
T1/T2	NRG1		growth factor		-0,850	3.78e-08	ACTN1,CAV1,DAD1,EEF1A1,GLG1,GPI,HNRNPK,PLG,PTRF,PXN,TF,VCL,VIM
T1/C	HSF2		transcription regulator		-0,277	4.01e-08	CCT2,CCT6A,CCT7,CLU,HSPA4,TXN
T1/T2	EGF		growth factor		0,280	4.05e-08	ACTN1,ANPEP,APOA1,CAV1,COL3A1,DAD1,EEF1A1,FASN,GLG1,GSTP1,HNRNPK,ITGB1,LDHA,NCL,NES,SERPINA1,TGM2,VCL,VIM
T2/C	EGFR		kinase		-1549	4.18e-08	ACTB,ANXA1,CAV1,COL3A1,FASN,FBN1,HNRNPA2B1,HNRNPH1,HNRNPK,HP,HSPB1,IGF2BP3,MME,PPIA,TUBB4B,VCL
T1/C	inosine		chemical - endogenous mammalian		0,104	4.45e-08	A2M,ANXA1,ANXA2,C3,C4A/C4B,SERPING1,VIM
T1/T2	phenylbutazone		chemical drug		1364	4.45e-08	A2M,ANXA1,ANXA2,C4A/C4B,CP,RCN1,TUBB,VIM
T1/C	dexamethasone		chemical drug		1749	4.62e-08	ACTA2,ACTB,ALB,ANXA1,APOA1,APOA2,C3,CALR,CFL1,CP,EEF1A1,ETFA,FN1,GAPDH,HNRNPH1,HP,HSPA8,IGHM,ITGB1,LRP1,ORM1,PLEC,SERPINA1,SERPINA3,TF,TTR,TXN,UGP2,VCL,VCP,XRCC5
T1/T2	hydrogen peroxide		chemical - endogenous mammalian	Inhibited	-2095	4.7e-08	ACTA2,ADAM9,ANXA2,BSG,CAV1,CD59,CD63,CTSB,EEF1A1,EEF1B2,FASN,HSPA5,PDIA3,PRDX1,PRKCSH,RCN1,TGM2,VIM
T2/C	TNF		cytokine		0,649	4.71e-08	ACTB,ALB,ANPEP,ANXA1,APOA1,ARF4,C3,CALR,CAV1,CD59,CLIC4,CLU,COL3A1,CP,CTTN,FASN,FN1,FSCN1,GNAI2,HP,HSP90AB1,HSPA4,HSPA8,HSPD1,IGKC,ITGB1,LAMC1,MVP,MYH10,MYL6,NME1,PDIA4,RPSA,SND1,SPARC,TAGLN,TF,TXNRD1,VCL
T1/C	4-methylnitrosoamino-1-(3-pyridinyl)-1-butanone		chemical toxicant		-1664	4.94e-08	ANXA1,APOA1,HP,SERPINA1,TF,TKT
T2/C	L-triiodothyronine		chemical - endogenous mammalian		0,548	5.88e-08	A2M,ACTB,ALB,APOA1,APOB,CBR1,CLU,FASN,GNAI2,HP,LMNA,LRP1,NME1,PRDX3,SSB,TF,UBA1
T2/C	hydrogen peroxide		chemical - endogenous mammalian	Activated	2115	6.07e-08	ANXA2,BSG,CAV1,CD59,CD81,CLU,EEF1A1,FASN,FN1,PDIA3,PDIA4,PRDX1,PRKCSH,RCN1,RPL5,SERPINH1,SPARC,TAGLN,XRCC6
T1/T2	L-triiodothyronine		chemical - endogenous mammalian		0,383	6.07e-08	A2M,ACTB,AHSG,ALB,APOA1,APOB,C4A/C4B,CCT4,FASN,FKBP10,HP,LMNA,LRP1,PRDX3,TF,UBA1
T2/C	pirinixic acid		chemical toxicant		-1488	6.29e-08	ALDOC,ANXA2,APOA1,BSG,C3,CCT3,CCT6A,CCT7,CFH,CLU,FASN,HPX,HSPB1,HSPD1,PAICS,PSMC3,PSMC6,RTN4,TUFM
T2/C	methylprednisolone		chemical drug		0,235	6.59e-08	A2M,AHCY,ANPEP,ANXA1,ANXA2,C1QBP,CCT6A,FN1,GC,GNAI2,ITGB1,NCL,NME1,NPM1,PGAM1,PPM1G,PRMT1,PSAT1,RAB8A,SERPINA1,SPARC
T1/C	EDN1		cytokine		1091	7.37e-08	ACTA2,ACTB,ANXA1,ANXA6,COL1A2,FN1,HSPA8,ITGB1,RPSA,VCL,VIM
T1/T2	lomustine		chemical drug		1414	7.48e-08	A2M,ANXA1,ANXA2,C4A/C4B,CP,RCN1,TUBB,VIM
T1/T2	Tcf 1/3/4		group	Activated	2000	7.78e-08	AHSG,ALB,APOH,TTR
T2/C	ethanol		chemical - endogenous mammalian		1023	8.16e-08	ACLY,ANPEP,APOA1,CBR1,CLIC4,CLU,COL3A1,FASN,GNAI2,GSR,HSP90AB1,IGHM,LGALS1,MAP1B,MME,PHB,SERPINA1
T1/C	L-triiodothyronine		chemical - endogenous mammalian		0,885	8.78e-08	A2M,ACTB,AHSG,ALB,APOA1,APOA2,APOB,C4A/C4B,CLU,FKBP10,HP,LMNA,LRP1,TF
T1/C	allopurinol		chemical drug		0,707	8.84e-08	A2M,ANXA1,ANXA2,C4A/C4B,CLU,CP,S100A11,VIM
T1/T2	2-amino-1-methyl-6-phenylimidazo-4-5-b-pyridine		chemical drug		1134	9.02e-08	CCT2,CCT4,CCT7,HSP90AA1,HSPA5,HSPD1,UBA1
T2/C	6-hydroxydopamine		chemical toxicant		-1000	9.27e-08	C3,CALR,HSP90AB1,HSPA4,HSPA8,HSPA9,PDIA3,PPIB,VCP
T1/T2	triamterene		chemical drug		1463	9.57e-08	A2M,ANXA1,ANXA2,C4A/C4B,CP,RCN1,TUBB,VIM
T2/C	phorbol myristate acetate		chemical drug	Activated	2297	9.88e-08	ACTB,ALB,ANXA1,ARF4,C3,CAPG,CAV1,CAV2,CTTN,EIF4A1,EIF4G1,GNAI2,GNB2L1,HNRNPC,HNRNPK,HSP90AB1,HSPA4,ILF3,ITGB1,MME,NPM1,PKM,PRDX1,PSMC3,SERPINA1,SPARC,SSB,TUFM,VCL
T1/T2	interferon beta-1a		biologic drug			1.03e-07	CCT4,CCT6A,ENO1,GSTP1,IGHM,PGAM1,PPIA,RPL22,SERPINA1,SERPING1
T1/C	methylprednisolone		chemical drug		-0,598	1.03e-07	A2M,ANPEP,ANXA1,ANXA2,CCT6A,FN1,GC,GLUD1,HSP90B1,ITGB1,NCL,PGAM1,SCP2,SERPINA1,SERPINA3,STAT3,VIM
T2/C	IL15		cytokine			1.04e-07	ANXA1,CD59,COPB2,GDI2,HNRNPA2B1,HSPA8,ITGB1,NME1,PDIA3,PDIA4,PFN1,PRDX4,PSAP,RAB8A,S100A11,SLC25A5,TXNRD1
T1/T2	lactacystin		chemical - protease inhibitor		0,543	1.09e-07	ACTB,APOB,CCT2,GSTP1,HSPA5,HSPB1,MAP1B,PFN1,PPIA,PXN,SLC3A2,TXNRD1
T2/C	IL5		cytokine		-0,525	1.1e-07	A2M,ALDOA,ALDOC,ANXA2,ANXA6,CKAP4,ENO1,IGHG1,IGHM,PKM,PRDX4,PSAT1,SFPQ,SLC1A5,TPI1
T2/C	phenylbutazone		chemical drug		0,636	1.15e-07	A2M,ANXA1,ANXA2,CLU,CP,RCN1,S100A11,TUBB
T2/C	methapyrilene		chemical drug	Inhibited	-2121	1.19e-07	A2M,ALB,ALDOA,ANXA2,ANXA5,CP,EEF1A1,ITGB1,SLC3A2,TUBB,TXNRD1
T1/C	interferon beta-1a		biologic drug			1.26e-07	CCT6A,ENO1,IGHM,PGAM1,PPIA,RPL22,RPL27,SERPINA1,SERPING1
T1/T2	fenamic acid		chemical reagent		1510	1.36e-07	A2M,ANXA1,ANXA2,C4A/C4B,CP,RCN1,TUBB,VIM
T2/C	tanespimycin		chemical drug		-0,784	1.45e-07	CAV1,EIF4A1,HNRNPA2B1,HNRNPC,HSP90AB1,HSPA8,HSPA9,PRDX3,RBMX,SERPINH1
T1/T2	CD3		complex		-0,834	1.48e-07	ACTR3,ANXA1,COPB2,DAD1,GDI2,HNRNPR,HPX,HSP90AA1,HSPA5,LRP1,NCL,NPM1,PFN1,PGAM1,PHB,PRDX4,PSAP,RPS3A,TGM2,TXNRD1,YARS
T1/T2	carbon tetrachloride		chemical toxicant		0,808	1.53e-07	ACTA2,APOA1,APOB,COL3A1,GC,GSTP1,HSP90AA1,HSPB1,HSPD1,ITGB1,NQO1,TF
T1/C	SRF		transcription regulator		0,457	1.86e-07	A2M,ACTA2,ACTB,FLNA,GSN,IGHM,ITGB1,LRP1,MYH9,PPIA,RNH1,TLN1,VCL
T1/T2	MKNK1		kinase		-0,333	1.87e-07	ANXA2,ANXA5,CP,HADHA,LAMC1,MAP1B,PTBP1,RNH1,VIM
T2/C	lomustine		chemical drug		0,707	1.93e-07	A2M,ANXA1,ANXA2,CLU,CP,RCN1,S100A11,TUBB
T1/T2	methylprednisolone		chemical drug		0,865	1.93e-07	A2M,AHCY,ANPEP,ANXA1,ANXA2,C1QBP,CCT6A,GC,GSTP1,ITGB1,KRT10,NCL,NPM1,PGAM1,PRMT1,PSAT1,SERPINA1,VIM,ZYX
T1/T2	2-bromoethylamine		chemical reagent		1673	1.95e-07	A2M,ANXA1,ANXA2,C4A/C4B,CP,TUBB,VIM
T1/C	NFKBIA		transcription regulator	Activated	2623	1.95e-07	A2M,APOA1,C3,CLU,COL1A2,CP,FN1,FSCN1,HSPA8,ITGB1,PARK7,RPS18,RPS2,RPSA,XRCC5
T1/C	cyclosporin A		biologic drug		0,370	2.01e-07	A2M,ACTA2,ANXA1,ANXA2,C4A/C4B,CLU,CP,FLNA,FN1,HPX,HSP90AA1,HSPD1,S100A11,SERPINH1,VIM
T2/C	cisplatin		chemical drug		-0,910	2.22e-07	A2M,ACTB,ALB,ANPEP,ANXA1,ANXA2,ANXA5,CAV1,CLU,CP,FASN,FN1,GC,ITGB1,LMNA,PPIA,PTGR1,PXN,RCN1,S100A11,TUBB,XRCC6
T1/T2	cadmium chloride		chemical toxicant			2.25e-07	ALB,ANXA5,GSR,HP,HSP90AA1,HSPA5,HSPB1
T1/C	APOE		transporter		-0,575	2.4e-07	ACTA2,ACTB,APOA1,APOB,CALR,CLU,HSP90AB1,HSPD1,LRP1,SERPINA3,VCP
T1/C	PRL		cytokine		-0,285	2.44e-07	A2M,ACTB,ANXA2,CLU,COL1A2,ENO1,FN1,HSPD1,RPSA,SCP2,SERPINA3,VIM
T2/C	triamterene		chemical drug		0,563	2.46e-07	A2M,ANXA1,ANXA2,CLU,CP,RCN1,S100A11,TUBB
T1/C	AHR		ligand-dependent nuclear receptor		0,157	2.57e-07	A2M,ACTA2,ACTN1,ALB,COL1A2,FN1,HP,HSP90AA1,IGHM,STAT3,TXN,VCL,VIM
T2/C	VEGFA		growth factor		0,463	2.59e-07	ADH5,ANPEP,ATP5J2,CAV1,CLIC4,ETFA,FN1,ITGB1,LMNA,NME1,SLC25A5,SPARC,TUFM
T1/T2	GNA12		enzyme		0,000	2.63e-07	ACTA2,GSR,GSTP1,IQGAP1,PXN,TXNRD1,VCL,VIM
T1/T2	mibolerone		chemical drug		-1961	2.68e-07	AHNAK,ARF4,C4A/C4B,CALR,CLTC,DAD1,HDLBP,HSPA5,PPIA,TF
T1/C	FOXA2		transcription regulator		1455	2.74e-07	A2M,ACTA2,ALB,APOA1,APOB,C3,PKM,SERPINA1,TF,TTR
T1/C	SYVN1		transporter		-0,333	2.82e-07	GANAB,HNRNPM,ITGB1,MYOF,PFN1,PTBP1,PTRF,RPL10,SLC3A2
T1/T2	BDNF		growth factor		0,277	2.97e-07	ANXA2,ANXA5,CAV2,CP,FSCN1,HADHA,HSP90AA1,HSPA5,LAMC1,MAP1B,PLG,PTBP1,RNH1,VIM
T2/C	IGF1R		transmembrane receptor		0,866	3.03e-07	ALDOA,ATP5A1,ATP5B,ATP5J2,CALU,CAPG,CLU,COL3A1,FASN,FLNC,NME1,PSMC6,RPL9
T2/C	dichlorovinylcysteine		chemical toxicant	Activated	2363	3.08e-07	ENO1,HSPA9,PKM,PRDX5,STIP1,TUFM
T1/T2	CEBPB		transcription regulator		1614	3.16e-07	ACTA2,ALB,APOB,C3,CP,HP,HPX,HSP90AA1,HSPD1,IGKC,LAMC1,PLG,SERPINA1,TF,VIM,ZYX
T1/C	MKNK1		kinase		-0,707	3.19e-07	ANXA2,CP,FLNA,HADHA,PTBP1,RNH1,SERPINH1,VIM
T1/C	testosterone		chemical - endogenous mammalian		0,063	3.29e-07	A2M,ALDOA,ANPEP,ANXA1,CLU,FN1,HSP90AB1,HSPD1,ITGB1,PSMB1,STAT3,TF,TXNRD1
T1/T2	phorbol myristate acetate		chemical drug		-1006	3.39e-07	ACTB,ADAM9,ALB,ANXA1,ARF4,C3,CAPG,CAV1,CAV2,CTTN,EIF4G1,GNB2L1,GSTP1,HNRNPC,HNRNPK,HSPA5,ITGB1,KRT10,NPM1,NQO1,PKM,PRDX1,PSMC3,SERPINA1,VCL,VIM
T1/C	5-azacytidine		chemical drug		-0,853	3.4e-07	ANXA2,ATP5A1,ATP5B,CALR,HSP90B1,HSPA8,HSPD1,PTRF,SLC3A2
T2/C	fenamic acid		chemical reagent		0,431	3.5e-07	A2M,ANXA1,ANXA2,CLU,CP,RCN1,S100A11,TUBB
T1/T2	FOXA2		transcription regulator	Activated	2183	3.54e-07	A2M,ACTA2,ALB,APOA1,APOB,C3,MAP1B,PKM,SERPINA1,TF,TTR
T2/C	PD98059		chemical - kinase inhibitor		-0,416	3.57e-07	ACTR3,ALDOA,ANPEP,ANXA1,APOA1,C3,CAV1,CLU,COL3A1,EEF1A1,ENO1,FASN,FN1,GPI,HNRNPA2B1,ITGB1,PLEC,SERPINA1,SLC3A2,TF
T2/C	CD38		enzyme		-1925	3.83e-07	ALDOA,ALDOC,ANXA2,ANXA6,CKAP4,IGHG1,NT5E,PKM,PRDX4,PSAT1,TPI1
T1/C	TNF		cytokine	Activated	2107	3.89e-07	ACTB,ALB,ANPEP,ANXA1,APOA1,C3,CALR,CLU,COL1A2,CP,FN1,FSCN1,HP,HSP90AB1,HSPA4,HSPA8,HSPD1,IGKC,ITGB1,MVP,MYH9,ORM1,RPSA,SERPINA3,TF,TXN,TXNRD1,VCL,VIM
T1/C	MECP2		transcription regulator			4.02e-07	ACTB,ANXA1,DPYSL2,GSTO1,IGHM,LMNA,VIM,YWHAB
T2/C	2-bromoethylamine		chemical reagent		0,378	4.49e-07	A2M,ANXA1,ANXA2,CLU,CP,S100A11,TUBB
T2/C	estrogen receptor		group		-1559	4.53e-07	ANXA1,C3,CAPG,CAV1,CAV2,CD59,FLNC,FN1,IGF2BP3,ITGB1,MAP1B,NT5E,SPARC
T1/C	cobalt chloride		chemical reagent		0,106	4.57e-07	ALDOA,ANPEP,CLU,CP,HSP90AB1,PKM,VDAC1
T1/C	POLG		enzyme			4.61e-07	EEF1B2,GNB2L1,RPL13,RPL14,RPS27A
T2/C	4-methylnitrosoamino-1-(3-pyridinyl)-1-butanone		chemical toxicant		-0,896	4.7e-07	ANXA1,APOA1,FASN,HP,SERPINA1,TF
T2/C	FLT1		kinase		0,000	4.88e-07	ACTR2,AHCY,CLIC4,G3BP1,GDI2,IGF2BP3,PTBP1,VDAC1
T1/T2	benzo(a)pyrene		chemical toxicant		-0,981	4.99e-07	ANXA1,APOA1,ARL6IP5,FASN,GSTP1,HP,HSPB1,NQO1,SERPINA1,TF,TKT,TXNRD1
T2/C	ADORA2A		g-protein coupled receptor		-0,786	5.08e-07	ALDOC,CCT5,CD81,COL3A1,EEF2,GPI,HNRNPK,KIF5B,PGAM1,SPARC
T2/C	MKNK1		kinase		0,333	5.29e-07	ANXA2,ANXA5,CP,LAMC1,MAP1B,PTBP1,SERPINH1,SPARC,TAGLN
T1/T2	hexachlorobenzene		chemical toxicant		1134	5.66e-07	A2M,ANXA1,ANXA2,C4A/C4B,CP,RCN1,VIM
T1/T2	PRL		cytokine		1134	5.99e-07	A2M,ACTB,ACTR3,ANXA2,ANXA5,CAPN2,CAV1,COL3A1,CTSB,ENO1,HSPD1,LAMC1,VIM
T1/T2	Ins1		other		1502	6.04e-07	ACTB,ALB,APOA1,FASN,GDI2,GSTP1,HNRNPK,HP,IMPDH2,LDHA,LDHB,LRP1,TF,VIM
T1/C	PPARG		ligand-dependent nuclear receptor		-0,062	6.2e-07	ACTA2,APOA1,APOA2,C3,COL1A2,FN1,GAPDH,HADHA,HP,RPSA,SCP2,SERPINA1,TKT,VIM
T1/C	RET		kinase		0,000	6.25e-07	ANXA1,CLU,COL1A2,DPYSL2,HSP90AA1,HSPA8,HSPA9,HSPD1
T1/T2	allopurinol		chemical drug		1414	6.36e-07	A2M,ANXA1,ANXA2,C4A/C4B,CP,RCN1,TUBB,VIM
T2/C	HIF1A		transcription regulator		-1885	6.46e-07	ALDOA,ALDOC,ARPC2,CAV1,EIF4G1,ENO1,FN1,FSCN1,GPI,HSPA4,LGALS1,NPM1,NT5E,PKM,PPIA,TPI1
T1/T2	RELA		transcription regulator		0,397	6.65e-07	A2M,ACTA2,C3,CAV1,CD59,CFB,CTSB,FSCN1,IGHG1,IGHM,IGKC,PRDX6,PXN,TGM2,VIM
T1/C	captopril		chemical drug		0,342	6.68e-07	A2M,ANXA1,C4A/C4B,CLU,CP,S100A11,SERPING1
T1/T2	ARNT		transcription regulator		0,152	6.75e-07	ALDOA,CAV1,ENO1,GPI,IGHM,LDHA,MYL6,NQO1,VIM
T1/T2	HIF1A		transcription regulator		1143	6.89e-07	ACTA2,ALDOA,ARPC2,CAV1,EIF4G1,ENO1,FSCN1,GPI,HSPA5,LDHA,NPM1,NT5E,PKM,PPIA,VIM
T2/C	methotrexate		chemical drug		1265	6.98e-07	ACTB,ALB,ALDOA,C3,CFH,FASN,GPI,GSN,GSR,PPIA,PRDX1,S100A11,SERPING1
T1/C	gentamicin		chemical drug		1016	7.35e-07	C4A/C4B,CALR,CLU,EEF1A1,HNRNPU,HSP90AA1,HSP90B1,NCL,PTBP1,SFPQ,TTR
T1/T2	AR		ligand-dependent nuclear receptor		-0,863	7.63e-07	ACTR3,BASP1,C3,C4A/C4B,CAV1,CAV2,CKAP4,COL3A1,GSN,GSTP1,HSPA5,IMPDH2,TF,VCL,VIM,ZYX
T1/T2	estrogen receptor		group	Activated	2867	7.99e-07	ANXA1,C3,CAPG,CAV1,CAV2,CD59,FLNC,HSP90AA1,ITGB1,MAP1B,NT5E,VIM
T2/C	doxorubicin		chemical drug		1018	8.01e-07	A2M,ALB,ANXA1,ANXA2,CLU,COL3A1,CP,EEF1A1,GSR,MAP4,MVP,PRDX1,PSAP,RCN1,S100A11,TUBB
T1/C	Ubiquitin		group		0,277	8.61e-07	HSP90AA1,HSP90B1,HSPA4,HSPA9,HSPD1
T1/C	azetidyl-2-carboxylic acid		chemical reagent		-1192	8.82e-07	CLU,HSP90B1,HSPA8,HSPA9
T2/C	5-azacytidine		chemical drug		0,102	9.52e-07	ANXA2,ATP5A1,ATP5B,CALR,CAV1,HSPA8,HSPD1,PTRF,SLC3A2,TUBB
T2/C	thioacetamide		chemical toxicant		1051	9.65e-07	ANXA1,ANXA2,CLU,COL3A1,CP,FBN1,HSPA4,LGALS1,PKM,RCN1,S100A11,SPARC,TAGLN
T2/C	DYSF		other			1e-06	ACTR3,ANXA1,ANXA2,ARPC2,FN1,HSPB1,ITGB1,PSAP
T1/T2	CD38		enzyme		1084	1.02e-06	ALDOA,ANXA2,CKAP4,IGHG1,NT5E,PDIA6,PKM,PRDX4,PSAT1,VIM
T1/T2	IPMK		kinase		1342	1.03e-06	ACTA2,ACTB,FLNC,MYL6,PFN1
T1/C	HIF1A		transcription regulator		-1055	1.05e-06	ACTA2,ALDOA,ENO1,FN1,FSCN1,GAPDH,GPI,HSPA4,NT5E,PKM,PPIA,STAT3,VIM
T1/T2	indomethacin		chemical drug		0,466	1.09e-06	A2M,ANXA1,ANXA2,BSG,C4A/C4B,CAPN2,CP,FASN,RCN1,TUBB,VIM,XRCC5
T1/T2	ouabain		chemical drug		0,128	1.11e-06	ACTB,ANXA5,HSPA5,PHB,VIM,YWHAQ
T1/T2	gentamicin C		chemical drug		1890	1.13e-06	A2M,ANXA1,ANXA2,C4A/C4B,CP,TUBB,VIM
T1/C	dichlorovinylcysteine		chemical toxicant	Activated	2144	1.25e-06	ENO1,HSPA9,PKM,PRDX5,TUFM
T1/C	AK1		kinase			1.27e-06	ENO1,GAPDH,GLUD1,PKM
T1/T2	HNF1A		transcription regulator		1091	1.28e-06	AHSG,ALB,ANPEP,APOB,APOH,COL3A1,GC,GDI2,GNB2L1,HPX,HSPA5,KNG1,PLG,SERPINA1,SERPING1,TTR
T2/C	hexachlorobenzene		chemical toxicant		1134	1.29e-06	A2M,ANXA1,ANXA2,CLU,CP,RCN1,S100A11
T1/C	GH1		growth factor		0,128	1.34e-06	ACTB,ALB,C3,CLU,FN1,GLUD1,PRDX1,TF,TKT,VIM
T1/C	HNF1A		transcription regulator	Activated	2425	1.36e-06	AHSG,ALB,ANPEP,APOA2,APOB,APOH,C4BPA,GC,GNB2L1,HPX,KNG1,SERPINA1,SERPING1,TTR
T1/C	hydrogen peroxide		chemical - endogenous mammalian		1339	1.36e-06	ACTA2,ANXA2,C4BPA,CD81,CLU,COL1A2,EEF1A1,EEF1B2,FN1,PDIA3,PRDX1,SERPINH1,TXN,VIM
T2/C	CD44		enzyme		0,896	1.42e-06	ACTB,CALR,CLU,COL3A1,FASN,FN1,HSP90AB1,LAMC1,LGALS1,SERPINA1,VCP
T2/C	allopurinol		chemical drug		0,707	1.61e-06	A2M,ANXA1,ANXA2,CLU,CP,RCN1,S100A11,TUBB
T1/T2	mono-(2-ethylhexyl)phthalate		chemical toxicant		-0,853	1.61e-06	ATP5B,ENO1,FASN,GPI,HADHA,KIF5B,LRP1,MDH1,TKT,VCL
T1/T2	FGF2		growth factor		0,215	1.72e-06	ACTA2,ALB,ANPEP,CAV1,COL3A1,DAD1,ENO1,FBN1,ITGB1,LMNA,NES,TF,VIM,XRCC5
T2/C	ALKBH5		enzyme			1.76e-06	CAV1,CLU,CTTN,EIF4G1,HSPA8,NONO,PRDX4,UBA1
T2/C	TAZ		enzyme			1.84e-06	ANXA1,BASP1,CAV1,CAV2,FN1,MYOF,TAGLN
T2/C	ARNT		transcription regulator		-1982	1.88e-06	ALDOA,ALDOC,CAV1,CD81,ENO1,GPI,IGHM,MYL6,TPI1
T1/C	IL6ST		transmembrane receptor		1067	1.9e-06	A2M,ALB,HP,HPX,ORM1,STAT3
T2/C	IPMK		kinase		-0,447	1.9e-06	ACTB,FLNC,HSP90AB1,MYL6,PFN1
T1/T2	GH1		growth factor		-0,277	1.95e-06	ACTB,ALB,C3,COL3A1,FASN,GSTP1,PRDX1,PRDX3,TF,TKT,VIM
T1/C	thapsigargin		chemical toxicant		-0,439	1.98e-06	AHSG,CALR,CLU,CP,FN1,HSP90B1,HSPA9,VCL,VIM
T1/T2	RAC2		enzyme			1.99e-06	ALDOA,ANXA1,LDHA,PKM,TKT,ZYX
T1/C	IL3		cytokine			2.18e-06	CALR,EEF1A1,FUS,HNRNPA2B1,HSP90B1,HSPA9,NCL,RPL10,RPL13,RPL4,SERPINA3,SLC3A2
T1/T2	Collagen(s)		complex			2.28e-06	ACTB,C3,C4A/C4B,CD63,PSAT1,PXN
T2/C	ouabain		chemical drug		-0,970	2.28e-06	ACTB,ANXA5,HSPA8,HSPA9,PHB,YWHAQ
T2/C	CTNNB1		transcription regulator			2.45e-06	ACTB,ACTR3,ANXA1,CLU,CYB5R3,DDX17,FN1,IGHM,ILF3,ITGB1,LMNA,MAP4,MME,NES,PFN1,PRKCSH,PSAP,RCN1,SERPINA1,SLC1A5,UBA1
T2/C	SOD1		enzyme			2.55e-06	ACTB,ALDOC,CLU,CP,HSPA4,HSPA8,HSPB1,PRDX6,PTGR1,STIP1,TLN1
T2/C	gentamicin C		chemical drug		0,378	2.58e-06	A2M,ANXA1,ANXA2,CLU,CP,S100A11,TUBB
T1/T2	CD36		transmembrane receptor		1067	2.6e-06	APOA1,APOB,ATP5B,FASN,HSPA5,LRP1
T2/C	SRF		transcription regulator		0,048	2.62e-06	A2M,ACTB,GSN,IGHM,ITGB1,LRP1,NPM1,PPIA,PTGR1,SND1,TAGLN,TLN1,TUBB4B,VCL
T1/T2	MTOR		kinase		1556	2.64e-06	ACLY,CLTC,ENO1,FASN,GLG1,HADHA,HSPB1,MDH1,PFN1,PKM,PTBP1,SERPINA1
T1/T2	ethanol		chemical - endogenous mammalian		-1816	2.65e-06	ACLY,ACTA2,ANPEP,APOA1,COL3A1,FASN,GSR,HSPA5,IGHM,MAP1B,NQO1,PHB,SEC23A,SERPINA1
T1/T2	ERBB2		kinase		-0,577	2.81e-06	ACTA2,ACTB,AHNAK,ANXA2,CD59,COL3A1,CTSB,FASN,FSCN1,HNRNPK,HP,HSPB1,ITGB1,MAP1B,MAP4,PSMC3,PTRF,VCL,VIM
T1/C	IL5		cytokine		-1154	2.81e-06	A2M,ALDOA,ANXA2,ANXA6,ENO1,HSP90B1,IGHG1,IGHM,PKM,SFPQ,VIM
T1/T2	MECP2		transcription regulator			2.81e-06	ACTB,ANXA1,CAPG,GSTP1,HSPA5,IGHM,LMNA,VIM
T2/C	JUNB		transcription regulator		-0,128	2.87e-06	ACLY,C3,CAV1,CLU,EEF2,FASN,FN1,MYL12A,SPTAN1
T2/C	phenacetin		chemical drug		0,896	3.07e-06	A2M,ANXA1,ANXA2,CLU,CP,S100A11
T1/T2	RICTOR		other		0,466	3.09e-06	ATP5A1,ATP5B,BSG,PSMC3,PSMD13,RPL10A,RPL22,RPL4,RPS13,RPS27A,RPS3,RPS8
T1/C	ATM		kinase			3.16e-06	ACTB,CLU,FN1,HSP90AA1,HSP90AB1,XRCC5
T1/C	FGF2		growth factor		1163	3.25e-06	ACTA2,ALB,ANPEP,COL1A2,ENO1,FLNA,FN1,ITGB1,LMNA,TF,VIM,XRCC5
T1/T2	15-deoxy-delta-12,14 -PGJ 2		chemical - endogenous non-mammalian		-0,456	3.36e-06	ACTA2,CAV2,CTSB,GSN,GSR,GSTP1,HSPB1,NQO1,PRDX1,TXNRD1
T1/T2	CD44		enzyme		-0,972	3.36e-06	ACTB,CALR,CD63,COL3A1,FASN,LAMC1,SERPINA1,VCP,VIM,ZYX
T1/T2	SRF		transcription regulator		1702	3.48e-06	A2M,ACTA2,ACTB,GSN,IGHM,ITGB1,LRP1,NPM1,PPIA,RNH1,TLN1,VCL,ZYX
T1/T2	STAT3		transcription regulator		0,916	3.55e-06	A2M,ACTA2,AHSG,CFB,COL3A1,CTSB,CTTN,FASN,FSCN1,HP,ITGB1,NES,PHB,SERPINA1,VIM,WARS
T1/T2	IFNG		cytokine		1051	3.56e-06	A2M,ACLY,ACTB,AHCY,ARL6IP5,C3,C4A/C4B,CAV1,CD63,CFB,CP,CTSB,EEF1A1,FASN,GNB2L1,HSP90AA1,HSPB1,HSPD1,IGHG1,ITGB1,LAMC1,MYH10,NQO1,PPIA,SERPINA1,SERPING1,WARS,ZYX
T1/T2	IGF1R		transmembrane receptor		-0,032	3.82e-06	ACTA2,ALDOA,ATP5A1,ATP5B,CAPG,COL3A1,FASN,FLNC,HADHA,HSPA5,RPL10A
T1/T2	FOS		transcription regulator		-0,271	3.83e-06	A2M,CAPN2,CTSB,ENO1,FASN,FBN1,GSR,GSTP1,HSPA5,ITGB1,KIF5B,NQO1,PFN1,PRDX1,RNH1,TUBB,VIM
T2/C	indomethacin		chemical drug		0,489	3.96e-06	A2M,ANXA1,ANXA2,BSG,CLU,CP,FASN,RCN1,S100A11,TUBB,XRCC6,YWHAE
T1/T2	PRKAA2		kinase		0,000	4.02e-06	ACTA2,ALB,FASN,HSPA5,LDHA,TGM2,VIM,ZYX
T1/C	PKM	-1961	kinase		0,132	4.13e-06	ENO1,ITGB1,PKM,STAT3
T1/T2	TO-901317		chemical reagent		0,152	4.17e-06	ACLY,ALB,C3,CFH,ENO1,FASN,GPI,HP,KNG1,TGM2,TKT
T2/C	IL6		cytokine	Activated	2092	4.43e-06	A2M,AHNAK,ALB,ANPEP,ANXA1,APOA1,APOB,C3,CLU,COL3A1,CP,FN1,FSCN1,HP,HPX,IGHM,ITGB1,LGALS1,PHB,SERPINA1,TF
T1/T2	ciprofloxacin		chemical drug		0,707	4.62e-06	ACTN1,ATP5A1,HSPD1,MYOF,PSAP,RPL10A,VDAC1,VIM
T2/C	Collagen(s)		complex			4.65e-06	ACTB,C3,FN1,PSAT1,PXN,SERPINH1
T1/C	RRP1B		other			4.69e-06	HSP90AA1,HSP90AB1,RPL13,RPL14,RPL22,RPL27,RPS8
T1/C	BDNF		growth factor		1265	4.78e-06	ANXA2,CP,FLNA,FSCN1,HADHA,HSP90AA1,PTBP1,RNH1,RPL13,SERPINH1,VIM
T1/C	RAC1		enzyme		0,956	5.01e-06	ACTA2,COL1A2,DPYSL2,FN1,GSN,ITGB1,STAT3
T1/T2	CTNNB1		transcription regulator			5.21e-06	ACTA2,ACTB,ACTR3,ANXA1,DDX17,IGHM,IMPDH2,ITGB1,LMNA,MAP4,NES,PFN1,PRKCSH,PSAP,RCN1,SERPINA1,TGM2,UBA1,VIM
T1/T2	cyclosporin A		biologic drug		0,587	5.28e-06	A2M,ACTA2,ANXA1,ANXA2,C4A/C4B,CAV1,CP,FASN,HPX,HSP90AA1,HSPA5,HSPD1,MYH10,TUBB,VIM
T1/T2	DYSF		other			5.3e-06	ACTR3,ANXA1,ANXA2,ARPC2,HSPB1,ITGB1,PSAP
T2/C	NFKBIA		transcription regulator	Activated	2789	5.34e-06	A2M,APOA1,ATP5J2,C3,CLU,COL3A1,CP,FN1,FSCN1,HSPA8,ITGB1,PARK7,RPS18,RPSA,UBA1,XRCC6
T1/C	mir-1		microrna		0,928	5.35e-06	ANXA2,FN1,HNRNPU,HSP90B1,HSPD1,PPIB,RRBP1
T2/C	cyclosporin A		biologic drug		0,469	5.5e-06	A2M,ANXA1,ANXA2,CAV1,CLU,CP,FASN,FN1,HPX,HSPD1,MYH10,NME1,S100A11,SERPINH1,TAGLN,TUBB
T1/C	butyric acid		chemical - endogenous mammalian		0,780	5.57e-06	A2M,ALB,ANXA1,ANXA2,CD81,CLU,GC,GSN,MVP,NCL,PDIA3,PRDX1,STAT3
T1/C	risedronic acid		chemical drug			5.63e-06	HSPA8,HSPD1,PDIA3
T1/C	UDP-D-glucose		chemical - endogenous mammalian			5.63e-06	CALR,HSP90B1,PDIA3
T1/C	ethionine		chemical toxicant		1387	5.76e-06	ANXA1,C4A/C4B,CLU,CP,S100A11
T2/C	cobalt chloride		chemical reagent		0,106	5.8e-06	ALDOA,ANPEP,CLU,CP,HSP90AB1,PKM,VDAC1
T1/T2	IL3		cytokine	Inhibited	-2177	5.97e-06	CALR,CD63,CTTN,DAD1,EEF1A1,FASN,HSPA5,IMPDH2,KPNB1,NCL,RPL4,RPS3,SLC3A2
T1/T2	testosterone		chemical - endogenous mammalian		0,687	5.97e-06	A2M,ALDOA,ANPEP,ANXA1,CAV1,GDI2,HNRNPK,HSPD1,ITGB1,PSMC3,PXN,TF,TXNRD1
T1/C	thioacetamide		chemical toxicant		0,000	6.19e-06	ACTA2,ANXA1,ANXA2,C4A/C4B,CLU,COL1A2,CP,HSPA4,PKM,S100A11
T1/T2	Hmgn3		other		1982	6.27e-06	AHSG,APOA1,KNG1,SERPINA1,TTR
T2/C	GH1		growth factor		-0,000	6.39e-06	ACTB,ALB,C3,CLU,COL3A1,FASN,FN1,PRDX1,PRDX3,TF,XRCC6
T2/C	ESR1		ligand-dependent nuclear receptor		-1317	6.51e-06	ACTR2,AHNAK,APOA1,C3,CAV1,CAV2,CD59,COPE,CP,DDX17,ENO1,FASN,GSN,HNRNPD,HPX,HSPD1,IQGAP1,KIF5B,KPNB1,LGALS1,MAP1B,MYH10,NME1,PHB,PSAT1,RRBP1,SFPQ,SLC3A2,SPTAN1,VPS35
T1/C	TWIST1		transcription regulator		-0,707	6.69e-06	ACTA2,CLU,FN1,GSN,LMNA,NT5E,TF,VIM
T1/C	F2		peptidase	Activated	2557	6.88e-06	ACTA2,CALR,CLU,EIF4A1,FN1,HSP90AA1,ITGB1,MYH9,RNH1,SERPINC1
T2/C	FGF2		growth factor		0,814	7.22e-06	ALB,ANPEP,CAV1,COL3A1,ENO1,FBN1,FN1,ITGB1,LMNA,NES,SPARC,TAGLN,TF,XRCC6
T1/C	Laminin		complex			7.42e-06	ACTA2,FN1,ITGB1,RPSA,VIM
T1/C	forskolin		chemical toxicant		0,871	7.43e-06	ACTA2,ACTB,ACTN1,ALDOA,APOA1,CALR,CLU,FLNC,FN1,HP,NT5E,ORM1,PRDX1,STAT3,VCL,VIM
T2/C	captopril		chemical drug		0,342	8.38e-06	A2M,ANXA1,CLU,CP,GNAI2,S100A11,SERPING1
T2/C	FOXA2		transcription regulator		1172	8.61e-06	A2M,ALB,APOA1,APOB,C3,MAP1B,PKM,SERPINA1,TAGLN,TF
T1/C	PDGF BB		complex		0,789	9.41e-06	ACTA2,C3,CP,FLNA,FN1,GNB2L1,ITGB1,LMNA,RPL13,SERPINA3,STAT3
T2/C	inosine		chemical - endogenous mammalian		-0,360	9.78e-06	A2M,ANXA1,ANXA2,ANXA5,C3,SERPING1
T1/C	4-phenylbutyric acid		chemical - endogenous mammalian		-0,243	9.84e-06	AHSG,CALR,HSP90B1,HSPA4,PARK7,SERPINA1
T1/T2	SB203580		chemical - kinase inhibitor		-1383	9.91e-06	ACTA2,ANXA1,C3,C4A/C4B,COL3A1,ENO1,GDI2,GPI,GSTP1,NQO1,PRDX1,SERPING1,TGM2
T2/C	RET		kinase		-0,896	1.06e-05	ANXA1,CLU,DPYSL2,HSPA8,HSPA9,HSPD1,RTN4,STIP1
T2/C	RICTOR		other		1772	1.09e-05	ATP5A1,ATP5B,ATP5J2,BSG,PSMA8,PSMC3,PSMC6,PSMD2,RPL12,RPL9,RPS18,RPSA
T2/C	cycloheximide		chemical reagent		-0,724	1.1e-05	ACTB,ALB,ALDOA,APOA1,APOB,CALR,CAV1,EEF1A1,EIF4G1,FN1,GNAI2,MME,NPM1,PXN
T2/C	salirasib		chemical drug		1664	1.1e-05	ALDOC,LGALS1,PGAM1,PKM,PLOD1,TPI1
T1/T2	PKM	2770	kinase		-0,192	1.15e-05	ENO1,ITGB1,LDHA,PKM
T1/T2	PLAUR		transmembrane receptor		-1529	1.16e-05	ACTA2,CTSB,ITGB1,PLG,VIM
T1/C	ARNT		transcription regulator			1.18e-05	ALDOA,CD81,ENO1,GAPDH,GPI,IGHM,VIM
T1/C	Collagen(s)		complex			1.18e-05	ACTB,C3,C4A/C4B,FN1,SERPINH1
T1/T2	CACNA1C		ion channel			1.22e-05	ANXA2,CAV1,ENO1
T1/T2	UDP-D-glucose		chemical - endogenous mammalian			1.22e-05	CALR,HSPA5,PDIA3
T1/C	H2AFX		transcription regulator			1.24e-05	ACTB,CLU,RPL10A,RPL13
T1/C	actinomycin D		chemical drug		-0,933	1.25e-05	ACTB,ALB,APOA1,COL1A2,FLNA,FN1,GAPDH,GPI,TF
T1/T2	cigarette smoke		chemical toxicant		-0,054	1.27e-05	ACTA2,C3,GSR,GSTP1,HSP90AA1,HSPA5,NQO1,PRDX1,TCP1,TXNRD1
T1/T2	PPARG		ligand-dependent nuclear receptor		-1670	1.29e-05	ACLY,ACTA2,APOA1,C3,CAV1,CAV2,FASN,HADHA,HP,MDH1,SERPINA1,TKT,TUBB,VIM
T1/C	resiquimod		chemical drug		-0,707	1.3e-05	ATP5A1,DLD,LMNA,PARK7,PKM,PRDX1,SFPQ,YWHAB
T1/C	FOS		transcription regulator		-1800	1.32e-05	A2M,CLU,ENO1,FN1,HSP90B1,ITGB1,MYH9,PFN1,PRDX1,RNH1,RPL9,RPS18,TXN,VIM
T2/C	JUN		transcription regulator	Activated	2425	1.33e-05	A2M,ANXA1,ANXA2,CAV1,CLU,EEF2,EIF4A1,FLNC,FN1,FUS,HNRNPA2B1,ITGB1,LMNA,PRDX1,SPARC
T1/T2	MAP2K1		kinase		-0,388	1.33e-05	ACTA2,COL3A1,CTSB,ENO1,FASN,HSPA5,ITGB1,SERPINA1,TGM2
T1/T2	cycloheximide		chemical reagent		0,426	1.34e-05	ACTB,ALB,ALDOA,APOA1,APOB,CALR,CAV1,EEF1A1,EIF4G1,LDHA,NPM1,NQO1,PXN
T1/C	mono-(2-ethylhexyl)phthalate		chemical toxicant		-1890	1.42e-05	ATP5B,ENO1,GAPDH,GPI,HADHA,LRP1,TKT,VCL
T2/C	OSM		cytokine		1346	1.46e-05	A2M,ACSL3,ADH5,ALB,ANXA1,ANXA2,ARF6,COL3A1,FASN,FN1,HP,KIF5B,KRT2,KRT9,MYH10,SERPINA1,SERPING1
T1/T2	CEBPA		transcription regulator		0,531	1.47e-05	A2M,ACLY,ALB,ANPEP,ANXA1,APOB,ARL6IP5,C3,CKAP4,FASN,GSTP1,HP,HSPA5,VCL
T2/C	acetaminophen		chemical drug		-0,272	1.49e-05	A2M,ACTB,ALB,GSR,HSPD1,ITGB1,PRDX1,TF,TUBB
T1/C	LIPC		enzyme			1.56e-05	APOA1,APOA2,APOB
T1/T2	actinomycin D		chemical drug		-0,849	1.57e-05	ACTB,ALB,APOA1,CAV1,FASN,GPI,GSTP1,NPM1,PXN,TF
T2/C	WT1		transcription regulator		0,391	1.58e-05	AHCY,ANPEP,CLIC1,CLIC4,ETFA,GSR,LRP1,MYL6,NME1,PDIA4,PPIB
T1/T2	decitabine		chemical drug		0,178	1.59e-05	ANXA2,CAV1,COL3A1,EEF1A1,EEF1B2,FLNC,GSN,GSTP1,NQO1,RPL4,RPS13,RPS25,UBA1,UCHL1,VIM
T1/T2	thapsigargin		chemical toxicant		-1462	1.61e-05	AHSG,CALR,CAV1,CP,HSPA5,LMAN2,TGM2,VCL,VIM
T1/T2	SMAD3		transcription regulator		-0,546	1.63e-05	ACTA2,ALB,APOA1,APOB,COL3A1,HP,ITGB1,TF,VIM,ZYX
T1/T2	bortezomib		chemical drug		-0,608	1.77e-05	CALR,CAV1,HSP90AA1,HSPA5,IGHM,IGKC,PSMC3,PSMD13,UCHL1,VIM
T2/C	CACNA1C		ion channel			1.77e-05	ANXA2,CAV1,ENO1
T2/C	risedronic acid		chemical drug			1.77e-05	HSPA8,HSPD1,PDIA3
T2/C	UDP-D-glucose		chemical - endogenous mammalian			1.77e-05	CALR,PDIA3,PDIA4
T1/C	ERBB3		kinase		-1264	1.78e-05	ACTA2,ACTB,CLU,HP,SERPINA3,TLN1
T2/C	mycophenolic acid		chemical drug		1890	1.92e-05	ANPEP,CD59,CLU,FN1,HNRNPD,MME,MYL12A
T1/T2	APOE		transporter		-0,742	1.99e-05	ACTA2,ACTB,APOA1,APOB,CALR,CTSB,HSPD1,LRP1,VCP,ZYX
T1/C	TO-901317		chemical reagent			2.01e-05	ALB,C3,CFH,ENO1,GPI,HP,KNG1,SERPINA3,TKT
T2/C	trichloroethylene		chemical toxicant		0,816	2.08e-05	ANPEP,COL3A1,GSTO1,RTN4,SPARC,YWHAQ
T1/T2	PDGF BB		complex		0,826	2.1e-05	ACTA2,C3,CAV2,COL3A1,CP,EIF4G1,FASN,GNB2L1,ITGB1,LMNA,RPN2,TGM2
T1/C	HEXIM1		transcription regulator			2.11e-05	ANXA1,HNRNPH1,PTBP1,VIM
T2/C	IL3		cytokine		1067	2.23e-05	CALR,CCT5,CTTN,EEF1A1,FASN,FUS,HNRNPA2B1,HSPA9,KPNB1,NCL,PPM1G,RPL5,SLC3A2
T1/C	CD3		complex		0,213	2.27e-05	ANXA1,COPB2,GAPDH,HNRNPA2B1,HPX,HSP90AA1,HSP90B1,HSPA8,LRP1,NCL,PFN1,PGAM1,PLEC,S100A11,TXNRD1
T1/T2	peoniflorin		chemical - endogenous non-mammalian		-0,090	2.29e-05	ATP5A1,ENO1,PDIA3,TUBB
T2/C	GnRH analog		biologic drug		-0,577	2.31e-05	ACTN1,ATP5A1,CALR,FN1,GDI2,GSTO1,HSP90AB1,IGHM,PPIA,RAB8A,SSR1,VCL,VCP
T1/C	ERBB2		kinase		-0,577	2.4e-05	ACTA2,ACTB,ANXA2,CLU,FN1,FSCN1,G3BP1,HP,ITGB1,PTRF,RPL17,SERPINA3,STAT3,VCL,VIM
T1/C	POLR2A		enzyme			2.43e-05	ACTB,GAPDH,HNRNPH1,PTBP1,VIM
T1/T2	AHR		ligand-dependent nuclear receptor		-0,986	2.44e-05	A2M,ACTA2,ACTN1,ALB,COL3A1,HP,HSP90AA1,HSPA5,IGHM,NQO1,VCL,VIM
T1/C	estrogen receptor		group		0,628	2.47e-05	ANXA1,C3,FLNC,FN1,HSP90AA1,IGF2BP3,ITGB1,NT5E,VIM
T1/C	LEP		growth factor		1734	2.48e-05	APOA1,APOA2,APOH,ATP5A1,GAPDH,HPX,ORM1,PRDX1,SCP2,STAT3,UGP2,VIM
T1/C	CD44		enzyme			2.56e-05	ACTB,CALR,CLU,FN1,HSP90AB1,SERPINA1,VCP,VIM
T1/T2	LMNB1		other			2.58e-05	ATP5B,FBN1,GDI2,LMNA,RCN1
T1/T2	RCE1		peptidase			2.58e-05	ATP5B,FBN1,GDI2,LMNA,RCN1
T2/C	interferon beta-1a		biologic drug			2.59e-05	CCT6A,ENO1,IGHM,LGALS1,PGAM1,PPIA,SERPINA1,SERPING1
T1/C	ethanol		chemical - endogenous mammalian		0,258	2.68e-05	ACTA2,ANPEP,APOA1,CLU,COL1A2,HSP90AB1,HSP90B1,IGHM,ORM1,SERPINA1,STAT3
T1/C	phorbol myristate acetate		chemical drug	Activated	2288	2.79e-05	ACTB,ALB,ANXA1,C3,EIF4A1,GNB2L1,HNRNPC,HSP90AB1,HSPA4,ITGB1,MYH9,PKM,PRDX1,SERPINA1,SERPINA3,STAT3,TUFM,VCL,VIM
T1/T2	MAT1A		enzyme		-1999	2.81e-05	ALB,APOA1,PHB,PRDX6
T1/C	SRSF1		other			2.9e-05	FN1,HNRNPH1,PTBP1,VIM
T1/T2	D-fructose		chemical - endogenous mammalian		0,651	2.91e-05	ACTA2,COL3A1,FASN,HP,TKT
T1/T2	phenacetin		chemical drug		1387	2.91e-05	A2M,ANXA1,ANXA2,CP,VIM
T2/C	VHL		transcription regulator			2.92e-05	CAV1,CFL1,CLTC,FN1,HNRNPA2B1,LMNA,SPARC,TAGLN
T2/C	RHOJ		enzyme			2.99e-05	ANXA1,CALU,CAV1,GSN
T1/C	indomethacin		chemical drug		0,213	3.12e-05	A2M,ANXA1,ANXA2,C4A/C4B,CLU,CP,S100A11,VIM,XRCC5
T2/C	Lh		complex		-1664	3.18e-05	ACTB,ACTN1,ACTR2,ARPC4,FLNC,PHB,PLIN3,RAB2A,STIP1,TLN1,VCL
T2/C	hexamethylene bisacetamide		chemical reagent		0,351	3.19e-05	FN1,GNB2L1,HSPA8,NPM1,TCP1
T1/T2	arsenite		chemical toxicant			3.24e-05	ARL6IP5,CAV1,GSTP1,HSPB1,NQO1,RNH1,TXNRD1
T1/C	NAP1L1		other			3.31e-05	ALB,APOA1,TTR
T1/C	grape seed extract		chemical drug			3.36e-05	ENO1,HSPA8,HSPD1,VIM
T2/C	mono-(2-ethylhexyl)phthalate		chemical toxicant		0,000	3.36e-05	ALDOC,ATP5B,ENO1,FASN,GPI,KIF5B,LRP1,TPI1,VCL
T1/T2	Insulin		group		-0,343	3.39e-05	ACLY,ACTB,ALB,ALDOA,APOA1,FASN,GSTP1,HNRNPK,HSPA5,PKM,PLIN3,PRDX6
T1/T2	NFKB1		transcription regulator		0,217	3.39e-05	A2M,CD59,CFB,CTSB,FSCN1,GNB2L1,IGHG1,IGHM,IGKC,PXN
T2/C	BDNF		growth factor		0,632	3.51e-05	ANXA2,ANXA5,CAV2,CP,FSCN1,LAMC1,LGALS1,MAP1B,PTBP1,SERPINH1,SPARC,TAGLN
T1/T2	FLT1		kinase		-1633	3.61e-05	AHCY,CAPN2,GDI2,MARCKS,PTBP1,VDAC1
T2/C	FOLR1		transporter			3.7e-05	ALDOC,BASP1,CAV1,PFN1,SLC3A2,SYNCRIP,TPI1
T2/C	IGF2BP1		translation regulator		0,000	3.71e-05	ACTB,COL6A3,LGALS1,SERPINH1
T2/C	peoniflorin		chemical - endogenous non-mammalian		0,090	3.71e-05	ATP5A1,ENO1,PDIA3,TUBB
T2/C	streptozocin		chemical drug		0,354	3.83e-05	ALB,CLU,COL3A1,FASN,FBN1,FN1,HSPD1,NT5E,SLC25A5,VDAC1
T1/T2	dimethylnitrosamine		chemical toxicant		0,625	4.09e-05	ACTA2,COL3A1,NQO1,TGM2,VIM
T1/T2	FMR1		other		-0,063	4.09e-05	ALDOA,BASP1,ENO1,MAP1B,PPIA
T1/T2	4-phenylbutyric acid		chemical - endogenous mammalian		1516	4.22e-05	AHSG,CALR,HSPA5,PARK7,PSMC3,SERPINA1
T1/T2	cholesterol		chemical - endogenous mammalian		0,637	4.22e-05	ACLY,ACTA2,APOB,BSG,CAV1,CAV2,COL3A1,FASN,HSPA5
T2/C	GDNF		growth factor			4.37e-05	ACTB,DPYSL2,EEF2,FN1,LGALS1,RPSA
T1/C	tamoxifen		chemical drug		-0,493	4.44e-05	C3,CLU,GAPDH,HSP90AB1,HSP90B1,ORM1,PFN1,SERPINA3,TXN
T2/C	actinomycin D		chemical drug		-1414	4.5e-05	ACTB,ALB,APOA1,CAV1,FASN,FN1,GPI,NPM1,PXN,TF
T1/T2	MAPK9		kinase		-0,647	4.52e-05	ACLY,CAV1,FASN,LMNA,NCL,PDIA3,SERPINA1,ZYX
T1/C	CBS/CBSL		enzyme			4.54e-05	APOA1,APOB,EEF1A1
T1/C	GFAP		other			4.54e-05	ITGB1,PLEC,VIM
T1/C	ITGA3		other			4.54e-05	FN1,TLN1,VCL
T2/C	MAT1A		enzyme		0,035	4.54e-05	ALB,APOA1,PHB,PRDX6
T1/C	HNRNPA2B1	-5263	other			4.62e-05	CP,FN1,FSCN1,GSN,HNRNPA2B1,PKM,SERPINA1
T2/C	LMNB1		other			4.65e-05	ATP5B,FBN1,GDI2,LMNA,RCN1
T2/C	MYBL2		transcription regulator			4.65e-05	CLU,HSPA8,IQGAP1,ITGB1,SLC1A5
T2/C	RCE1		peptidase			4.65e-05	ATP5B,FBN1,GDI2,LMNA,RCN1
T2/C	SMAD3		transcription regulator		-0,571	4.68e-05	ALB,APOA1,APOB,COL3A1,COL6A3,FN1,HP,ITGB1,TAGLN,TF
T1/T2	OSM		cytokine		1551	4.71e-05	A2M,ALB,ANXA1,ANXA2,COL3A1,FASN,HP,HSPA5,KIF5B,KRT9,MARCKS,MYH10,SEPT9,SERPINA1,SERPING1
T1/C	Ins1		other		0,610	4.87e-05	ACTB,ALB,APOA1,GAPDH,HP,LRP1,PPIB,STAT3,TF,VIM
T2/C	PDGF (family)		group			4.88e-05	CALR,HSPD1,PDIA3
T1/T2	POLG		enzyme			4.88e-05	EEF1B2,GNB2L1,RPS25,RPS27A
T2/C	INSR		kinase		-1698	5.03e-05	ATP5A1,ATP5B,ATP5J2,CBR1,CFL1,COL6A3,ETFA,FASN,FLNC,HSPD1,IQGAP1,LGALS1,RPL5
T1/T2	TRG		other			5.03e-05	CAV1,CAV2,NT5E
T1/C	ETV4		transcription regulator			5.09e-05	ACTA2,FN1,PLEC,VIM
T1/C	RNA polymerase II		complex			5.18e-05	ACTB,COL1A2,ENO1,GAPDH,HNRNPU,RPL10A,RPL12,TLN1,TXN
T2/C	HNF4A		transcription regulator		1519	5.24e-05	ACLY,ACTN1,ACTR3,AHNAK,ANPEP,ANXA5,APOA1,APOB,APOH,C3,CAV1,COPB2,EIF4G1,GSN,GSTO1,HNRNPC,HNRNPR,HPX,KPNB1,MYL6,NME1,NONO,ORM2,PHB,PKM,PRDX5,PRMT1,PSAT1,RAB2A,RPL12,RPS18,SERPINA1,SLC25A5,TF,TLN1,TXNRD1,USMG5,VDAC1
T1/T2	Lh		complex		0,478	5.75e-05	ACTA2,ACTB,ACTN1,ARL6IP5,FLNC,PHB,PLIN3,STIP1,TLN1,VCL
T1/T2	thioacetamide		chemical toxicant		0,863	5.75e-05	ACTA2,ANXA1,ANXA2,C4A/C4B,COL3A1,CP,FBN1,PKM,RCN1,TGM2
T1/T2	palmitic acid		chemical - endogenous mammalian		-0,266	5.98e-05	ACLY,AHSG,ALDOA,CTSB,EEF1A1,FASN,HSPA5,UCHL1
T1/T2	PPARA		ligand-dependent nuclear receptor		-1158	6.08e-05	AHCY,ANXA2,APOA1,ATP5B,C3,CD63,CFH,FASN,GSTP1,HADHA,HPX,PRDX6,RTN4
T1/C	bisphenol A		chemical - endogenous non-mammalian		0,218	6.14e-05	APOB,C3,CLU,HSP90AB1,HSP90B1,STAT3
T1/T2	YY1		transcription regulator			6.15e-05	ACTA2,CALR,CAPG,EEF1B2,HNRNPC,HSPA5,KIF5B,RAB8B,SYNCRIP,TGM2
T2/C	Ins1		other		1007	6.19e-05	ACTB,ALB,APOA1,ARF1,FASN,GDI2,HNRNPK,HP,LRP1,PPIB,SPARC,TF
T2/C	bisphenol A		chemical - endogenous non-mammalian		0,600	6.25e-05	APOB,C3,CLU,CTTN,HSP90AB1,RPN2,SLC1A5
T2/C	MECP2		transcription regulator			6.25e-05	ACTB,ANXA1,CAPG,DPYSL2,GSTO1,IGHM,LMNA
T1/C	FN1	2600	enzyme		0,376	6.28e-05	ACTA2,FLNA,FN1,G3BP1,IGF2BP3,ITGB1,PTBP1,VDAC1
T2/C	FAM3B		cytokine			6.62e-05	CAV1,FN1,LGALS1,SPARC
T2/C	decitabine		chemical drug		-0,453	6.63e-05	ANXA2,CAV1,CLU,COL3A1,COL6A3,EEF1A1,FLNC,FN1,GSN,HNRNPD,NME1,RPL9,SERPINH1,SPARC,UBA1
T1/C	cardiotoxin		chemical - other			6.82e-05	COL1A2,HSP90AA1,MYH9,PGAM1,RPSA,STAT3,TXNRD1
T2/C	PDGF BB		complex		0,902	6.99e-05	C3,CAV2,COL3A1,CP,EIF4G1,FASN,FN1,GNB2L1,ITGB1,LMNA,RPN2,TAGLN
T1/T2	NFYA		transcription regulator			7.03e-05	ACLY,ALB,CALR,FASN,HSPA5,PKM
T2/C	FOS		transcription regulator		-0,534	7.06e-05	A2M,ARF1,CALU,CLU,ENO1,FASN,FBN1,FN1,GSR,ITGB1,KIF5B,PFN1,PRDX1,RPL9,RPS18,TUBB
T1/T2	KDM8		other			7.14e-05	ENO1,LDHA,PKM
T1/T2	MAFF		transcription regulator			7.14e-05	GSTP1,NQO1,TXNRD1
T1/T2	NAP1L1		other			7.14e-05	ALB,APOA1,TTR
T1/C	heparin		chemical - endogenous mammalian		1446	7.19e-05	ACTA2,APOB,ATP5A1,FN1,VIM
T2/C	IL4		cytokine		1760	7.21e-05	ALDOC,ANXA2,ANXA6,C3,CAPG,CCT3,COL6A3,EIF4A1,FN1,IGHG1,IGHG2,IGHG3,ITGB1,LGALS1,LMAN2,NCL,PHB,PPM1G,PRMT1,XRCC6
T2/C	TRG		other			7.26e-05	CAV1,CAV2,NT5E
T1/T2	IL15		cytokine			7.35e-05	ANXA1,CD59,COPB2,GDI2,ITGB1,PDIA3,PFN1,PRDX4,PSAP,RPS3A,TXNRD1,YARS
T1/C	mercuric chloride		chemical toxicant			7.38e-05	HP,HSP90AA1,HSPA9,TXN
T1/T2	chenodeoxycholic acid		chemical - endogenous mammalian		-0,038	7.54e-05	APOA1,APOB,CAV1,FASN,KNG1,TXNRD1
T1/T2	ERBB3		kinase		-1213	7.54e-05	ACTA2,ACTB,ADAM9,FBN1,HP,TLN1
T1/T2	maslinic acid		chemical - endogenous non-mammalian			7.54e-05	ACTN1,EIF4G1,IGHM,NCL,PXN,TLN1
T1/C	GnRH analog		biologic drug		-0,333	7.56e-05	ACTN1,ATP5A1,CALR,FN1,GSTO1,HSP90AB1,IGHM,PPIA,VCL,VCP
T1/C	MKL1		transcription regulator		0,742	7.61e-05	ACTA2,ACTB,FLNA,ITGB1,MYH9,VCL
T2/C	miR-124-3p (and other miRNAs w/seed AAGGCAC)		mature microrna		-0,791	7.68e-05	CAV1,CD59,G3BP1,GSN,IQGAP1,ITGB1,LAMC1,PTBP1,TLN1,TUBB6
T1/C	streptozocin		chemical drug		0,710	7.71e-05	ALB,CLU,FN1,HSPD1,NT5E,SCP2,VDAC1,VIM
T1/C	GDNF		growth factor			7.74e-05	ACTB,DPYSL2,EEF2,FN1,RPSA
T1/C	auranofin		chemical drug			7.78e-05	C3,HP,ORM1
T1/C	STAT3	2550	transcription regulator		1684	7.78e-05	A2M,ACTA2,AHSG,COL1A2,FN1,FSCN1,HP,ITGB1,SERPINA1,SERPINA3,STAT3,VIM
T1/C	decitabine		chemical drug		-0,849	7.93e-05	ANXA2,CLU,COL1A2,EEF1A1,EEF1B2,FLNC,FN1,GSN,RPL4,RPL9,SERPINH1,VIM
T1/T2	glutamine		chemical - endogenous mammalian	Activated	2000	8.07e-05	ACTB,BSG,HSPA5,PHB,VIM,WARS
T1/T2	PML		transcription regulator		0,794	8.08e-05	APOA1,FASN,HSPB1,NQO1,PRDX1,STIP1,TXNRD1
T1/T2	resiquimod		chemical drug		0,000	8.16e-05	ATP5A1,HSPB1,LMNA,PARK7,PKM,PRDX1,PRDX6,WARS
T1/T2	streptozocin		chemical drug		-0,063	8.16e-05	ALB,COL3A1,FASN,FBN1,HSPD1,NQO1,NT5E,VDAC1,VIM
T2/C	CD36		transmembrane receptor		-0,343	8.17e-05	APOA1,APOB,ATP5B,FASN,LRP1
T1/C	PPP3CA		phosphatase			8.32e-05	C3,FN1,PRDX5,TF,VIM
T1/C	CD38		enzyme	Inhibited	-2305	8.37e-05	ALDOA,ANXA2,ANXA6,IGHG1,NT5E,PKM,VIM
T1/C	U0126		chemical - kinase inhibitor		-0,822	8.42e-05	ACTA2,C3,EEF1A1,EEF2,FN1,GSN,HSP90AB1,IGHA1,IGHM,STAT3,TF,VIM
T1/C	NRG1		growth factor		-0,111	8.52e-05	ACTN1,EEF1A1,G3BP1,GPI,PTRF,TF,VCL,VIM
T1/C	SMAD4		transcription regulator		-1524	8.52e-05	APOA1,APOA2,APOB,COL1A2,FSCN1,HP,ITGB1,VIM
T2/C	TGFBR2		kinase		1410	8.55e-05	ACSL3,CCT5,CLIC4,CLU,FN1,MYOF,SPARC,TAGLN,VCL
T1/C	IFNG		cytokine	Activated	2326	8.8e-05	A2M,ACTB,C3,C4A/C4B,COL1A2,CP,EEF1A1,FN1,GNB2L1,HSP90AA1,HSP90AB1,HSPA8,HSPD1,IGHG1,ITGB1,MYH9,PPIA,SERPINA1,SERPING1,SERPINH1,STAT3
T1/T2	sulforafan		chemical drug		0,605	8.97e-05	GSR,GSTP1,HP,NQO1,TKT,TXNRD1,VIM
T2/C	GNA12		enzyme		-0,557	9.01e-05	GSR,IQGAP1,PXN,TAGLN,TXNRD1,VCL
T1/T2	LRP1	-2222	transmembrane receptor		-1964	9.16e-05	COL3A1,ITGB1,LRP1,SERPING1
T1/T2	ALKBH5		enzyme			9.21e-05	CAV1,CTTN,EIF4G1,NONO,PRDX4,UBA1
T1/T2	mycophenolic acid		chemical drug	Inhibited	-2236	9.21e-05	ACTA2,ANPEP,CD59,CD63,HSPA5,MYL12A
T2/C	CYTH3		other			9.38e-05	ARF1,ARF6
T1/T2	ATF4		transcription regulator	Inhibited	-2609	9.45e-05	CALR,FASN,HSPA5,PSAT1,SARS,SLC3A2,WARS
T1/C	bortezomib		chemical drug		0,647	9.7e-05	CALR,HSP90AA1,IGHM,IGKC,PSMB1,PSMC6,SERPINA3,VIM
T1/T2	CBS/CBSL		enzyme			9.76e-05	APOA1,APOB,EEF1A1
T1/C	LAMC1		other			9.86e-05	ACTA2,FN1,VIM
T1/C	manganese		chemical - endogenous mammalian			9.86e-05	GAPDH,HSP90B1,PARK7
T1/C	PPARA		ligand-dependent nuclear receptor		0,000	9.95e-05	ANXA2,APOA1,APOA2,ATP5B,C3,CFH,GLUD1,HADHA,HPX,SCP2,TXN
T1/C	ONECUT1		transcription regulator			0.0001	APOH,COPB2,EIF4A1,HNRNPA2B1,MYOF,PSMB1,SERPINA1,TTR,VCP
T2/C	ANGPT2		growth factor		-0,213	0.000101	CALR,CCT7,COL3A1,FN1,HSPA4,HSPD1,NME1,PDIA3,SERPING1
T1/C	nafenopin		chemical drug			0.000103	ATP5B,DLD,HSP90AB1,HSP90B1
T1/C	rosiglitazone		chemical drug		-0,508	0.000104	AHSG,APOA2,C3,C4A/C4B,DLD,ETFA,FN1,GAPDH,HP,HSPA9,LRP1
T1/T2	bardoxolone		chemical drug		-1982	0.000106	ACTA2,GSR,NQO1,TXNRD1
T2/C	MAPK9		kinase		0,647	0.000107	ACLY,CAV1,FASN,LMNA,NCL,PDIA3,RPSA,SERPINA1
T1/T2	BIRC5		other			0.000109	COL3A1,FBN1,IGHG1,IGHM,VIM
T1/T2	CLEC11A		growth factor			0.000109	ALDOA,ANXA1,LDHA,TKT,ZYX
T1/C	SB203580		chemical - kinase inhibitor		-1723	0.000109	ACTA2,ANXA1,C3,C4A/C4B,COL1A2,ENO1,FN1,GPI,PRDX1,SERPING1
T2/C	FSH		complex		-0,681	0.00011	ACTB,ACTN1,ACTR2,ARPC4,FLNC,KIF5B,PKM,PLIN3,RAB2A,STIP1,TF,TLN1,VCL
T1/C	IL6R		transmembrane receptor		1387	0.00011	A2M,COL1A2,FN1,HP,SERPINA3
T2/C	Insulin		group		0,830	0.000111	ACLY,ACTB,ALB,ALDOA,APOA1,FASN,FN1,HNRNPK,PKM,PLIN3,PRDX6,SLC25A5
T2/C	PPARGC1B		transcription regulator		0,996	0.000111	ATP5B,ATP5J2,C3,ENO1,FASN
T1/T2	MYOC		other		-1067	0.000112	ANXA1,FBN1,FSCN1,HSPA5,ITGB1,LAMC1
T1/C	LEPR		transmembrane receptor			0.000114	ACTA2,APOA1,APOA2,APOB,FN1,HPX,STAT3
T1/C	FLT1		kinase		-0,447	0.000117	FLNA,G3BP1,IGF2BP3,PTBP1,VDAC1
T1/C	HNF1B		transcription regulator			0.00012	ACTN1,ALB,FN1,SERPINA1,SERPINH1,TTR
T1/T2	MIR124		group	Activated	2000	0.000121	CAV1,IQGAP1,NES,VIM
T2/C	cadmium chloride		chemical toxicant			0.000122	ALB,ANXA5,GSR,HP,HSPB1
T1/C	IL2		cytokine		-1320	0.000124	C3,GAPDH,HSP90B1,HSPD1,ITGB1,PDIA3,PSMB1,RPL10,STAT3,UGP2,VDAC1,VIM
T1/C	SMARCA4		transcription regulator			0.000124	A2M,ACTA2,ALB,APOA1,FN1,GAPDH,GSTO1,IGHG1,ITGB1,LMNA,SERPINH1,TTR,TXNRD1
T1/C	ABCA1		transporter		1015	0.000128	ANXA1,APOA1,APOA2,APOB
T1/T2	FH		enzyme			0.000129	LDHA,NQO1,TKT
T1/C	KLF4		transcription regulator		-0,621	0.000129	ACTA2,ALB,FN1,SERPINA1,SERPINH1,TF,TXNRD1,VIM
T1/T2	mannose		chemical - endogenous mammalian			0.000129	FASN,HSPA5,PDIA3
T1/T2	OSMR		transmembrane receptor			0.000129	ALB,FASN,SERPINA1
T1/C	cercosporin		chemical - endogenous non-mammalian			0.00013	ACTA2,FN1
T1/C	CTSD		peptidase			0.00013	EEF2,TXN
T1/C	GIMAP1-GIMAP5		other			0.00013	HSP90B1,HSPD1
T1/C	SRC		kinase		-0,728	0.000131	COL1A2,ENO1,FN1,PTRF,STAT3,VIM
T2/C	HNF1B		transcription regulator		-0,447	0.000133	ACTN1,ALB,FN1,GDI2,SERPINA1,SERPINH1,SPARC
T1/T2	FSH		complex		0,824	0.000134	ACTA2,ACTB,ACTN1,ARL6IP5,FLNC,KIF5B,PKM,PLIN3,STIP1,TF,TLN1,VCL
T1/C	miR-124-3p (and other miRNAs w/seed AAGGCAC)		mature microrna		-0,012	0.000137	G3BP1,GSN,ITGB1,MYH9,PTBP1,STAT3,TLN1,TUBB6
T1/T2	benzene		chemical toxicant		-0,447	0.00014	ANPEP,CD63,COL3A1,RTN4,YWHAQ
T1/C	INSR		kinase	Inhibited	-2425	0.00014	ATP5A1,ATP5B,CFL1,ETFA,FLNC,GANAB,GAPDH,HADHA,HSPD1,SCP2
T1/T2	trichloroethylene		chemical toxicant		-0,447	0.00014	ANPEP,CD63,COL3A1,RTN4,YWHAQ
T2/C	CBS/CBSL		enzyme			0.000141	APOA1,APOB,EEF1A1
T1/C	H-7		chemical - kinase inhibitor	Inhibited	-2000	0.000141	COL1A2,FN1,ITGB1,STAT3
T2/C	ITGA3		other			0.000141	FN1,TLN1,VCL
T1/C	ouabain		chemical drug		-1067	0.000141	ACTB,HSPA8,HSPA9,VIM
T1/T2	SMARCA4		transcription regulator			0.000141	A2M,ACTA2,AHNAK,ALB,APOA1,CD63,CTSB,GSTP1,IGHG1,ITGB1,LMNA,MAP1B,TTR,TUBB,TXNRD1
T2/C	carbon tetrachloride		chemical toxicant		0,046	0.000143	APOA1,APOB,COL3A1,FN1,GC,HSPB1,HSPD1,ITGB1,TF
T1/C	ELAVL1		other			0.000143	FLNA,GNB2L1,NCL,RPL13,STAT3
T1/T2	GnRH analog		biologic drug		-0,905	0.000144	ACTN1,ATP5A1,CALR,GDI2,IGHM,KRT10,PPIA,PSMD13,VAT1,VCL,VCP
T2/C	calcitriol		chemical drug		-0,954	0.000145	ALB,ANXA2,APOA1,C3,CSE1L,FASN,FBN1,FN1,GNAI2,HSPD1,LGALS1,PTRF,SERPINA1,VCL
T1/C	IL1B		cytokine		0,959	0.000145	A2M,ACTA2,ANXA1,APOB,C3,CP,FN1,HP,ITGB1,ORM1,PGAM1,RPSA,SERPINA3,SERPINH1,STAT3,VIM
T2/C	LRP1	2000	transmembrane receptor		1091	0.000147	COL3A1,ITGB1,LRP1,SERPING1
T2/C	ERBB3		kinase		0,600	0.000148	ACTB,CLU,FBN1,HP,SPARC,TLN1
T2/C	RTN4	2510	other		-1980	0.000148	CFL1,DPYSL2,DYNC1H1,RTN4,YWHAQ
T1/C	E2F1		transcription regulator		-1000	0.000151	CALR,CCT2,HADHA,HSP90B1,HSPA8,HSPD1,NCL,SLC3A2,TXNRD1,VCP,VIM
T1/T2	MAPK1		kinase		-1661	0.000151	ANPEP,CAPN2,CAV1,CFB,CPPED1,CTSB,FLNC,LMNA,MVP,NT5E,VIM
T1/T2	MMP9		peptidase		0,426	0.000152	ACTA2,CTSB,ITGB1,SERPINA1,VIM
T1/C	tetracycline		chemical drug		-1342	0.000152	GLUD1,HADHA,HSPD1,TF,VDAC1
T1/T2	miR-124-3p (and other miRNAs w/seed AAGGCAC)		mature microrna		1136	0.000153	CAV1,CD59,GSN,IQGAP1,ITGB1,LAMC1,PTBP1,TLN1,TUBB6
T1/T2	arsenic trioxide		chemical drug		-1515	0.000154	FASN,GSR,HSPA5,ITGB1,NQO1,TXNRD1,VDAC1
T2/C	SB203580		chemical - kinase inhibitor		-0,489	0.000154	ANXA1,ATP5J2,C3,COL3A1,ENO1,FN1,GDI2,GPI,PRDX1,SERPING1,SPARC,TAGLN
T1/C	IL15		cytokine			0.000157	ANXA1,COPB2,GAPDH,HNRNPA2B1,HSPA8,ITGB1,PDIA3,PFN1,S100A11,TXNRD1
T1/C	homocysteine		chemical - endogenous mammalian	Inhibited	-2207	0.000161	ANXA2,APOA1,CLU,EEF1A1,PRDX1
T1/T2	TAZ		enzyme			0.000165	ANXA1,BASP1,CAV1,CAV2,MYOF
T1/T2	AK1		kinase			0.000167	ENO1,LDHA,PKM
T1/T2	auranofin		chemical drug			0.000167	C3,HP,NQO1
T2/C	SMARCA4		transcription regulator		-0,254	0.000169	A2M,AHNAK,ALB,APOA1,DYNC1H1,FN1,GSTO1,IGHG1,ITGB1,LGALS1,LMNA,MAP1B,SERPINH1,TAGLN,TUBB,TXNRD1
T1/C	D-fructose		chemical - endogenous mammalian		1131	0.000171	ACTA2,FN1,HP,TKT
T1/T2	ESRRA		ligand-dependent nuclear receptor		0,175	0.000171	ATP5B,ENO1,HADHA,LDHA,LDHB,PKM
T1/C	PRNP		other			0.000171	HSP90B1,HSPA8,HSPA9,PDIA3
T1/T2	forskolin		chemical toxicant		-0,358	0.000173	ACTA2,ACTB,ACTN1,ALDOA,APOA1,ARL6IP5,CALR,CTTN,FLNC,GSTP1,HP,NT5E,PLIN3,PRDX1,VCL,VIM
T2/C	PML		transcription regulator		-1298	0.000174	APOA1,CFL1,FASN,HSPB1,PRDX1,STIP1,TXNRD1
T1/C	VHL		transcription regulator			0.000181	CFL1,CLTC,FN1,HNRNPA2B1,LMNA,VIM
T1/C	DYSF		other			0.000182	ANXA1,ANXA2,FN1,ITGB1,SERPINA3
T2/C	azetidyl-2-carboxylic acid		chemical reagent			0.000186	CLU,HSPA8,HSPA9
T2/C	OSMR		transmembrane receptor			0.000186	ALB,FASN,SERPINA1
T2/C	resiquimod		chemical drug		-0,707	0.000191	ATP5A1,HSPB1,LMNA,PARK7,PKM,PRDX1,PRDX6,SFPQ
T2/C	BIRC5		other			0.000193	COL3A1,FBN1,FN1,IGHG1,IGHM
T2/C	HSPA5		enzyme		1131	0.000194	ACLY,CLU,FASN,HSPA8
T1/T2	mercuric chloride		chemical toxicant			0.000199	GSR,HP,HSP90AA1,HSPB1
T1/T2	AKT1		kinase		0,010	0.000205	ACLY,ACTA2,FASN,ITGB1,NQO1,PLG,SLC3A2,VCP,VIM
T1/C	CNTF		cytokine			0.000205	A2M,ACTB,SERPINA3,STAT3,VIM
T1/C	RAC2		enzyme			0.000205	ALDOA,ANXA1,PKM,TKT
T1/T2	YWHAG		other			0.000211	CCT6A,GPI,PRDX6
T1/C	BARX2		transcription regulator			0.000217	ACTA2,FLNA,HSPA9
T1/C	ITGB1	1710	transmembrane receptor		0,562	0.000217	ACTA2,COL1A2,FLNA,IGHM,VIM
T1/C	maslinic acid		chemical - endogenous non-mammalian			0.000217	ACTN1,CFL1,IGHM,NCL,TLN1
T1/C	MTPN		transcription regulator		0,555	0.000217	AHSG,ANXA1,COL1A2,CP,FN1
T1/C	Pkg		group			0.000217	TLN1,TXN,VCL
T2/C	MYOC		other		-0,152	0.000219	ANXA1,FBN1,FN1,FSCN1,ITGB1,LAMC1
T1/C	calcitriol		chemical drug		-1369	0.000223	ALB,ANXA2,APOA1,C3,FN1,GAPDH,HSPD1,PTRF,SERPINA1,TXN,VCL
T1/T2	SUMO3		other		-1067	0.000224	CAV1,CAV2,CD59,XRCC5
T1/C	topotecan		chemical drug		-0,378	0.000225	C3,C4A/C4B,ENO1,HSPA8,HSPD1,SFPQ,VCL
T1/T2	caffeic acid phenethyl ester		chemical toxicant		1561	0.000226	CTSB,GSR,HSPB1,NQO1,TCP1,VIM
T1/T2	wortmannin		chemical - kinase inhibitor		0,053	0.000228	ACTA2,ANPEP,COL3A1,FASN,GSTP1,NT5E,PXN,VIM
T1/C	MKL2		transcription regulator		0,000	0.00023	ACTB,FLNA,ITGB1,MYH9,VCL
T2/C	IFNG		cytokine		1576	0.000232	A2M,ACLY,ACTB,AHCY,C3,CAV1,CLIC4,CP,CSE1L,EEF1A1,FASN,FN1,GNAI2,GNB2L1,HSP90AB1,HSPA8,HSPB1,HSPD1,IGHG1,ITGB1,LAMC1,MYH10,PPIA,SERPINA1,SERPING1,SERPINH1
T1/T2	NR1H4		ligand-dependent nuclear receptor		-0,314	0.000241	ACTA2,APOA1,C3,FASN,KNG1,LDHA,PGAM1
T1/C	TGFBR2		kinase		1948	0.000241	ACTA2,CLU,COL1A2,FN1,MYOF,STAT3,VCL
T1/C	CD36		transmembrane receptor			0.000244	APOA1,APOB,ATP5B,LRP1
T1/T2	JUN		transcription regulator			0.000245	A2M,ANXA1,ANXA2,CAPN2,CAV1,FLNC,GSTP1,ITGB1,LMNA,NQO1,PRDX1,VIM
T2/C	benzene		chemical toxicant		0,447	0.000248	ANPEP,COL3A1,RTN4,SPARC,YWHAQ
T2/C	CR1L		other		-1131	0.000251	C3,COL3A1,COL6A3,FBN1
T1/T2	Jnk		group	Activated	2236	0.000253	A2M,ACTA2,ANXA5,COL3A1,HSPA5,NQO1,PLG,TGM2
T2/C	thapsigargin		chemical toxicant		1310	0.000255	CALR,CAV1,CLU,CP,FN1,HSPA9,LMAN2,VCL
T1/C	RHOJ		enzyme			0.000256	ANXA1,GSN,MYH9
T1/T2	methylmercury		chemical toxicant		-0,447	0.000258	ANPEP,CD63,COL3A1,RTN4,YWHAQ
T1/C	GLIPR2		other			0.00026	ACTA2,VIM
T1/C	ZBED1		enzyme			0.00026	RPL10A,RPL12
T1/T2	ESR2		ligand-dependent nuclear receptor		-0,132	0.000262	ANPEP,C3,CAPN2,CAV1,FASN,GSTP1,IMPDH2,ITGB1,LMNA,PSAT1,SPTAN1,TGM2
T1/T2	N-ethyl-N-nitrosourea		chemical toxicant			0.000262	HSP90AA1,SERPINA1,TGM2
T1/T2	VIMP		other			0.000262	CAV1,FASN,HSPA5
T1/C	wortmannin		chemical - kinase inhibitor		-0,816	0.000265	ACTA2,ANPEP,COL1A2,FN1,G3BP1,NT5E,VIM
T2/C	camptothecin		chemical drug			0.000272	ALDOA,ANXA2,CD59,EEF1A1,FSCN1,GNAI2,GPI,GSR,NCL,PLEC,PPIA,PSMD2,RCN1,SLC25A5,SSB,TUBB
T1/T2	ciprofibrate		chemical drug	Inhibited	-2007	0.000273	ANXA2,APOB,BSG,CD63,GSTP1,HADHA,SERPINA1
T1/T2	PPP3CA		phosphatase			0.000277	C3,GSTP1,PSAP,TF,VIM
T1/T2	SUMO2		enzyme		-1067	0.000278	CAV1,CAV2,CD59,XRCC5
T2/C	CYTH1		other			0.00028	ARF1,ARF6
T2/C	glucuronyl glucosamine glycan sulfate		chemical drug			0.00028	COL3A1,FN1
T2/C	P4HB		enzyme			0.00028	PDIA3,PDIA4
T1/C	MYB		transcription regulator			0.000286	ANPEP,COL1A2,FN1,HSPA8,VIM
T1/T2	LEP		growth factor		1070	0.000292	ACLY,APOA1,APOH,ATP5A1,CAV1,CD63,COL3A1,FASN,HPX,HSPA5,PRDX1,VIM
T2/C	APOE		transporter		0,739	0.000293	ACTB,APOA1,APOB,CALR,CLU,HSP90AB1,HSPD1,LRP1,VCP
T2/C	CALCA		other		1671	0.000295	AHNAK,ALB,COL3A1,LMNA,MME,PXN
T1/T2	TWIST1		transcription regulator		-0,378	0.000297	ACTA2,GSN,LMNA,NT5E,TF,VIM,ZYX
T1/C	H2AFZ		other			0.0003	ALB,APOA1,TTR
T1/C	IGF2BP1		translation regulator			0.0003	ACTB,COL1A2,SERPINH1
T1/C	peoniflorin		chemical - endogenous non-mammalian			0.0003	ATP5A1,ENO1,PDIA3
T1/T2	N-acetyl-L-cysteine		chemical drug		0,424	0.000302	ACTA2,BSG,C3,CAV1,FASN,GSTP1,HSPA5,NQO1
T2/C	STAT4		transcription regulator		0,186	0.000303	AHNAK,ALDOC,BSG,C3,FSCN1,GLG1,LRP1,PRDX6,VDAC1
T2/C	COL6A1		other			0.000304	ALDOA,FASN,TPI1
T2/C	YWHAG		other			0.000304	CCT6A,GPI,PRDX6
T1/C	CDK9		kinase			0.000312	HNRNPH1,NCL,PTBP1,VIM
T1/C	MSTN		growth factor		0,000	0.000312	ACTA2,FN1,SERPINH1,VIM
T2/C	miR-29b-3p (and other miRNAs w/seed AGCACCA)		mature microrna		-1185	0.000315	CAV2,COL3A1,FBN1,LAMC1,SPARC
T1/T2	DNMT1		enzyme			0.000318	ACTB,FBN1,GSTP1,MYL6,RPL10A
T2/C	mercuric chloride		chemical toxicant			0.000319	GSR,HP,HSPA9,HSPB1
T1/T2	CETP		enzyme			0.000321	APOA1,APOB,HSPA5
T1/T2	CFB	2190	peptidase			0.000321	C3,C4A/C4B,HSPA5
T1/T2	diethylmaleate		chemical toxicant			0.000321	GSTP1,NQO1,SLC3A2
T1/C	LIF		cytokine		1474	0.000321	A2M,ACTA2,AHSG,FN1,KNG1,SERPINA3,STAT3
T1/T2	MAFG		transcription regulator			0.000321	GSTP1,NQO1,TXNRD1
T1/T2	PTP4A3		phosphatase			0.000321	HSP90AA1,PCBP1,PXN
T2/C	benzo(a)pyrene		chemical toxicant		-0,478	0.000324	ANXA1,APOA1,FASN,GNAI2,HP,HSPB1,SERPINA1,TF,TXNRD1
T2/C	arsenic trioxide		chemical drug		-0,181	0.000327	CBR1,FASN,FN1,GSR,ITGB1,TXNRD1,VDAC1
T1/T2	IL1B		cytokine		1811	0.000336	A2M,ACTA2,ANXA1,APOB,ARL6IP5,C3,CFB,CP,CTSB,HP,HSPB1,ITGB1,LDHA,NQO1,PGAM1,TGM2,VIM,ZYX
T1/C	cadmium chloride		chemical toxicant			0.000338	ALB,HP,HSP90AA1,TXN
T1/C	carboplatin		chemical drug		0,000	0.000338	A2M,CLU,CP,VIM
T1/C	FST		other		0,655	0.000338	APOA2,FN1,HP,SERPINA1
T1/T2	ABCA1		transporter			0.000342	ANXA1,APOA1,APOB,HSPA5
T1/T2	RET		kinase			0.000343	ANXA1,CTSB,HSP90AA1,HSPD1,RTN4,STIP1
T1/T2	LY294002		chemical - kinase inhibitor		1496	0.000347	ACTA2,ANPEP,BSG,CP,FASN,GSR,GSTP1,HSPA5,IGHM,LMNA,NQO1,PRDX1,VIM
T1/T2	simvastatin		chemical drug		0,647	0.000357	ACTA2,AHSG,ANXA1,APOA1,APOB,MYH10,NONO,VIM
T2/C	SUMO3		other		1131	0.000357	CAV1,CAV2,CD59,HSPA8
T1/T2	cobalt chloride		chemical reagent		1000	0.000364	ALDOA,ANPEP,CP,PKM,VDAC1
T1/C	L-methionine		chemical - endogenous mammalian			0.000364	ACTA2,ALB,CLU,EEF1A1
T1/T2	NFKBIA		transcription regulator		0,625	0.000368	A2M,APOA1,C3,COL3A1,CP,CTSB,FSCN1,HSPA5,ITGB1,PARK7,UBA1,XRCC5
T2/C	estrogen		chemical drug		0,822	0.000376	ALB,APOA1,APOB,CLU,COL3A1,FN1,ITGB1,LGALS1,NME1,SPARC
T1/T2	A2M	2430	transporter		-1959	0.000377	ACLY,FASN,HSPA5,LRP1
T1/T2	eflornithine		chemical drug		0,000	0.000377	APOB,C3,PSAP,TGM2
T1/T2	AGT		growth factor		0,070	0.000383	ACTA2,CALR,CAV1,COL3A1,CP,FASN,GSTP1,HSPB1,ITGB1,MYH10,NCL,PFN1
T1/T2	FKBP4		enzyme			0.000387	C3,FASN,PRDX6
T1/T2	IL4		cytokine		1526	0.000388	ACTA2,ANXA2,C3,CAPG,CCT3,IGHG1,IGHG2,IGHG3,ITGB1,KRT10,LMAN2,NCL,PHB,PRMT1,TGM2,VIM,XRCC5
T1/T2	SOX11		transcription regulator		0,130	0.000388	ADAM9,CAV1,HSPD1,ITGB1,SEPT2
T2/C	halofuginone		chemical drug			0.000391	CP,FBN1,HSPA4,LGALS1,PKM,SPARC,TAGLN
T1/C	enalapril		chemical drug		1000	0.000393	A2M,C4A/C4B,CLU,CP
T1/C	simvastatin		chemical drug		-0,342	0.000398	ACTA2,AHSG,ANXA1,APOA1,APOB,CD81,VIM
T2/C	CUL4B		other		1000	0.000399	HSPA9,NME1,PRDX3,TPI1
T1/C	KDM6B		other			0.000401	FN1,PPIA,VIM
T1/C	MED13		transcription regulator			0.000401	ENO1,KNG1,TKT
T1/C	mezerein		chemical - endogenous non-mammalian			0.000401	EEF1A1,FN1,TXNRD1
T1/C	p70 S6k		group			0.000401	EEF1A1,EEF2,VIM
T1/T2	Laminin		complex			0.000415	ACTA2,ITGB1,PXN,VIM
T1/T2	tanespimycin		chemical drug		0,000	0.000416	CAV1,HNRNPC,HSPA5,LDHA,PRDX3,RPS8
T1/C	ESRRA		ligand-dependent nuclear receptor	Inhibited	-2187	0.00043	ATP5B,ENO1,GAPDH,HADHA,PKM
T1/C	4-aminophenol		chemical - endogenous mammalian			0.000431	CLU,VIM
T1/C	alpha-hydroxyglutarate		chemical - endogenous mammalian			0.000431	FN1,VIM
T1/C	Csf		group			0.000431	C3,ORM1
T1/C	nilotinib		chemical drug			0.000431	COL1A2,FN1
T1/C	NME3		kinase			0.000431	ITGB1,VIM
T1/T2	APAF1		other			0.000435	HSPA5,VIM
T1/T2	ATP2A1		transporter			0.000435	CALR,HSPA5
T1/T2	GLIPR2		other			0.000435	ACTA2,VIM
T1/T2	MYH9		enzyme			0.000435	PXN,VCL
T1/T2	phenylacetate		chemical - endogenous mammalian			0.000435	CAV1,CAV2
T1/T2	valproic acid		chemical drug		-1006	0.000442	APOA1,CALR,CTSB,FSCN1,HSPA5,MYOF,NES,PDIA6,PSMC3,PSMD13,PXN,TGM2
T2/C	SUMO2		enzyme		1131	0.000444	CAV1,CAV2,CD59,HSPA8
T2/C	CD28		transmembrane receptor		-0,389	0.000448	ACTR3,ANXA1,HSPA8,NCL,PGAM1,PHB,PRDX4,RAB2A,SLC25A5,SSB,XRCC6
T1/C	PDGFB		growth factor			0.000454	ACTA2,COL1A2,FN1,STAT3
T2/C	methylmercury		chemical toxicant		0,447	0.000455	ANPEP,COL3A1,RTN4,SPARC,YWHAQ
T1/C	LY294002		chemical - kinase inhibitor		-0,166	0.000456	ACTA2,ANPEP,COL1A2,CP,FN1,G3BP1,HSP90AB1,IGHM,LMNA,PRDX1,VIM
T1/T2	MTORC1		complex			0.000456	FASN,LDHA,PKM,UCHL1
T1/C	CEBPA		transcription regulator		-0,174	0.000457	A2M,ALB,ANPEP,ANXA1,APOB,C3,COL1A2,GAPDH,HP,VCL
T1/T2	black raspberry extract		chemical drug			0.000458	AHNAK,ANXA2,ARPC2,CTTN,HSP90AA1,TUBB6
T1/T2	corticosterone		chemical - endogenous mammalian		0,655	0.000458	ANXA1,APOB,CAV1,FASN,HSPA5,ITGB1
T1/C	fibric acid derivative		chemical drug			0.000459	APOA1,APOA2,APOB
T2/C	miR-199a-3p (and other miRNAs w/seed CAGUAGU)		mature microrna			0.00046	CALU,FN1,PRDX6
T2/C	PTP4A3		phosphatase			0.00046	FN1,PCBP1,PXN
T2/C	superoxide		chemical - endogenous mammalian			0.00046	CAV1,CLU,FN1
T1/T2	FDFT1		enzyme			0.000462	APOB,FASN,LRP1
T1/T2	captopril		chemical drug		0,555	0.000469	A2M,ANXA1,C4A/C4B,CP,SERPING1
T1/C	cigarette smoke		chemical toxicant			0.000474	ACTA2,C3,HSP90AA1,HSPA9,PRDX1,SERPINA3,TXNRD1
T2/C	HNRNPA2B1	-5882	other			0.000485	CP,FN1,FSCN1,GSN,HNRNPA2B1,PKM,SERPINA1
T1/C	MAPK9		kinase		-1154	0.000485	GAPDH,LMNA,NCL,PDIA3,RPSA,SERPINA1
T1/C	BIRC5		other			0.000487	FN1,IGHG1,IGHM,VIM
T2/C	PPP3CA		phosphatase			0.000488	C3,FN1,PRDX5,PSAP,TF
T2/C	CEBPB		transcription regulator	Activated	2153	0.00049	ALB,APOB,C3,CP,HP,HPX,HSPA8,HSPD1,IGKC,LAMC1,SERPINA1,TF
T2/C	ESRRG		ligand-dependent nuclear receptor		-1932	0.000492	ALDOC,ENO1,PKM,TPI1
T1/T2	PI3K (family)		group		-1342	0.000499	FASN,HSPA5,ITGB1,NQO1,PXN
T1/T2	SNAI2		transcription regulator		-1053	0.000499	BSG,ITGB1,NES,VIM
T1/T2	deferoxamine		chemical drug		1254	0.000512	ALDOA,CD59,CP,ENO1,FASN,LDHA,PKM
T1/C	estrogen		chemical drug		1480	0.000513	ALB,APOA1,APOA2,APOB,CLU,FN1,ITGB1,SERPINA3
T1/C	CTNNB1		transcription regulator			0.000517	ACTA2,ACTB,ANXA1,CLU,FN1,IGHM,ITGB1,LMNA,PFN1,SERPINA1,SERPINA3,STAT3,VIM
T2/C	wortmannin		chemical - kinase inhibitor		-0,388	0.00052	ANPEP,COL3A1,FASN,FN1,G3BP1,NT5E,PXN,TPI1
T1/C	ZAP70		kinase		-1091	0.000522	ANXA1,ETFA,HSP90AA1,PLEC
T1/T2	SRC		kinase		0,266	0.000525	CAV1,CTSB,ENO1,NQO1,PTRF,VIM
T1/T2	homocysteine		chemical - endogenous mammalian		0,056	0.00053	ANXA2,APOA1,EEF1A1,HSPA5,PRDX1
T2/C	ethionine		chemical toxicant		1067	0.000545	ANXA1,CLU,CP,S100A11
T1/T2	RHOJ		enzyme			0.000545	ANXA1,CAV1,GSN
T1/T2	ALB	2190	transporter			0.000546	ACTA2,ALB,HSPA5,IGHG1
T1/T2	LEPR		transmembrane receptor		0,000	0.000551	ACTA2,ANXA5,APOA1,APOB,CD63,FASN,HPX
T2/C	FKBP4		enzyme			0.000555	C3,FASN,PRDX6
T2/C	PKM	-3125	kinase			0.000555	ENO1,ITGB1,PKM
T2/C	MYH9		enzyme			0.000556	PXN,VCL
T2/C	phenylacetate		chemical - endogenous mammalian			0.000556	CAV1,CAV2
T1/C	NFkB (complex)		complex		1782	0.000569	A2M,C3,CLU,COL1A2,FN1,HSPA9,IGHG3,IGKC,ITGB1,SERPINA3,VIM,XRCC5
T2/C	cholesterol		chemical - endogenous mammalian		-0,049	0.000577	ACLY,APOB,BSG,CAV1,CAV2,COL3A1,FASN,FN1
T1/T2	RBM5		other		-0,254	0.000595	ADAM9,ANXA1,HSP90AA1,UBA1
T2/C	SP1		transcription regulator		1832	0.000596	ADH5,APOA1,ATP5B,C1QBP,CAV1,CD59,FASN,FN1,GNAI2,PKM,SLC25A5,SPARC,TAGLN,TXNRD1
T1/T2	tert-butyl-hydroquinone		chemical reagent		-1509	0.000596	GSR,GSTP1,HSPA5,NQO1,TXNRD1
T2/C	eflornithine		chemical drug		1000	0.000601	APOB,C3,FN1,PSAP
T2/C	TWIST1		transcription regulator		0,378	0.000621	CLU,FN1,GSN,LMNA,MME,NT5E,TF
T1/T2	JUNB		transcription regulator		-0,555	0.000628	ACLY,C3,CAV1,FASN,MYL12A,SPTAN1
T1/T2	STAT4		transcription regulator		-0,400	0.00063	AHNAK,BSG,C3,FSCN1,GLG1,LRP1,PRDX6,VDAC1
T1/T2	H2AFZ		other			0.000637	ALB,APOA1,TTR
T1/T2	MAFK		transcription regulator			0.000637	GSTP1,NQO1,TXNRD1
T1/C	MMP9		peptidase		-1414	0.000637	ACTA2,ITGB1,SERPINA1,VIM
T2/C	miR-1-3p (and other miRNAs w/seed GGAAUGU)		mature microrna		-1551	0.000639	ANPEP,ANXA2,ARF4,CAND1,LRP1,PPIB,PTBP1,YWHAQ
T1/C	20-hydroxyeicosatetraenoic acid		chemical - endogenous mammalian			0.000644	APOA1,APOA2
T1/C	CACNA1C		ion channel			0.000644	ANXA2,ENO1
T1/C	HIST1H1C		other			0.000644	ACTB,GAPDH
T1/C	ITGA9		other			0.000644	ACTA2,VIM
T1/C	NET1		other			0.000644	FN1,ITGB1
T1/C	SF1		transcription regulator			0.000644	ACTA2,FN1
T1/T2	INS		other		-0,842	0.000655	ACLY,APOA1,ATP5A1,FASN,HSPA5,IGKC
T1/C	IL4		cytokine		1658	0.000659	ACTA2,ANXA2,ANXA6,C3,COL1A2,EIF4A1,FN1,IGHG1,IGHG2,IGHG3,ITGB1,NCL,VIM,XRCC5
T2/C	Laminin		complex			0.00066	FN1,ITGB1,PXN,RPSA
T2/C	T3-TR-RXR		complex		1067	0.00066	COL6A3,ENO1,FASN,HP
T2/C	FDFT1		enzyme			0.000661	APOB,FASN,LRP1
T1/C	SRSF2		transcription regulator			0.000664	HNRNPH1,PTBP1,VIM
T1/T2	6-hydroxydopamine		chemical toxicant		0,277	0.000668	C3,CALR,HSPA5,PDIA3,VCP
T1/T2	TGFA		growth factor		-0,775	0.000668	ALB,GSTP1,NES,SERPINA1,VIM
T1/T2	IGF1		growth factor		-0,028	0.00067	A2M,ACTA2,ANPEP,BSG,C4A/C4B,COL3A1,FASN,HSPA5,SEC23A,TF,VIM
T1/C	camptothecin		chemical drug			0.000679	ACTA2,ALDOA,ANXA2,EEF1A1,EEF1B2,FSCN1,GAPDH,GPI,NCL,ORM1,PLEC,PPIA
T1/C	Y 27632		chemical drug		-0,749	0.000679	ACTA2,ACTB,DPYSL2,VIM
T1/C	KAT5		transcription regulator			0.00068	ALB,APOA1,HSPD1,NT5E,TTR
T1/C	RUNX2		transcription regulator		0,655	0.00068	ACTA2,C4A/C4B,COL1A2,FN1,TLN1
T2/C	forskolin		chemical toxicant		0,914	0.000682	ACTB,ACTN1,ACTR2,ALDOA,ALDOC,APOA1,CALR,CLU,CTTN,FLNC,FN1,HP,NT5E,PLIN3,PRDX1,VCL
T2/C	metribolone		chemical reagent	Activated	2580	0.000683	ACLY,ACSL3,ACTN1,CAV2,CCT2,CLU,FASN,PPIB
T1/C	nitric oxide		chemical - endogenous mammalian		-1131	0.000683	HSP90AA1,HSP90AB1,PRDX5,TLN1,TXNRD1,VCL
T1/C	pioglitazone		chemical drug		-0,591	0.000683	ACTA2,AHSG,APOA1,APOA2,APOB,FN1
T1/T2	CAV1	-2500	transmembrane receptor		-1279	0.000684	CAV1,CAV2,NPM1,NQO1,PTRF,RPS13
T1/T2	IRS1		enzyme			0.000684	ACTR3,AP2A1,ATP5A1,COL3A1,FASN,PHB
T1/C	prostaglandin E2		chemical - endogenous mammalian		1363	0.000694	ACTA2,ANXA2,FN1,IGHG1,ITGB1,LMNA,NT5E,XRCC5
T2/C	PPARG		ligand-dependent nuclear receptor		1824	0.000696	ACLY,APOA1,C3,CAV1,CAV2,FASN,FN1,HP,RPSA,SERPINA1,TUBB,YWHAE
T1/C	benzo(a)pyrene		chemical toxicant		-1664	0.000699	ANXA1,APOA1,HP,SERPINA1,TF,TKT,TXNRD1
T1/T2	RASSF1		other		0,243	0.000707	CAV1,CAV2,GSN,MAP1B,TGM2
T1/T2	DCX		other			0.00072	ACTN1,ACTR3
T1/T2	HEPH		transporter			0.00072	CP,RTN4
T1/T2	NME3		kinase			0.00072	ITGB1,VIM
T2/C	D-fructose		chemical - endogenous mammalian		0,849	0.000724	COL3A1,FASN,FN1,HP
T2/C	PRNP		other			0.000724	HSPA8,HSPA9,HSPB1,PDIA3
T1/C	androgen		chemical drug		1980	0.000729	C4A/C4B,CALR,FLNA,GSN,PARK7,STAT3
T1/C	OSM		cytokine	Activated	2190	0.000732	A2M,ALB,ANXA1,ANXA2,C4BPA,FN1,HP,SERPINA1,SERPINA3,SERPING1,STAT3
T1/T2	Collagen type IV		complex			0.000738	ACTA2,ITGB1,NES
T1/T2	COMMD1		transporter			0.000738	ALDOA,LDHA,TF
T1/C	RELA		transcription regulator		0,218	0.00076	A2M,ACTA2,C3,COL1A2,FSCN1,IGHG1,IGHM,IGKC,VIM
T2/C	tamoxifen		chemical drug		-0,314	0.000766	AHNAK,C3,CAV1,CAV2,CLU,FASN,HSP90AB1,PFN1,TAGLN
T2/C	YY1		transcription regulator			0.000766	CALR,CAPG,CLU,HNRNPC,KIF5B,SFPQ,SYNCRIP,TAGLN,YWHAE
T2/C	STAT3		transcription regulator		1134	0.00077	A2M,COL3A1,CTTN,FASN,FN1,FSCN1,HNRNPD,HP,ITGB1,NES,PDIA4,PHB,SERPINA1
T2/C	4-phenylbutyric acid		chemical - endogenous mammalian		-0,555	0.000771	CALR,HSPA4,PARK7,PSMC3,SERPINA1
T2/C	CEBPA		transcription regulator		0,659	0.000773	A2M,ACLY,ALB,ANPEP,ANXA1,APOB,C3,CKAP4,FASN,HP,LGALS1,VCL
T2/C	F2		peptidase		1168	0.000788	CALR,CKAP4,CLIC1,CLU,EIF4A1,FN1,ITGB1,PDIA4,SERPINC1
T2/C	PIK3CA		kinase			0.000793	FASN,HSP90AB1,ITGB1,SPARC
T2/C	SNAI2		transcription regulator		1000	0.000793	BSG,FN1,ITGB1,NES
T1/T2	fluticasone		chemical drug		-0,108	0.000809	ADAM9,C3,CFB,FSCN1,SERPINA1,TGM2,WARS
T1/C	calphostin C		chemical - kinase inhibitor			0.000817	ACTA2,CLU,FN1,HSP90B1
T1/C	linoleic acid		chemical - endogenous mammalian		0,106	0.000817	APOA1,APOB,CLU,HSP90B1
T1/C	Tgf beta		group		0,380	0.000818	ACTA2,CLU,COL1A2,FN1,FSCN1,ITGB1,VIM
T2/C	ELAVL1		other			0.000819	EIF4G1,GNB2L1,HNRNPD,NCL,RPN2
T1/T2	prednisolone		chemical drug		0,000	0.000819	CTSB,DAD1,EIF4G1,HSP90AA1,IGHG1,PARK7,PRDX1,TGM2
T1/T2	PPARGC1B		transcription regulator			0.000824	ATP5B,C3,ENO1,FASN
T1/C	FAAH		enzyme			0.000829	RPL17,RPS18,RPS2
T1/C	LRP1	-2083	transmembrane receptor			0.000829	ITGB1,LRP1,SERPING1
T1/C	SFRP1		transmembrane receptor			0.000829	ACTA2,FN1,VIM
T2/C	NANOG		transcription regulator		0,000	0.000834	COL3A1,FUS,HNRNPH1,LGALS1,MAP1B,YWHAE
T1/T2	CXCL12		cytokine		1039	0.000836	ACTA2,DAD1,GSR,ITGB1,MARCKS,VIM,XRCC5
T1/C	prednisolone		chemical drug		-0,378	0.000839	HSP90AA1,HSPA8,IGF2BP3,IGHG1,MYH9,PARK7,PRDX1
T1/T2	WT1		transcription regulator			0.000842	AHCY,ANPEP,GSR,HDLBP,LRP1,MYL6,WARS,YARS
T1/T2	H2AFX		transcription regulator			0.00085	ACTB,MYL6,RPL10A
T1/T2	KEAP1		transcription regulator			0.00085	GSTP1,NQO1,PRDX1
T1/T2	MED13		transcription regulator			0.00085	ENO1,KNG1,TKT
T1/T2	p70 S6k		group			0.00085	EEF1A1,FASN,VIM
T2/C	NOTCH3		transcription regulator		1982	0.000865	ACTN1,FN1,SPARC,TAGLN
T1/C	BBI608		chemical drug		-1000	0.000867	ACTB,ETFA,ITGB1,STAT3
T1/C	Collagen type I		complex			0.000867	ACTA2,FN1,ITGB1,VIM
T2/C	black raspberry extract		chemical drug			0.000873	ACTR2,AHNAK,ANXA2,ARPC2,CTTN,TUBB6
T2/C	AR		ligand-dependent nuclear receptor		1195	0.000876	ACTR3,BASP1,C3,CALU,CAV1,CAV2,CKAP4,COL3A1,GSN,MME,TF,VCL
T1/T2	carboplatin		chemical drug		0,000	0.000889	A2M,CP,TUBB,VIM
T1/T2	DDIT3		transcription regulator			0.000889	HSPA5,HSPD1,SARS,WARS
T1/C	MSH2		enzyme			0.000897	IGHG1,IGKC
T1/T2	U0126		chemical - kinase inhibitor		0,183	0.000897	ACTA2,C3,CAV1,EEF1A1,GSN,HSPA5,IGHA1,IGHM,NES,TF,TGM2,VIM
T2/C	DCX		other			0.00092	ACTN1,ACTR3
T2/C	HEPH		transporter			0.00092	CP,RTN4
T2/C	homocysteine		chemical - endogenous mammalian	Inhibited	-2207	0.000923	ANXA2,APOA1,CLU,EEF1A1,PRDX1
T1/C	NFKB1		transcription regulator		-0,311	0.000929	A2M,COL1A2,FSCN1,GNB2L1,IGHG1,IGHM,IGKC
T2/C	vincristine		chemical drug			0.000943	HNRNPK,HSP90AB1,YWHAE,YWHAQ
T1/T2	L-methionine		chemical - endogenous mammalian		1067	0.000959	ACTA2,ALB,EEF1A1,HSPA5
T1/T2	fibric acid derivative		chemical drug			0.000971	APOA1,APOB,FASN
T1/T2	VAV3		cytokine			0.000971	C4A/C4B,CAV1,CAV2
T1/C	miR-122-5p (miRNAs w/seed GGAGUGU)		mature microrna		1936	0.000973	ALDOA,EEF1A1,PKM,VIM
T1/C	TBP		transcription regulator			0.000973	ACTB,FN1,GAPDH,HIST1H2AD
T1/C	HSPA5		enzyme			0.00102	CLU,HSP90B1,HSPA8
T1/T2	POLR2A		enzyme			0.00103	ACTB,CAV1,PTBP1,VIM
T1/T2	PTGES		enzyme			0.00103	ANXA1,ANXA2,RPS3A,VIM
T1/T2	salirasib		chemical drug		-1000	0.00103	LDHA,PGAM1,PKM,TGM2
T2/C	Collagen type IV		complex			0.00105	ITGB1,NES,TAGLN
T2/C	FBN1	4900	other			0.00105	COL3A1,COL6A3,FBN1
T1/T2	ATP2B2		transporter			0.00107	CALR,HSPA5
T1/T2	CNGB3		ion channel			0.00107	CAPN2,HSPA5
T1/T2	coumarin		chemical drug			0.00107	GSTP1,NQO1
T1/T2	ITGA9		other			0.00107	ACTA2,VIM
T1/T2	risedronic acid		chemical drug			0.00107	HSPD1,PDIA3
T1/T2	SF1		transcription regulator			0.00107	ACTA2,MYL6
T1/T2	THRSP		other			0.00107	ACLY,FASN
T2/C	AGN194204		chemical drug		0,000	0.0011	ANXA2,CLIC4,IGHM,LGALS1,LMNA,PTGR1,SLC3A2
T2/C	IgG		complex		-0,378	0.0011	AFM,C3,CALR,COL3A1,FN1,HSPB1,LGALS1
T2/C	PPARGC1A		transcription regulator		-0,732	0.0011	ATP5A1,ATP5B,ATP5J2,C3,FASN,PGAM1,PRDX3,PRDX5
T1/T2	3-nitropropionic acid		chemical toxicant			0.00111	GPI,LDHA,LDHB,NQO1
T2/C	baicalin		chemical - endogenous non-mammalian		-0,152	0.00111	CBR1,MVP,SPARC,TAGLN
T1/T2	FGF10		growth factor			0.00111	AHNAK,ANXA1,ANXA2,CTSB
T1/C	fluvoxamine		chemical drug			0.00112	ACTB,GAPDH,GNB2L1
T1/C	IL23A		cytokine			0.00112	HP,HPX,STAT3
T1/C	selenium		chemical drug			0.00112	APOA1,STAT3,TXNRD1
T1/T2	PRKAA1		kinase		-1387	0.00113	ACTA2,ALB,LDHA,TGM2,ZYX
T1/C	CXCL12		cytokine		-0,277	0.00116	ACTA2,FLNA,FN1,ITGB1,VIM,XRCC5
T2/C	NFYA		transcription regulator			0.00116	ACLY,ALB,CALR,FASN,PKM
T1/C	6-amino-4-(4-phenoxyphenylethylamino)quinazoline		chemical reagent			0.00119	C3,ITGB1
T1/C	ACTA2	2210	other			0.00119	ACTA2,VIM
T1/C	Brd4		other			0.00119	HNRNPH1,PTBP1
T1/C	coumestrol		chemical toxicant			0.00119	HSP90AB1,HSP90B1
T1/C	CSNK2A1		kinase			0.00119	FN1,VIM
T1/C	L-phenylalanine		chemical - endogenous mammalian			0.00119	ALB,TTR
T1/C	methoxychlor		chemical toxicant			0.00119	HSP90AB1,HSP90B1
T1/C	NEIL2		enzyme			0.00119	ACTB,GAPDH
T1/C	porfimer sodium		chemical drug			0.00119	HSP90B1,HSPD1
T1/T2	SLC13A1		transporter		0,447	0.00119	ACLY,COPB2,HSPA5,HSPB1,YARS
T1/C	TCF/LEF		group			0.00119	FN1,ITGB1
T1/T2	metformin		chemical drug		-1342	0.0012	ACTA2,AHSG,APOB,CAV1,FASN,HSPA5
T1/C	bromobenzene		chemical toxicant			0.00121	GAPDH,GC,HSP90AA1,RPL22
T1/C	fenofibrate		chemical drug		-1215	0.00121	APOA1,APOA2,APOB,CLU,GAPDH,HADHA,HP
T2/C	H2AFX		transcription regulator			0.00121	ACTB,CLU,MYL6
T2/C	mezerein		chemical - endogenous non-mammalian			0.00121	EEF1A1,FN1,TXNRD1
T2/C	p70 S6k		group			0.00121	EEF1A1,EEF2,FASN
T1/C	TGFBR1		kinase		-0,152	0.00121	ACTA2,COL1A2,FN1,VIM
T2/C	troglitazone		chemical drug		0,077	0.00121	ANXA2,ARF4,C3,CAV1,CAV2,CD59,CFL1,FASN,FN1,MME,PLEC
T1/C	15-deoxy-delta-12,14 -PGJ 2		chemical - endogenous non-mammalian		0,191	0.00123	ACTA2,COL1A2,FN1,GSN,PRDX1,TXNRD1
T2/C	chenodeoxycholic acid		chemical - endogenous mammalian		-1199	0.00123	APOA1,APOB,CAV1,FASN,TXNRD1
T2/C	HNF1A		transcription regulator		1698	0.00123	ALB,ANPEP,APOB,APOH,COL3A1,GC,GDI2,GNB2L1,HPX,SERPINA1,SERPING1,TPI1
T2/C	MTPN		transcription regulator		0,555	0.00123	ANXA1,CP,FN1,SPARC,TAGLN
T2/C	RASSF1		other		0,447	0.00123	CAV1,CAV2,CLU,GSN,MAP1B
T1/T2	n-nitrosomethylbenzylamine		chemical toxicant			0.00124	AHNAK,ANXA2,ARPC2,CTTN,HSP90AA1,TUBB6
T1/C	PML		transcription regulator	Inhibited	-2191	0.00124	APOA1,CFL1,PRDX1,TXN,TXNRD1
T1/T2	CALCA		other		-0,200	0.00125	AHNAK,ALB,COL3A1,LMNA,PXN
T1/T2	HEXIM1		transcription regulator			0.00125	ANXA1,PTBP1,VIM
T1/T2	ochratoxin A		chemical toxicant			0.00125	COL3A1,GSTP1,NQO1
T1/C	EZH2		transcription regulator		1961	0.00127	ACTB,ANXA6,C3,RPL10A,RPL13,SCP2,SERPINA1
T1/T2	SOD1		enzyme			0.00127	ACTB,CP,GSTP1,HSPB1,PRDX6,STIP1,TLN1
T2/C	AHR		ligand-dependent nuclear receptor		-0,990	0.00129	A2M,ACTN1,ALB,CBR1,COL3A1,COL6A3,FN1,HP,IGHM,VCL
T2/C	ATF4		transcription regulator	Activated	2415	0.00129	CALR,FASN,PSAT1,SARS,SLC1A5,SLC3A2
T2/C	IRS1		enzyme			0.00129	ACTR3,ATP5A1,COL3A1,COL6A3,FASN,PHB
T1/C	JUNB		transcription regulator			0.00129	C3,CLU,COL1A2,EEF2,FN1
T2/C	valproic acid		chemical drug		1395	0.0013	APOA1,CALR,FSCN1,GNAI2,MYOF,NES,NME1,PSMC3,PSMC6,PSMD2,PXN,SERPINH1
T1/T2	FOLR1		transporter			0.00131	BASP1,CAV1,PFN1,SLC3A2,SYNCRIP
T1/T2	GPD1		enzyme			0.00131	ACLY,ANXA2,CD63,NQO1,PSAT1
T1/C	BMS-690514		chemical drug			0.00135	HSP90AA1,HSPA4,HSPA8
T1/T2	IL6ST		transmembrane receptor			0.00136	A2M,ALB,HP,HPX
T2/C	DOHH		enzyme			0.00137	NME1,PARK7
T2/C	eprosartan		chemical drug			0.00137	COL3A1,FN1
T2/C	Esrra		transcription regulator		1109	0.00137	ALDOA,ALDOC,ATP5B,ATP5J2,ENO1
T2/C	GW9662		chemical reagent		-1172	0.00137	ACLY,CAV1,FASN,FN1,YWHAE
T1/C	IGF1		growth factor		1807	0.00137	A2M,ACTA2,ANPEP,C4A/C4B,CLU,FN1,GAPDH,TF,VIM
T2/C	NET1		other			0.00137	FN1,ITGB1
T1/C	NGF		growth factor		-0,421	0.00137	ANXA2,EEF1A1,GNB2L1,LRP1,STAT3,TXN
T2/C	PCBP1	-11111	translation regulator			0.00137	HNRNPD,MYH10
T2/C	SF1		transcription regulator			0.00137	FN1,MYL6
T2/C	Tcf 1/3/4		group			0.00137	ALB,APOH
T2/C	TEAD		group			0.00137	CAV2,FN1
T2/C	THRSP		other			0.00137	ACLY,FASN
T2/C	fibric acid derivative		chemical drug			0.00138	APOA1,APOB,FASN
T2/C	carboplatin		chemical drug		0,000	0.0014	A2M,CLU,CP,TUBB
T1/C	YY1		transcription regulator			0.0014	ACTA2,CALR,CLU,EEF1B2,HNRNPC,ORM1,SFPQ
T1/C	nicotine		chemical drug			0.00141	ALDOA,ENO1,FN1,HSPA8,RPSA,TTR
T2/C	LGALS3		other			0.00144	COL3A1,FN1,FSCN1,ITGB1,PRKCSH
T1/C	NR3C1		ligand-dependent nuclear receptor			0.00144	A2M,ACTB,ACTN1,ANXA1,APOA2,C4A/C4B,FN1,HNRNPU,HSP90AB1,SERPINA1,STAT3,TXN
T1/T2	SLC25A13		transporter			0.00144	ACLY,ANXA2,CD63,NQO1,PSAT1
T1/C	ILK		kinase			0.00147	FN1,ITGB1,RNH1
T1/T2	miR-1-3p (and other miRNAs w/seed GGAAUGU)		mature microrna		1948	0.00147	ANPEP,ANXA2,ARF4,CAND1,LRP1,PTBP1,YWHAQ
T1/C	oxaliplatin		chemical drug			0.00147	ANXA2,STAT3,VIM
T1/C	SERPINE1		other			0.00147	ACTA2,CALR,FN1
T1/C	cyclophosphamide		chemical drug		1982	0.00149	C4A/C4B,CLU,CP,S100A11
T1/T2	ANPEP	-1724	peptidase			0.0015	ANPEP,CD63
T1/T2	MSH2		enzyme			0.0015	IGHG1,IGKC
T1/T2	MYCBP		transcription regulator			0.0015	LDHA,NCL
T1/T2	PGK1		kinase			0.0015	PLG,VIM
T1/T2	S-allyl-L-cysteine		chemical - endogenous non-mammalian			0.0015	ACTA2,FASN
T1/C	AFF4		transcription regulator			0.00152	HNRNPH1,PTBP1
T1/C	LOXL2		enzyme			0.00152	FN1,VIM
T1/C	MCAM		other			0.00152	FN1,VIM
T1/C	N-chlorotaurine		chemical - kinase inhibitor			0.00152	PRDX1,TXN
T1/C	PIAS3		transcription regulator			0.00152	HP,SERPINA3
T1/C	PLTP		enzyme			0.00152	APOA1,APOB
T1/C	RALBP1		enzyme			0.00152	COL1A2,GAPDH
T1/C	RFX2		transcription regulator			0.00152	COL1A2,LMNA
T1/C	RGCC		other			0.00152	ACTA2,FN1
T1/C	S100P		other			0.00152	ACTB,CFL1
T1/T2	ACOX1		enzyme		1664	0.00155	ANXA2,CD63,FASN,GSTP1,HSPA5,SERPINA1
T1/T2	diallyl disulfide		chemical - endogenous non-mammalian			0.00156	GSR,NQO1,NT5E
T1/T2	NF1		other			0.00156	NCL,NPM1,RPL10A
T1/T2	THBS4		other			0.00156	CALR,COL3A1,HSPA5
T1/T2	Ubiquitin		group			0.00156	HSP90AA1,HSPA5,HSPD1
T1/T2	clofibrate		chemical drug	Inhibited	-2207	0.00157	BSG,GSTP1,HADHA,NQO1,RTN4
T2/C	COL4A3		other			0.00157	COL3A1,FN1,LAMC1
T1/C	GNA12		enzyme		-0,655	0.00157	ACTA2,TXNRD1,VCL,VIM
T1/C	GTF2B		transcription regulator			0.0016	ACTB,GAPDH,HIST1H2AD
T1/T2	HMGA1		transcription regulator		0,000	0.0016	ACTA2,CAV1,CAV2,GSN,KRT10,ZYX
T1/C	IDH1		enzyme			0.0016	FN1,SERPINH1,VIM
T2/C	MYB		transcription regulator			0.0016	ANPEP,FN1,HSPA8,IQGAP1,SLC1A5
T1/C	PLAUR		transmembrane receptor			0.0016	ACTA2,ITGB1,VIM
T2/C	TCF		group			0.0016	DDX17,MME,RCN1,SERPINA1,SLC1A5
T2/C	MAPK1		kinase		0,342	0.00162	ANPEP,CAV1,CPPED1,FLNC,FN1,IGF2BP3,LGALS1,LMNA,MVP,NT5E
T2/C	miR-145-5p (and other miRNAs w/seed UCCAGUU)		mature microrna		1189	0.00162	ACBD3,AHNAK,FSCN1,TAGLN
T2/C	POLR2A		enzyme			0.00162	ACTB,CAV1,HNRNPH1,PTBP1
T1/T2	troglitazone		chemical drug		-1951	0.00162	ACTA2,ANXA2,ARF4,C3,CAV1,CAV2,CD59,FASN,HSPA5,XRCC5
T1/C	ADORA2A		g-protein coupled receptor		-0,447	0.00165	CD81,EEF2,GAPDH,GPI,PGAM1
T1/T2	FOXM1		transcription regulator		-1982	0.00165	ANXA1,CAV1,LDHA,NES,VIM
T2/C	TO-901317		chemical reagent			0.00165	ACLY,ALB,C3,CFH,ENO1,FASN,GPI,HP
T1/T2	carbon monoxide		chemical - endogenous mammalian		-1067	0.00166	CAV1,ITGB1,NQO1,PRDX1
T1/C	SOD1		enzyme			0.00166	ACTB,CLU,CP,HSPA4,HSPA8,TLN1
T1/T2	CD40LG		cytokine		0,109	0.00171	CD63,FSCN1,HSP90AA1,IGHG1,IGHG3,LMAN2,MARCKS,TGM2,TUBB,XRCC5
T2/C	FLI1		transcription regulator		0,000	0.00174	GNB2L1,HSPA8,NPM1,TCP1
T1/T2	grape seed extract		chemical drug			0.00174	ENO1,HSPD1,VIM
T1/T2	MAPK11		kinase			0.00174	CALR,CAV1,PRDX1
T1/C	NEDD9		other			0.00174	LRP1,TF,VIM
T2/C	SCAP		other		1103	0.00174	ACLY,ALDOC,FASN,IGHM
T2/C	KITLG		growth factor			0.00175	ACTB,CLIC1,EEF1A1,IGHM,KPNB1,MME,NPM1,PKM
T1/C	MAPK1		kinase		0,160	0.00175	ANPEP,FLNC,FN1,IGF2BP3,LMNA,MVP,NT5E,VIM
T1/C	PGR		ligand-dependent nuclear receptor		0,478	0.00175	DPYSL2,FN1,ITGB1,MVP,SERPINA1,STAT3,VCL
T1/T2	vitamin E		chemical drug		0,000	0.00176	ACTA2,APOA1,CAV1,PRMT1
T2/C	HEXIM1		transcription regulator			0.00177	ANXA1,HNRNPH1,PTBP1
T1/C	Insulin		group		0,422	0.00179	ACTB,ALB,ALDOA,APOA1,FN1,HSP90B1,PKM,STAT3
T2/C	ERK		group		-0,239	0.0018	ACTN1,ARPC2,CAV1,CLU,COL3A1,CTTN,DPYSL2,FN1
T2/C	15-deoxy-delta-12,14 -PGJ 2		chemical - endogenous non-mammalian		0,186	0.00182	CAV2,FN1,GSN,GSR,HSPB1,PRDX1,TXNRD1
T2/C	EPO		cytokine		0,000	0.00186	ACTB,CLIC1,EEF1A1,ITGB1,KPNB1,NPM1,SPTAN1,TF,TPI1
T1/T2	SP1		transcription regulator		-0,088	0.00186	ACTA2,APOA1,ATP5B,C1QBP,CAV1,CD59,FASN,HADHA,HSPA5,PKM,TXNRD1,VIM
T1/T2	ATM		kinase			0.00187	ACTB,HSP90AA1,TGM2,XRCC5
T2/C	glucagon		biologic drug		1000	0.00187	AHNAK,LMNA,MME,PXN
T1/T2	miR-29b-3p (and other miRNAs w/seed AGCACCA)		mature microrna		0,807	0.00187	CAV2,COL3A1,FBN1,LAMC1
T1/C	amiodarone		chemical drug			0.00188	GLUD1,HSPD1,TF
T1/C	CALR	1660	transcription regulator			0.00188	COL1A2,FN1,VCL
T1/C	AEBP1		peptidase			0.0019	ACTA2,COL1A2
T1/C	carmustine		chemical drug			0.0019	HSP90AA1,HSP90AB1
T1/C	dextran		chemical drug			0.0019	AFM,SERPINC1
T1/C	KDM8		other			0.0019	ENO1,PKM
T1/C	Pdgfr		group			0.0019	FN1,VIM
T1/C	PTBP1	1510	enzyme			0.0019	PKM,SERPINA3
T1/C	RLIM		enzyme			0.0019	FN1,VIM
T2/C	MSH2		enzyme			0.00191	IGHG1,IGKC
T1/T2	AGTR2		g-protein coupled receptor			0.00193	COL3A1,FASN,KNG1
T1/T2	dichlorovinylcysteine		chemical toxicant			0.00193	ENO1,PKM,STIP1
T1/T2	cardiotoxin		chemical - other			0.00197	HSP90AA1,HSPA5,NPM1,PGAM1,PLG,TXNRD1
T1/T2	6-amino-4-(4-phenoxyphenylethylamino)quinazoline		chemical reagent			0.00198	C3,ITGB1
T1/T2	ACACA		enzyme			0.00198	ACLY,FASN
T1/T2	ACTA2	2330	other			0.00198	ACTA2,VIM
T1/T2	LIPC		enzyme			0.00198	APOA1,APOB
T1/T2	L-phenylalanine		chemical - endogenous mammalian			0.00198	ALB,TTR
T1/T2	NCX-4040		chemical drug			0.00198	GSTP1,NQO1
T1/T2	N-propyl bromide		chemical reagent			0.00198	GSR,NQO1
T1/T2	PNPLA8		enzyme			0.00198	HSPA5,NQO1
T1/T2	S100A10		other			0.00198	ANXA2,PLG
T2/C	ADAMTS12		peptidase			0.00199	HPX,LGALS1,TAGLN
T2/C	ramipril		chemical drug			0.00199	COL3A1,FN1,LAMC1
T2/C	NFKB1		transcription regulator		0,217	0.002	A2M,CD59,FSCN1,GNB2L1,IGHG1,IGHM,IGKC,PXN
T1/C	CP-55940		chemical reagent			0.00203	ACTB,GAPDH,XRCC5
T1/C	ESRRG		ligand-dependent nuclear receptor			0.00203	ENO1,GAPDH,PKM
T1/C	hexamethylene bisacetamide		chemical reagent			0.00203	FN1,GNB2L1,HSPA8
T1/C	NFYB		transcription regulator			0.00203	ACTA2,ACTB,ATP5B,COL1A2,GAPDH,PSMC6,VIM
T1/C	NFYC		transcription regulator			0.00203	ALB,COL1A2,PSMC6
T2/C	SLC13A1		transporter		-0,447	0.00204	ACLY,COPB2,HSPA8,HSPB1,TFG
T2/C	ADIPOQ		other		0,177	0.00208	ACLY,COL3A1,FASN,FN1,PRDX3,PRDX5
T1/C	NFYA		transcription regulator			0.00208	ALB,CALR,COL1A2,PKM
T1/C	SP3		transcription regulator			0.0021	ACTA2,COL1A2,PKM,SERPINH1,TXNRD1,VIM
T1/T2	camptothecin		chemical drug			0.00211	ACTA2,ALDOA,ANXA2,CD59,EEF1A1,EEF1B2,FSCN1,GPI,GSR,NCL,PPIA,RCN1,TUBB
T1/T2	linoleic acid		chemical - endogenous mammalian		1103	0.00211	APOA1,APOB,FASN,HSPA5
T1/T2	GCK		kinase			0.00213	ACLY,ATP5A1,FASN
T1/T2	HSPA5	-1562	enzyme			0.00213	ACLY,FASN,HSPA5
T1/T2	KAT5		transcription regulator			0.00213	ALB,APOA1,HSPD1,NT5E,TTR
T1/T2	NFE2L1		transcription regulator			0.00213	GSTP1,NQO1,PSMC3
T2/C	topotecan		chemical drug		-1134	0.00213	C3,ENO1,HNRNPK,HSPA8,HSPD1,SFPQ,VCL
T1/T2	tosedostat		chemical drug			0.00213	PSAT1,SARS,WARS
T2/C	IL6ST		transmembrane receptor			0.00214	A2M,ALB,HP,HPX
T2/C	ADCYAP1		other		1463	0.00217	ACTN1,CFL1,COL3A1,MME,PRDX6,RPSA,SPARC,TXNRD1
T1/C	chenodeoxycholic acid		chemical - endogenous mammalian		0,063	0.00218	APOA1,APOB,KNG1,TXNRD1
T1/C	halofuginone		chemical drug			0.00222	C4A/C4B,COL1A2,CP,HSPA4,PKM
T2/C	SRSF1		other			0.00222	FN1,HNRNPH1,PTBP1
T2/C	Ubiquitin		group			0.00222	HSPA4,HSPA9,HSPD1
T2/C	E. coli serotype 0127B8 lipopolysaccharide		chemical - endogenous non-mammalian		0,378	0.00226	ANXA1,CAV1,GNAI2,GNB2L1,LAMC1,PRDX3,PRDX5
T2/C	SREBF1		transcription regulator		1471	0.00226	ACLY,ALDOC,FASN,FN1,GSR,IGHM,TF
T1/C	3,5-diiodothyronine		chemical - endogenous mammalian			0.00231	ENO1,GAPDH
T1/C	APOA2	5240	transporter			0.00231	APOA1,APOB
T1/C	manumycin A		chemical reagent			0.00231	ANPEP,FN1
T1/C	PDGFRB		kinase			0.00231	ACTA2,STAT3
T1/C	SFRP4		transmembrane receptor			0.00231	FN1,VIM
T1/C	TNFSF8		cytokine			0.00231	IGHG3,XRCC5
T1/T2	IL1		group		1193	0.00232	ALB,C3,CD59,CFB,CP,CTSB,HP,LRP1,TGM2
T1/T2	miR-30c-5p (and other miRNAs w/seed GUAAACA)		mature microrna		1342	0.00232	ANPEP,AP2A1,NCL,NT5E,SEC23A
T2/C	n-nitrosomethylbenzylamine		chemical toxicant			0.00232	ACTR2,AHNAK,ANXA2,ARPC2,CTTN,TUBB6
T1/T2	phenethyl isothiocyanate		chemical drug			0.00232	CAPN2,CCT4,CTTN,HSP90AA1,TXNRD1
T1/T2	CASP1		peptidase			0.00234	ACTA2,FASN,VIM
T1/T2	ELANE		peptidase			0.00234	CTSB,HSPA5,SERPINA1
T1/T2	ETV4		transcription regulator			0.00234	ACTA2,CAV1,VIM
T1/T2	selenium		chemical drug			0.00234	APOA1,HSPA5,TXNRD1
T2/C	ESRRA		ligand-dependent nuclear receptor	Inhibited	-2204	0.00235	ALDOC,ATP5B,ENO1,PKM,TPI1
T1/C	eflornithine		chemical drug			0.00236	APOB,C3,FN1
T1/T2	heparin		chemical - endogenous mammalian		1969	0.00237	ACTA2,APOB,ATP5A1,VIM
T1/T2	PLAU		peptidase		0,849	0.00237	ACTA2,HSPA5,PLG,VIM
T1/T2	PPARGC1A		transcription regulator		0,525	0.00237	ATP5A1,ATP5B,C3,FASN,LDHA,PGAM1,PRDX3
T2/C	PPARA		ligand-dependent nuclear receptor		0,667	0.00242	AHCY,ANXA2,APOA1,ATP5B,C3,CFH,FASN,HPX,PRDX6,PTGR1,RTN4
T2/C	grape seed extract		chemical drug			0.00247	ENO1,HSPA8,HSPD1
T2/C	MAPK11		kinase			0.00247	CALR,CAV1,PRDX1
T1/C	mycophenolic acid		chemical drug			0.00248	ACTA2,ANPEP,CLU,FN1
T1/T2	miR-122-5p (miRNAs w/seed GGAGUGU)		mature microrna		-1184	0.0025	ALDOA,EEF1A1,PKM,VIM
T1/C	SP1		transcription regulator		-0,739	0.00252	ACTA2,APOA1,ATP5B,COL1A2,FLNA,FN1,HADHA,PKM,TXNRD1,VIM
T1/T2	1,1-bis(3'-indolyl)-1-(4-trifluoromethyl-phenyl)methane		chemical reagent			0.00253	CAV1,CAV2
T2/C	6-amino-4-(4-phenoxyphenylethylamino)quinazoline		chemical reagent			0.00253	C3,ITGB1
T1/T2	ABCA4		transporter			0.00253	C3,CFB
T2/C	ACACA		enzyme			0.00253	ACLY,FASN
T2/C	Brd4		other			0.00253	HNRNPH1,PTBP1
T2/C	LIPC		enzyme			0.00253	APOA1,APOB
T2/C	MIA		other			0.00253	FN1,SPARC
T1/C	MYBL2		transcription regulator			0.00253	CLU,HSPA8,ITGB1
T1/T2	PLTP		enzyme			0.00253	APOA1,APOB
T1/T2	ROR1		kinase			0.00253	MAP1B,VIM
T1/T2	tannic acid		chemical toxicant			0.00253	CFB,FASN
T2/C	TCF/LEF		group			0.00253	FN1,ITGB1
T1/T2	nitric oxide		chemical - endogenous mammalian		-0,537	0.00255	GSTP1,HSP90AA1,NQO1,TLN1,TXNRD1,VCL
T1/T2	NR4A1		ligand-dependent nuclear receptor			0.00255	ACLY,ALDOA,APOB,FASN,NT5E,PDIA3
T1/T2	ACVRL1		kinase			0.00257	ACTB,PXN,ZYX
T1/T2	CR1L		other			0.00257	C3,COL3A1,FBN1
T2/C	carbon monoxide		chemical - endogenous mammalian		0,152	0.00259	CAV1,FN1,ITGB1,PRDX1
T1/C	cycloheximide		chemical reagent		-0,970	0.00265	ACTB,ALB,ALDOA,APOA1,APOB,CALR,EEF1A1,FN1
T1/C	NR1H4		ligand-dependent nuclear receptor			0.00268	ACTA2,APOA1,C3,KNG1,PGAM1
T1/T2	androgen		chemical drug		-0,651	0.00271	C4A/C4B,CALR,CTSB,GSN,NES,PARK7
T2/C	APOB	14230	transporter			0.00274	APOB,FASN,PSMC6
T2/C	PRKG1		kinase			0.00274	COL3A1,FN1,TAGLN
T1/C	ACE2		peptidase			0.00276	ACTA2,FN1
T1/C	cetuximab		biologic drug			0.00276	FN1,STAT3
T1/C	CLCA2		ion channel			0.00276	FN1,VIM
T1/C	HNRNPAB		enzyme			0.00276	ACTA2,VIM
T1/C	let-7a-5p (and other miRNAs w/seed GAGGUAG)		mature microrna		0,511	0.00276	ACTA2,COL1A2,IGF2BP3,STAT3,VIM
T1/C	mannose		chemical - endogenous mammalian			0.00276	HSP90B1,PDIA3
T1/C	OSMR		transmembrane receptor			0.00276	ALB,SERPINA1
T1/T2	ONECUT1		transcription regulator			0.00279	APOH,COPB2,HNRNPR,MDH1,MYOF,SERPINA1,TTR,VCP
T2/C	LEP		growth factor		0,130	0.0028	ACLY,APOA1,APOH,ATP5A1,CAV1,COL3A1,FASN,HPX,PRDX1,SLC25A5,SPARC
T1/C	MYOC		other			0.00281	ANXA1,FN1,FSCN1,ITGB1
T1/T2	S-adenosylmethionine		chemical - endogenous mammalian			0.00281	ACTA2,FASN,PHB
T1/C	paclitaxel		chemical drug		-0,225	0.00282	ACTA2,CLU,FLNA,HSP90AB1,IGHA1,IGHM,STAT3
T1/C	HMGA1		transcription regulator		1406	0.00284	ACTA2,COL1A2,GSN,SERPINH1,STAT3
T1/T2	IgG		complex		0,000	0.00288	C3,CALR,COL3A1,HSPA5,HSPB1,KRT10
T1/C	PIK3CA		kinase			0.0029	HSP90AB1,ITGB1,VIM
T1/C	Ro31-8220		chemical - kinase inhibitor			0.0029	COL1A2,FN1,ITGB1
T1/C	SKIL		transcription regulator			0.0029	ACTA2,COL1A2,TLN1
T1/C	SNAI2		transcription regulator			0.0029	FN1,ITGB1,VIM
T2/C	ATM		kinase			0.00293	ACTB,CLU,FN1,HSP90AB1
T1/C	ciprofibrate		chemical drug	Inhibited	-2200	0.00293	ANXA2,APOB,HADHA,RPL12,SERPINA1
T1/C	COL18A1		other		-1067	0.00293	FN1,KNG1,STAT3,VDAC1
T1/T2	ANXA7		ion channel		0,000	0.00294	CTSB,DAD1,GSR,GSTP1
T1/T2	FGF1		growth factor			0.00294	ALB,GSTP1,NQO1,TGM2,TTR
T2/C	HMGA1		transcription regulator		-0,816	0.00297	CAV1,CAV2,GSN,SERPINH1,SPARC,TAGLN
T2/C	GCK		kinase			0.00302	ACLY,ATP5A1,FASN
T2/C	MIR124		group			0.00302	CAV1,IQGAP1,NES
T1/T2	MAP4K4		kinase		0,555	0.00305	ACLY,FASN,HADHA,LDHB,PGAM1
T1/T2	SERPINE1		other			0.00306	ACTA2,CALR,PLG
T2/C	ciprofibrate		chemical drug		-1293	0.00307	ANXA2,APOB,BSG,CBR1,RPL12,SERPINA1
T2/C	RAC1		enzyme			0.00307	DPYSL2,FN1,GSN,HSPB1,ITGB1
T1/C	ALB	101870	transporter			0.0031	ACTA2,ALB,IGHG1
T1/C	NOTCH3		transcription regulator			0.0031	ACTA2,ACTN1,FN1
T2/C	RELA		transcription regulator		0,059	0.00314	A2M,C3,CAV1,CD59,FSCN1,IGHG1,IGHM,IGKC,PRDX6,PXN
T1/T2	CNGA3		ion channel			0.00315	CAPN2,HSPA5
T1/T2	CREB3L2		other			0.00315	HSPA5,SEC23A
T1/T2	MAPKAPK3		kinase			0.00315	HSPA5,HSPB1
T1/T2	HNF1B		transcription regulator			0.00317	ACTN1,ALB,GDI2,SERPINA1,TTR
T1/C	CEBPD		transcription regulator			0.00318	ALB,C3,CLU,HP
T2/C	mir-1		microrna		0,218	0.0032	ANXA2,FN1,HSPD1,PPIB,RRBP1
T2/C	1,1-bis(3'-indolyl)-1-(4-trifluoromethyl-phenyl)methane		chemical reagent			0.00323	CAV1,CAV2
T2/C	AFF4		transcription regulator			0.00323	HNRNPH1,PTBP1
T2/C	DNAJB6		transcription regulator			0.00323	NPM1,SPARC
T2/C	PLTP		enzyme			0.00323	APOA1,APOB
T2/C	S100P		other			0.00323	ACTB,CFL1
T2/C	SLC2A1		transporter			0.00323	FN1,SLC1A5
T1/C	Actin		group			0.00325	FLNA,PTRF
T1/C	IDH2		enzyme			0.00325	FN1,VIM
T1/C	STIM1		ion channel			0.00325	GSTO1,PRDX1
T1/C	XRCC6		enzyme			0.00325	APOA1,HSPA4
T1/C	ZNF148		transcription regulator			0.00325	FN1,VIM
T2/C	linoleic acid		chemical - endogenous mammalian		0,106	0.00329	APOA1,APOB,CLU,FASN
T2/C	SP3		transcription regulator			0.0033	ADH5,GNAI2,PKM,SERPINH1,SPARC,TAGLN,TXNRD1
T1/C	dimethylnitrosamine		chemical toxicant			0.00331	ACTA2,COL1A2,VIM
T1/C	RBM5		other			0.00331	ANXA1,HSP90AA1,SERPINH1
T2/C	ETV4		transcription regulator			0.00332	CAV1,FN1,PLEC
T2/C	fluvoxamine		chemical drug			0.00332	ACTB,GNAI2,GNB2L1
T2/C	Hmgn3		other			0.00332	APOA1,SERPINA1,SERPINH1
T1/C	PRDM1		transcription regulator		1706	0.00339	CFH,IGHG1,IGHM,SERPINA3,TTR,XRCC5
T1/C	GFI1		transcription regulator			0.00343	HSP90AB1,NT5E,SERPINA1,SERPINA3
T1/T2	ionomycin		chemical reagent		-0,817	0.00345	AHNAK,EIF4G1,HSPA5,LDHA,NCL,SLC3A2
T1/T2	HGF		growth factor		-0,808	0.00346	A2M,ACTA2,CAV1,COL3A1,COPB1,ITGB1,LDHA,NES,PGAM1,PHB,VIM
T2/C	NR3C2		ligand-dependent nuclear receptor		1067	0.00348	ARPC2,COL3A1,FN1,HSPA9,PPIB
T1/C	testosterone propionate		chemical drug			0.00352	CALR,CLTC,CLU
T2/C	AGT		growth factor		0,948	0.00353	CALR,CAV1,COL3A1,CP,FASN,FN1,HSPB1,ITGB1,MYH10,NCL,PFN1
T1/T2	prostaglandin E2		chemical - endogenous mammalian		-0,154	0.00353	ACTA2,ANXA2,FASN,IGHG1,ITGB1,LMNA,NT5E,XRCC5
T1/C	NOTCH1		transcription regulator		0,816	0.00354	ACTA2,COL1A2,DLD,GLUD1,ITGB1,PDIA3
T1/T2	reactive oxygen species		chemical toxicant		-0,447	0.00354	ACTA2,ADAM9,HSPA5,PHB,PRDX3
T1/C	VEGFA		growth factor		0,436	0.00354	ANPEP,ETFA,FN1,ITGB1,LMNA,TUFM
T1/T2	cadmium		chemical toxicant		-0,762	0.00361	ALB,C3,HNRNPK,HSPA5
T1/T2	NEDD9		other			0.00361	LRP1,TF,VIM
T2/C	ACVRL1		kinase			0.00364	ACTB,PXN,TAGLN
T2/C	methylnitrosourea		chemical toxicant			0.00364	CLU,FASN,GNAI2
T2/C	fulvestrant		chemical drug		0,943	0.00366	APOA1,C3,CAV1,CAV2,ITGB1,NME1,RAB2A,SLC25A5
T1/T2	Alpha catenin		group		-0,692	0.00367	COL3A1,CTSB,TGM2,VIM,ZYX
T2/C	NEUROG1		transcription regulator	Inhibited	-2000	0.00368	C3,CFH,COL3A1,FN1
T1/C	aldesleukin		biologic drug			0.00374	CALR,IGKC,PDIA3
T1/C	troglitazone		chemical drug		-1092	0.00375	ACTA2,ANXA2,C3,CFL1,COL1A2,FN1,PLEC,XRCC5
T1/C	clarithromycin		chemical drug			0.00377	FN1,ORM1
T1/C	HSPG2		enzyme			0.00377	ACTA2,APOB
T1/C	NCF1		enzyme			0.00377	ACTA2,FN1
T1/C	PARK7	-6250	enzyme			0.00377	TXN,VIM
T1/C	RFX1		transcription regulator			0.00377	COL1A2,LMNA
T1/C	tert-butyl hydroperoxide		chemical toxicant			0.00377	CLU,FN1
T1/C	TFCP2		transcription regulator			0.00377	A2M,CFH
T1/C	YWHAG		other			0.00377	CCT6A,GPI
T1/T2	4-hydroxyestradiol-17beta		chemical - endogenous mammalian			0.00383	HSPA5,NQO1
T1/T2	APOA2		transporter			0.00383	APOA1,APOB
T1/T2	azathioprine		chemical drug			0.00383	ACLY,CALR
T1/T2	GFAP		other			0.00383	ITGB1,VIM
T1/T2	INSR		kinase		1231	0.00383	ATP5A1,ATP5B,CTSB,FASN,FLNC,GANAB,HADHA,HSPD1,IQGAP1
T1/T2	ITGA3		other			0.00383	TLN1,VCL
T1/T2	TNFSF8		cytokine			0.00383	IGHG3,XRCC5
T1/T2	PDX1		transcription regulator		1000	0.00387	ACTB,ALB,ANXA2,COL3A1,MDH1,NQO1
T1/T2	AGTR1		g-protein coupled receptor			0.0039	COL3A1,CP,GSTP1
T1/T2	IL2		cytokine		0,625	0.00391	C3,CD59,HSPA5,HSPD1,ITGB1,PDIA3,PHB,STIP1,VDAC1,VIM,YARS
T1/C	CD40LG		cytokine			0.00393	ANXA6,CLU,FSCN1,HSP90AA1,IGHG1,IGHG3,STAT3,XRCC5
T2/C	PGR		ligand-dependent nuclear receptor		1463	0.00393	CD59,CKAP4,DPYSL2,FN1,ITGB1,MVP,SERPINA1,VCL
T1/C	LGALS1		other			0.00397	ACTA2,FN1,IGHM
T1/C	LTBR		transmembrane receptor			0.00397	ACTA2,CLU,SERPINA1
T1/T2	ELAVL1		other			0.00398	EIF4G1,GNB2L1,NCL,RPN2
T2/C	beraprost		chemical drug			0.00401	COL3A1,FN1
T2/C	dextran		chemical drug			0.00401	AFM,SERPINC1
T2/C	KDM8		other			0.00401	ENO1,PKM
T2/C	MXD1		transcription regulator			0.00401	EIF4A1,EIF4G1
T2/C	NAP1L1		other			0.00401	ALB,APOA1
T1/T2	Ras		group		-1000	0.00408	ANPEP,CAV1,GSTP1,NPM1,PRDX1
T1/T2	TCR		complex		-0,478	0.00408	BSG,CTSB,HSPA5,HSPD1,PRMT1,PXN,SCARB2,SYNCRIP
T1/C	GNA15		enzyme			0.00414	ACTA2,C3,CP,SERPINA3
T1/T2	tetracycline		chemical drug		0,000	0.00417	HADHA,HSPD1,TF,VDAC1
T2/C	progesterone		chemical - endogenous mammalian		0,706	0.00419	ACTB,ADH5,BSG,C3,CAV1,CP,FN1,HSPA8,ITGB1,LGALS1,MME,RTN4,SLC1A5
T2/C	cigarette smoke		chemical toxicant			0.0042	C3,CCT5,GSR,HSPA9,PRDX1,TCP1,TXNRD1
T1/T2	PPARD		ligand-dependent nuclear receptor		0,388	0.0042	ACTA2,APOA1,APOB,FASN,LDHA,LDHB
T1/T2	ESRRG		ligand-dependent nuclear receptor			0.00421	ENO1,LDHA,PKM
T1/C	glucosamine		chemical - endogenous mammalian			0.00421	APOB,HSP90B1,STAT3
T1/T2	hexamethylene bisacetamide		chemical reagent			0.00421	GNB2L1,NPM1,TCP1
T1/C	PPARGC1B		transcription regulator			0.00421	ATP5B,C3,ENO1
T1/C	WISP2		growth factor			0.00421	ACTA2,FN1,VIM
T1/T2	atorvastatin		chemical drug		-1490	0.00422	APOA1,APOB,CAV1,CD59,GSR
T1/C	bisindolylmaleimide I		chemical - kinase inhibitor		-0,762	0.00429	APOA1,CLU,FN1,HSP90AB1
T1/C	FSH		complex		-0,055	0.00431	ACTA2,ACTB,ACTN1,FLNC,PKM,TF,TLN1,VCL
T1/C	Mek		group		0,277	0.00432	ANPEP,CLU,COL1A2,ITGB1,VIM
T1/C	GPI	1620	enzyme			0.00433	FN1,VIM
T1/C	HNRNPU	-2500	transporter			0.00433	ACTB,GAPDH
T1/C	KDM5A		transcription regulator			0.00433	COL1A2,ITGB1
T1/C	LRPAP1		transmembrane receptor			0.00433	LRP1,SERPINA3
T1/C	monorden		chemical - endogenous non-mammalian			0.00433	GSN,HSP90B1
T1/C	N-ethyl-N-nitrosourea		chemical toxicant			0.00433	HSP90AA1,SERPINA1
T1/C	PPARα-RXRα		complex			0.00433	APOA1,APOA2
T1/C	IL11		cytokine			0.00446	A2M,ANXA2,SERPINA3
T1/T2	ATG7		enzyme			0.00453	ACTA2,CTSB,NQO1
T1/T2	ATP7B		transporter			0.00453	ACLY,CP,FASN
T1/T2	ethionine		chemical toxicant			0.00453	ANXA1,C4A/C4B,CP
T1/T2	verapamil		chemical drug			0.00453	ANXA2,CD59,ENO1
T2/C	SREBF2		transcription regulator		0,414	0.00456	ACLY,ALDOC,FASN,LRP1
T1/T2	HNRNPAB		enzyme			0.00457	ACTA2,VIM
T1/T2	methylene blue		chemical drug			0.00457	NQO1,TXNRD1
T1/T2	SMPD1		enzyme			0.00457	ACTA2,CTSB
T2/C	nitric oxide		chemical - endogenous mammalian		0,000	0.00466	HSP90AB1,PDIA4,PRDX5,TLN1,TXNRD1,VCL
T2/C	NR4A1		ligand-dependent nuclear receptor			0.00466	ACLY,ALDOA,APOB,FASN,NT5E,PDIA3
T1/C	AGN194204		chemical drug		-0,447	0.00468	ANXA2,GAPDH,IGHM,LMNA,SLC3A2
T2/C	IDH1		enzyme			0.0047	FASN,FN1,SERPINH1
T1/C	ESR1		ligand-dependent nuclear receptor		-1480	0.00473	APOA1,C3,COPE,CP,ENO1,FLNA,GSN,HPX,HSP90AA1,HSP90B1,HSPD1,RRBP1,SFPQ,SLC3A2,STAT3,TTR,VIM
T1/T2	ciglitazone		chemical drug		-0,849	0.00479	ACTA2,CAV1,CAV2,GSN
T2/C	bromobenzene		chemical toxicant			0.00481	GC,GSR,HSPB1,YWHAQ
T2/C	APOA2		transporter			0.00487	APOA1,APOB
T2/C	azathioprine		chemical drug			0.00487	ACLY,CALR
T2/C	GFAP		other			0.00487	ITGB1,PLEC
T2/C	latrunculin B		chemical reagent			0.00487	ACTB,TAGLN
T2/C	manumycin A		chemical reagent			0.00487	ANPEP,FN1
T1/T2	mir-145		microrna			0.00487	ACTA2,DDX17,FSCN1
T2/C	PPBP		cytokine			0.00487	COL6A3,GLG1
T2/C	TAS1R3		g-protein coupled receptor			0.00487	SLC1A5,SLC3A2
T2/C	TNFSF8		cytokine			0.00487	IGHG3,XRCC6
T1/C	ADCYAP1		other		0,816	0.00488	ACTN1,CFL1,ORM1,RPSA,SERPINA3,TXNRD1
T1/C	AKT1		kinase		-0,111	0.00488	ACTA2,FN1,ITGB1,SLC3A2,VCP,VIM
T1/C	MAP2K1		kinase		-0,562	0.00492	ACTA2,COL1A2,ENO1,ITGB1,SERPINA1
T1/C	SATB1		transcription regulator			0.00492	ACTN1,HSP90AA1,HSPA8,ITGB1,VIM
T1/C	SMARCB1		transcription regulator			0.00492	A2M,C4A/C4B,COL1A2,GSN,HP
T1/C	amlodipine		chemical drug			0.00493	ANXA2,ENO1
T1/C	CETP		enzyme			0.00493	APOA1,APOB
T1/C	CFB		peptidase			0.00493	C3,C4A/C4B
T1/C	dasatinib		chemical drug			0.00493	COL1A2,FN1
T1/C	DEF6		other			0.00493	FN1,VIM
T1/C	mir-96		microrna			0.00493	FN1,VIM
T1/C	NCAM1		other			0.00493	CALR,HSPA4
T1/C	PHB2		transcription regulator			0.00493	STAT3,TXN
T1/C	PTP4A3		phosphatase			0.00493	FN1,HSP90AA1
T1/C	rituximab		biologic drug			0.00493	IGHG1,IGHM
T1/C	SCGB1A1		cytokine			0.00493	C3,FN1
T1/C	superoxide		chemical - endogenous mammalian			0.00493	CLU,FN1
T1/T2	NGF		growth factor		0,418	0.00494	ANXA2,CAV1,EEF1A1,GNB2L1,LRP1,PLG
T1/C	PTGES		enzyme			0.00498	ANXA1,ANXA2,VIM
T1/C	RTN4		other			0.00498	CFL1,DPYSL2,YWHAB
T1/T2	ADORA2A		g-protein coupled receptor		-0,108	0.00499	COL3A1,GPI,HNRNPK,KIF5B,PGAM1
T1/T2	NFkB (complex)		complex		1241	0.00499	A2M,C3,CFB,DAD1,HSPB1,IGHG3,IGKC,ITGB1,PXN,TGM2,VIM,XRCC5
T1/T2	SNCA		other			0.005	CTSB,HSPA5,LDHB,UCHL1
T2/C	TCOF1		transporter			0.00505	ANXA2,IQGAP1,PSMC6,TXNRD1
T1/T2	topotecan		chemical drug		0,000	0.00507	C3,C4A/C4B,ENO1,HNRNPK,HSPD1,VCL
T2/C	deferoxamine		chemical drug		-0,970	0.0051	ALDOA,CD59,CP,ENO1,FASN,PKM
T2/C	MAPK14		kinase		-0,059	0.0051	ATP5J2,CALR,FASN,FN1,PRDX1,TAGLN
T1/C	NR3C2		ligand-dependent nuclear receptor		1969	0.00511	FN1,HSPA9,PPIB,SERPINA3
T1/C	WNT5A		cytokine		-0,849	0.00511	FLNA,FN1,STAT3,VIM
T1/T2	fenofibrate		chemical drug		-0,921	0.00513	APOA1,APOB,FASN,HADHA,HP,LDHB,PAICS
T2/C	corticosterone		chemical - endogenous mammalian	Inhibited	-2213	0.00514	ANXA1,APOB,CAV1,FASN,ITGB1
T2/C	bortezomib		chemical drug		-1491	0.00516	CALR,CAV1,IGHM,IGKC,PSMC3,PSMC6,PSMD2
T1/T2	T3-TR-RXR		complex			0.00522	ENO1,FASN,HP
T1/T2	CNTF		cytokine			0.00523	A2M,ACTB,FASN,VIM
T1/C	FLI1		transcription regulator			0.00525	COL1A2,GNB2L1,HSPA8
T2/C	SOX11		transcription regulator		0,283	0.00531	CAV1,HSPD1,ITGB1,SEPT2
T1/T2	E. coli serotype 0127B8 lipopolysaccharide		chemical - endogenous non-mammalian		-1633	0.00535	ANXA1,CAV1,GNB2L1,HSPA5,LAMC1,PRDX3
T1/T2	SREBF1		transcription regulator			0.00535	ACLY,FASN,GSR,HSPA5,IGHM,TF
T1/T2	galactose		chemical - endogenous mammalian			0.00537	FASN,VDAC1
T1/T2	NDUFA13		enzyme			0.00537	A2M,CTTN
T1/T2	PPIA	2850	enzyme			0.00537	BSG,PPIA
T1/T2	STIM1		ion channel			0.00537	NQO1,PRDX1
T2/C	LEPR		transmembrane receptor		0,000	0.00541	ANXA5,APOA1,APOB,FASN,FN1,HPX
T1/T2	ITGB1	-3846	transmembrane receptor			0.00546	ACTA2,IGHM,LAMC1,VIM
T2/C	AGTR1		g-protein coupled receptor			0.0055	COL3A1,CP,FN1
T2/C	amiodarone		chemical drug			0.0055	HSPD1,TAGLN,TF
T1/T2	FOXA1		transcription regulator		-1216	0.0055	ACTA2,ANXA1,NES,TF,TTR
T2/C	KDR		kinase			0.0055	A2M,ANXA2,NME1
T1/T2	quercetin		chemical drug		0,555	0.0055	CAV1,CD63,FASN,HSPA5,PRDX3
T1/C	ID1		transcription regulator			0.00554	FN1,TF,VIM
T1/C	YBX1		transcription regulator			0.00554	ACTA2,COL1A2,MVP
T1/C	C5		other			0.00556	ITGB1,STAT3
T1/C	mir-192		microrna			0.00556	ACTA2,FN1
T1/C	THY1		other			0.00556	CLU,VIM
T2/C	SMARCB1		transcription regulator	Activated	2236	0.00557	A2M,ACTR2,CTTN,GSN,HP,SPARC
T1/C	EGR1		transcription regulator		0,689	0.00558	APOA1,CLU,COL1A2,FN1,PTRF
T1/T2	PRNP		other			0.00558	HSPA5,HSPB1,PDIA3
T1/C	miR-30c-5p (and other miRNAs w/seed GUAAACA)		mature microrna		0,000	0.00565	ANPEP,HNRNPM,NCL,NT5E
T1/C	phenethyl isothiocyanate		chemical drug			0.00565	EEF2,HSP90AA1,TXN,TXNRD1
T1/C	PRKAA2		kinase		-0,991	0.00565	ACTA2,ALB,FN1,VIM
T1/C	TP73		transcription regulator		-0,970	0.00569	ACTA2,C3,SERPINA1,SERPINA3,SERPING1,TTR,YWHAB
T2/C	mannose		chemical - endogenous mammalian			0.00581	FASN,PDIA3
T2/C	trientine		chemical drug			0.00581	COL3A1,FN1
T1/C	CLEC11A		growth factor			0.00583	ALDOA,ANXA1,TKT
T1/C	MAP2K7		kinase			0.00583	ITGB1,PDIA3,SERPINC1
T1/C	miR-141-3p (and other miRNAs w/seed AACACUG)		mature microrna			0.00583	COL1A2,ITGB1,VIM
T2/C	ONECUT1		transcription regulator			0.00584	APOH,COPB2,EIF4A1,HNRNPA2B1,HNRNPR,MYOF,SERPINA1,VCP
T1/T2	calcitriol		chemical drug		1000	0.00585	ALB,ANXA2,APOA1,C3,FASN,FBN1,HSPD1,PTRF,SERPINA1,VCL
T2/C	H2AFY		other			0.00593	FASN,FN1,SPARC
T2/C	MAFB		other			0.00593	ACTB,ACTN1,TAGLN
T2/C	nitrofen		chemical toxicant			0.00593	CLIC4,ENO1,RTN4
T1/T2	FBXO32		enzyme		-1067	0.00595	CALR,HPX,HSPA5,PDIA3
T1/T2	GW9662		chemical reagent		1982	0.00595	ACLY,CAV1,FASN,HSPA5
T1/T2	AVP		other			0.00597	ACTA2,COL3A1,HSPA5
T1/T2	F2		peptidase		0,148	0.00597	ACTA2,CALR,CD63,CKAP4,HSP90AA1,ITGB1,RNH1
T1/T2	NPC1		transporter			0.00597	CAV1,CAV2,CTSB
T1/T2	PIK3CA		kinase			0.00597	FASN,ITGB1,VIM
T1/T2	SKIL		transcription regulator			0.00597	ACTA2,TLN1,VAT1
T2/C	E2F4		transcription regulator			0.00612	HP,NCL,NPM1,PRKCSH,PSAT1,SFPQ,SLC3A2
T1/C	hemin		chemical - endogenous mammalian			0.00613	HPX,HSP90AB1,TXN
T1/C	MAP2K4		kinase			0.00613	FLNA,PRDX1,STAT3
T2/C	cholic acid		chemical - endogenous mammalian		-1067	0.00614	APOA1,CBR1,MVP,TAGLN
T1/C	SIRT1		transcription regulator			0.00614	ACTB,FN1,RPL10A,RPL13,STAT3
T1/C	Lh		complex		-0,277	0.00619	ACTA2,ACTB,ACTN1,FLNC,TLN1,VCL
T1/T2	ERBB4		kinase		0,277	0.0062	ACTA2,ADAM9,COL3A1,TLN1
T1/T2	LGALS3		other			0.0062	COL3A1,FSCN1,ITGB1,PRKCSH
T1/T2	COL6A1		other			0.00623	ALDOA,FASN
T1/C	CREB3L1		transcription regulator			0.00623	COL1A2,HSP90B1
T1/T2	E. coli B5 lipopolysaccharide		chemical - endogenous non-mammalian		-0,378	0.00623	AHSG,APOA1,EEF1A1,FASN,PPIA,TGM2,TTR
T1/C	FDFT1		enzyme			0.00623	APOB,LRP1
T1/C	GLIS2		transcription regulator			0.00623	C3,VIM
T1/T2	HSPG2		enzyme			0.00623	ACTA2,APOB
T1/T2	LAMC1	-3448	other			0.00623	ACTA2,VIM
T1/T2	manganese		chemical - endogenous mammalian			0.00623	HSPA5,PARK7
T1/C	mir-183		microrna			0.00623	FN1,VIM
T1/C	MST1R		kinase			0.00623	ACTA2,VIM
T1/C	PTK2B		kinase			0.00623	IGHM,VCL
T1/T2	Srebp		group			0.00623	ACLY,FASN
T1/T2	TFCP2		transcription regulator			0.00623	A2M,CFH
T2/C	ionomycin		chemical reagent		0,739	0.00625	AHNAK,EIF4G1,HSPA4,NCL,SLC3A2,SSB
T2/C	ABCA1		transporter			0.00638	ANXA1,APOA1,APOB
T2/C	ATP7B		transporter			0.00638	ACLY,CP,FASN
T2/C	verapamil		chemical drug			0.00638	ANXA2,CD59,ENO1
T2/C	KLF4		transcription regulator		-0,025	0.00642	ALB,FN1,SERPINA1,SERPINH1,TAGLN,TF,TXNRD1
T1/C	PPARD		ligand-dependent nuclear receptor		-1342	0.00644	ACTA2,APOA1,APOA2,APOB,FN1
T1/C	RHO		g-protein coupled receptor			0.00644	COL1A2,NT5E,SERPING1
T1/C	1,2,3,6,7,8-hexachlorodibenzodioxin		chemical toxicant			0.00663	IGHM
T1/C	2-aminoisobutyric acid		chemical - endogenous non-mammalian			0.00663	ALB
T1/C	AFAP1		other			0.00663	ITGB1
T1/C	angiotensin-converting enzyme inhibitor		chemical drug			0.00663	KNG1
T1/C	bathophenanthroline		chemical reagent			0.00663	CP
T1/C	Cathepsin		group			0.00663	ACTA2
T1/C	CFD		peptidase			0.00663	C3
T1/C	CFI		peptidase			0.00663	C3
T1/C	cortodoxone		chemical - endogenous mammalian			0.00663	FN1
T1/C	crizotinib		chemical drug			0.00663	VIM
T1/C	CTNNA1		other			0.00663	VCL
T1/C	dichlorvos		chemical toxicant			0.00663	PPIA
T1/C	EHD1		other			0.00663	ITGB1
T1/C	EIF2B2		translation regulator			0.00663	ACTB
T1/C	endocannabinoid		chemical - endogenous mammalian			0.00663	APOA1
T1/C	FILIP1		other			0.00663	FLNA
T1/C	FOXJ2		transcription regulator			0.00663	C4BPA
T1/C	fucose		chemical - endogenous mammalian			0.00663	ACTA2
T1/T2	halofuginone		chemical drug			0.00663	C4A/C4B,CP,FBN1,PKM,TGM2
T1/C	HOXA4		transcription regulator			0.00663	ITGB1
T1/C	IGHMBP2		enzyme			0.00663	APOA1
T1/C	Lamin b		group			0.00663	LMNA
T1/C	mir-434		microrna			0.00663	STAT3
T1/C	miR-706 (miRNAs w/seed GAGAAAC)		mature microrna			0.00663	SLC3A2
T1/C	MYH10		other			0.00663	MYH9
T1/C	MYLPF		other			0.00663	ACTA2
T1/C	nafoxidine		chemical drug			0.00663	C3
T1/C	polyhydroxyethyl methacrylate		chemical reagent			0.00663	CALR
T1/C	PPP2R4		phosphatase			0.00663	VCP
T1/C	Rcan1		other			0.00663	FLNA
T1/C	RXFP1		g-protein coupled receptor			0.00663	ACTA2
T1/C	RYK		kinase			0.00663	FN1
T1/C	SETX		enzyme			0.00663	ACTB
T1/C	SGMS2		enzyme			0.00663	APOA1
T1/C	SPRED2		cytokine			0.00663	VIM
T1/C	THOC1		transcription regulator			0.00663	CALR
T1/C	TSTA3		enzyme			0.00663	ACTA2
T1/C	tyrosine kinase inhibitor		chemical drug			0.00663	FN1
T1/C	UBA2		enzyme			0.00663	ALB
T1/C	VPS18		transporter			0.00663	ITGB1
T1/C	XRN2		enzyme			0.00663	ACTB
T1/C	IL1		group		0,748	0.00669	ALB,C3,CP,FN1,HP,LRP1,ORM1
T1/T2	MYB		transcription regulator			0.00672	ANPEP,HSPA5,IQGAP1,VIM
T2/C	mifepristone		chemical drug		0,000	0.00676	ANXA1,C3,CAV1,CLU,HSPA4,LRP1,MME,SERPING1
T1/T2	APOA1	3120	transporter			0.00678	APOA1,CAV1,HSPA5
T1/T2	N-methyl-D-aspartate		chemical reagent			0.00678	C3,HSPA5,MAP1B
T1/C	E. coli B5 lipopolysaccharide		chemical - endogenous non-mammalian		-0,816	0.0068	AHSG,APOA1,EEF1A1,PPIA,STAT3,TTR
T2/C	AK1		kinase			0.00682	ENO1,PKM
T2/C	auranofin		chemical drug			0.00682	C3,HP
T2/C	galactose		chemical - endogenous mammalian			0.00682	FASN,VDAC1
T2/C	INS		other	Activated	2200	0.00682	ACLY,APOA1,ATP5A1,FASN,IGKC
T2/C	NDUFA13		enzyme			0.00682	A2M,CTTN
T2/C	PPIA	-3333	enzyme			0.00682	BSG,PPIA
T2/C	STIM1		ion channel			0.00682	GSTO1,PRDX1
T2/C	XRCC6	-6667	enzyme			0.00682	APOA1,HSPA4
T2/C	A2M	5740	transporter			0.00684	ACLY,FASN,LRP1
T2/C	mir-145		microrna			0.00684	DDX17,FSCN1,TAGLN
T1/C	HFE		transmembrane receptor			0.00694	HSP90B1,TF
T1/C	SLC29A1		transporter			0.00694	ITGB1,RPL10A
T2/C	imatinib		chemical drug		0,784	0.00704	COL3A1,FN1,IGKC,MME
T1/C	aldosterone		chemical - endogenous mammalian			0.00706	COL1A2,FN1,ORM1,YWHAB
T2/C	atorvastatin		chemical drug		-0,302	0.00706	APOA1,APOB,CAV1,CD59,GSR
T2/C	CAV1	3090	transmembrane receptor			0.00706	CAV1,CAV2,HSPA8,NPM1,PTRF
T1/C	MAP4K4		kinase		1000	0.00706	DLD,HADHA,PGAM1,SCP2
T1/T2	genistein		chemical drug		0,674	0.00707	A2M,APOA1,APOB,C3,CTSB,HSPA5,PSAP,RPN2,SCARB2
T1/C	carbon monoxide		chemical - endogenous mammalian			0.00708	FN1,ITGB1,PRDX1
T1/C	seocalcitol		chemical drug			0.00708	G3BP1,LRP1,STAT3
T1/T2	GPI	-2632	enzyme			0.00715	CAV1,VIM
T1/T2	INSIG2		other			0.00715	ACLY,FASN
T1/T2	monorden		chemical - endogenous non-mammalian			0.00715	GSN,HSPA5
T1/T2	NREP		other			0.00715	ACTA2,COL3A1
T1/T2	PLIN1		other			0.00715	FASN,HADHA
T2/C	U0126		chemical - kinase inhibitor		-1480	0.00718	C3,CAV1,EEF1A1,EEF2,FN1,GSN,HSP90AB1,IGHA1,IGHM,NES,TF
T1/T2	PGR		ligand-dependent nuclear receptor		-0,378	0.0072	CAPN2,CD59,CKAP4,ITGB1,MVP,SERPINA1,VCL
T1/T2	BMP6		growth factor		-1982	0.00728	ACTA2,MYH10,TXNRD1,VCL
T2/C	prostaglandin E2		chemical - endogenous mammalian		0,904	0.00732	ANXA2,FASN,FN1,IGHG1,ITGB1,LMNA,NT5E,XRCC6
T2/C	nonylphenol		chemical toxicant			0.00733	APOB,RPN2,SLC1A5
T2/C	ciglitazone		chemical drug		0,000	0.00736	CAV1,CAV2,FN1,GSN
T2/C	tert-butyl-hydroquinone		chemical reagent		1172	0.00736	GNAI2,GSR,HSPA8,TXNRD1
T2/C	THRB		ligand-dependent nuclear receptor			0.00737	APOA1,FASN,GSN,IGHM,NME1,YWHAE
T1/C	TAZ		enzyme			0.00742	ANXA1,FN1,MYOF
T1/C	RXRA		ligand-dependent nuclear receptor			0.00746	APOA1,APOA2,C3,HADHA,KNG1,TXN
T2/C	rosiglitazone		chemical drug		0,946	0.00748	C3,CAV1,CAV2,ETFA,FASN,FN1,HP,HSPA9,LRP1,YWHAE
T1/C	BCR (complex)		complex		1067	0.00749	CALR,HSP90B1,IGHG1,ITGB1
T1/C	thyroid hormone		chemical - endogenous mammalian			0.00756	HSP90AB1,IGHM,TTR,UGP2,VIM
T1/T2	aldesleukin		biologic drug			0.00765	CALR,IGKC,PDIA3
T1/C	DOT1L		phosphatase			0.00767	PPIA,RPS2
T1/C	JUN/JUNB/JUND		group			0.00767	C3,STAT3
T1/C	MAFK		transcription regulator			0.00767	TXN,TXNRD1
T1/T2	HNRNPA2B1		other			0.00769	CP,FSCN1,GSN,PKM,SERPINA1
T1/C	JAK2		kinase			0.00772	ACTB,ACTN1,PFN1,STAT3
T2/C	advanced glycation end-products		chemical - endogenous mammalian			0.00784	BSG,FN1,PFN1
T2/C	mir-133		microrna			0.00784	FN1,FSCN1,TAGLN
T1/T2	fatty acid		chemical - endogenous mammalian		-0,520	0.00786	AHSG,APOA1,FASN,HSPA5
T1/T2	phosphate		chemical - endogenous mammalian		1000	0.00786	A2M,AHSG,LDHA,NPM1
T2/C	cetrorelix		chemical drug			0.0079	ANXA5,RPSA
T2/C	mir-143		microrna			0.0079	COL3A1,TAGLN
T2/C	Nos		group			0.0079	ADH5,CD59
T2/C	Srebp		group			0.0079	ACLY,FASN
T2/C	tert-butyl hydroperoxide		chemical toxicant			0.0079	CLU,FN1
T2/C	TFCP2		transcription regulator			0.0079	A2M,CFH
T1/T2	GATA6		transcription regulator	Activated	2000	0.00791	ACTA2,C4A/C4B,CAV1,GPI,LDHB
T1/C	NOS2		enzyme		0,156	0.00791	CP,IGHG1,SERPINA3,SERPINH1,TKT
T1/T2	CDKN2A		transcription regulator		-0,447	0.00811	A2M,C3,CAPG,EEF1A1,KANK2,NPM1,VIM
T1/T2	ACACB		enzyme			0.00812	ACLY,FASN
T1/T2	amlodipine		chemical drug			0.00812	ANXA2,ENO1
T1/T2	GPER1		g-protein coupled receptor			0.00812	FASN,HSPA5
T1/T2	rituximab		biologic drug			0.00812	IGHG1,IGHM
T1/T2	let-7a-5p (and other miRNAs w/seed GAGGUAG)		mature microrna		1198	0.00814	ACTA2,BSG,CAPG,DAD1,VIM
T1/T2	NR1I2		ligand-dependent nuclear receptor		-0,447	0.00814	AHCY,FASN,GSTP1,TF,TGM2
T1/C	curcumin		chemical drug		-0,633	0.00819	ACTA2,CD81,COL1A2,HSP90B1,HSPA8,STAT3,VIM
T1/C	AGT		growth factor		0,731	0.00842	ACTA2,CALR,COL1A2,CP,FN1,ITGB1,NCL,PFN1
T1/C	2-mercaptoacetate		chemical - endogenous non-mammalian			0.00844	ANXA2,ENO1
T1/C	cannabidiol		chemical drug			0.00844	FN1,VIM
T1/C	Collagen type IV		complex			0.00844	ACTA2,ITGB1
T1/C	COMMD1		transporter			0.00844	ALDOA,TF
T1/C	MAT1A		enzyme			0.00844	ALB,APOA1
T1/C	mir-124		microrna			0.00844	PTBP1,STAT3
T1/C	PDGFC		growth factor			0.00844	ACTA2,COL1A2
T1/C	SIN3B		transcription regulator			0.00844	COL1A2,NCL
T1/C	VCAN		other			0.00844	FN1,ITGB1
T1/T2	1,2,3,6,7,8-hexachlorodibenzodioxin		chemical toxicant			0.00858	IGHM
T1/T2	2-aminoisobutyric acid		chemical - endogenous non-mammalian			0.00858	ALB
T1/T2	2-nitrophenyl EGTA		chemical reagent			0.00858	AHNAK
T1/T2	AFAP1		other			0.00858	ITGB1
T1/T2	angiotensin-converting enzyme inhibitor		chemical drug			0.00858	KNG1
T1/T2	bathophenanthroline		chemical reagent			0.00858	CP
T1/T2	carbon		chemical reagent			0.00858	GSTP1
T1/T2	Cathepsin		group			0.00858	ACTA2
T1/T2	CAV2	-3030	other			0.00858	CAV1
T1/T2	CDC42BPB		kinase			0.00858	CTSB
T1/T2	CDK9		kinase			0.00858	NCL,PTBP1,VIM
T1/T2	CFD		peptidase			0.00858	C3
T1/T2	CFI		peptidase			0.00858	C3
T1/T2	COL10A1		other			0.00858	HSPA5
T1/T2	crizotinib		chemical drug			0.00858	VIM
T1/T2	CST5		other			0.00858	ANXA5
T1/T2	CTNNA1		other			0.00858	VCL
T1/T2	cycloleucine		chemical toxicant			0.00858	PHB
T1/T2	dichlorvos		chemical toxicant			0.00858	PPIA
T1/T2	dihydroxyphenylethylene glycol		chemical - endogenous mammalian			0.00858	MAP1B
T1/T2	dinaciclib		chemical drug			0.00858	HSPA5
T1/T2	dinitrophenyl R group		chemical reagent			0.00858	TGM2
T1/T2	DPP3		peptidase			0.00858	NQO1
T1/T2	EHD1		other			0.00858	ITGB1
T1/T2	EIF2B2		translation regulator			0.00858	ACTB
T1/T2	endocannabinoid		chemical - endogenous mammalian			0.00858	APOA1
T1/T2	fucose		chemical - endogenous mammalian			0.00858	ACTA2
T1/T2	fumagillin		chemical - endogenous non-mammalian			0.00858	CAV1
T1/T2	Fus		transcription regulator			0.00858	KANK2
T1/T2	FXN		kinase			0.00858	ACLY
T1/T2	HOXA4		transcription regulator			0.00858	ITGB1
T1/T2	IGHMBP2		enzyme			0.00858	APOA1
T1/T2	KDELR1		transporter			0.00858	HSPA5
T1/T2	KIF26B		other			0.00858	NQO1
T1/T2	Lamin b		group			0.00858	LMNA
T1/T2	metabolite		chemical - endogenous mammalian			0.00858	NQO1
T1/T2	miR-377-5p (and other miRNAs w/seed GAGGUUG)		mature microrna			0.00858	PRDX6
T1/T2	miR-450a-5p (and other miRNAs w/seed UUUGCGA)		mature microrna			0.00858	HNRNPK
T1/T2	miR-706 (miRNAs w/seed GAGAAAC)		mature microrna			0.00858	SLC3A2
T1/T2	MYLPF		other			0.00858	ACTA2
T1/T2	nafoxidine		chemical drug			0.00858	C3
T1/T2	NFE2L3		transcription regulator			0.00858	NQO1
T1/T2	pentachlorophenol		chemical toxicant			0.00858	NQO1
T1/T2	polyhydroxyethyl methacrylate		chemical reagent			0.00858	CALR
T1/T2	PPP2R4		phosphatase			0.00858	VCP
T1/T2	PSMA1		peptidase			0.00858	GSTP1
T1/T2	rhapontin		chemical - endogenous non-mammalian			0.00858	FASN
T1/T2	RPN2	-2703	enzyme			0.00858	GSTP1
T1/T2	RXFP1		g-protein coupled receptor			0.00858	ACTA2
T1/T2	SETX		enzyme			0.00858	ACTB
T1/T2	SGMS2		enzyme			0.00858	APOA1
T1/T2	SPRED2		cytokine			0.00858	VIM
T1/T2	SRI		transporter			0.00858	HSPA5
T1/T2	THOC1		transcription regulator			0.00858	CALR
T1/T2	thymidine phosphorylase		group			0.00858	MARCKS
T1/T2	TSTA3		enzyme			0.00858	ACTA2
T1/T2	TUBB3		other			0.00858	ANXA5
T1/T2	UBA2		enzyme			0.00858	ALB
T1/T2	VPS18		transporter			0.00858	ITGB1
T1/T2	XRN2		enzyme			0.00858	ACTB
T2/C	MKL2		transcription regulator			0.00874	ACTB,ITGB1,TAGLN,VCL
T1/C	OTX2		transcription regulator			0.00886	A2M,TF,TTR
T1/C	BMP7		growth factor		-0,927	0.00892	ACTA2,ATP5A1,COL1A2,FN1
T2/C	RAC2		enzyme			0.00892	ALDOA,ANXA1,PKM
T1/C	sulforafan		chemical drug			0.00892	HP,TKT,TXNRD1,VIM
T2/C	LY294002		chemical - kinase inhibitor	Inhibited	-2041	0.00894	ANPEP,BSG,CP,FASN,FN1,G3BP1,GSR,HSP90AB1,IGHM,LMNA,PRDX1
T1/C	cholesterol		chemical - endogenous mammalian		0,000	0.009	ACTA2,APOB,FN1,HSP90B1,SCP2
T2/C	GPI	2620	enzyme			0.00906	CAV1,FN1
T2/C	INSIG2		other			0.00906	ACLY,FASN
T2/C	NREP		other			0.00906	COL3A1,TAGLN
T2/C	SP2		transcription regulator			0.00906	GNAI2,SERPINH1
T2/C	VIMP		other			0.00906	CAV1,FASN
T1/T2	3-methylcholanthrene		chemical toxicant			0.00907	GSR,HP,NQO1
T1/T2	FST		other			0.00907	HP,PLG,SERPINA1
T1/T2	tunicamycin		chemical - endogenous non-mammalian		-1462	0.0091	CALR,HSPA5,LMAN2,PDIA6,VIM
T2/C	FGF19		growth factor			0.00911	ACLY,FASN,MME,SERPINA1
T1/T2	ethoxyquin		chemical toxicant			0.00915	GSTP1,NQO1
T1/T2	THY1		other			0.00915	NES,VIM
T1/T2	triclosan		chemical drug			0.00915	ACTA2,NQO1
T1/C	ATF4		transcription regulator			0.00917	CALR,HSP90B1,SLC3A2,STAT3
T1/C	LIPE		enzyme			0.00917	COL1A2,CP,GAPDH,TKT
T1/C	SMAD7		transcription regulator		-0,106	0.00917	ACTA2,COL1A2,FN1,TXN
T1/C	valproic acid		chemical drug		1091	0.00922	APOA1,CALR,FSCN1,MYOF,PSMB1,PSMC6,SERPINH1,STAT3
T2/C	trichostatin A		chemical drug		0,328	0.00924	ACTB,ANXA6,CLU,COL6A3,FASN,GNAI2,GSN,HNRNPD,MAP4,MYOF,PHB,TAGLN
T1/C	amino acids		chemical - endogenous mammalian			0.00925	ACTB,GAPDH
T1/C	bosentan		chemical drug			0.00925	ACTA2,COL1A2
T1/C	Fibrin		complex			0.00925	ACTA2,FN1
T1/C	NEUROG1		transcription regulator			0.00925	C3,CFH,FN1
T1/C	PLAU		peptidase			0.00925	ACTA2,FN1,VIM
T1/C	POSTN		other			0.00925	ACTA2,VIM
T1/C	SEMA7A		transmembrane receptor			0.00925	COL1A2,FN1
T1/C	YAP1		transcription regulator			0.00925	ACTA2,FN1,VIM
T1/T2	Pkc(s)		group		-0,152	0.00928	APOA1,COL3A1,CTSB,HSPA5,ITGB1,NQO1
T1/T2	bezafibrate		chemical drug		-0,343	0.00946	APOA1,FASN,HADHA,HSPA5
T2/C	RBM5		other			0.00949	ANXA1,SERPINH1,UBA1
T2/C	NOS2		enzyme		-0,218	0.00955	ADH5,CP,FASN,IGHG1,SERPINH1,SLC1A5
T2/C	IL2		cytokine		-1938	0.00959	C3,CD59,HSPD1,ITGB1,MME,NME1,PDIA3,PHB,STIP1,TPI1,VDAC1
T1/C	miR-1-3p (and other miRNAs w/seed GGAAUGU)		mature microrna		0,447	0.00959	ANPEP,ANXA2,LRP1,PPIB,PTBP1
T1/C	IL21		cytokine		1960	0.00969	IGHG1,IGHG2,IGHG3,STAT3
T2/C	1,2,3,6,7,8-hexachlorodibenzodioxin		chemical toxicant			0.00971	IGHM
T2/C	2-aminoisobutyric acid		chemical - endogenous non-mammalian			0.00971	ALB
T2/C	2-nitrophenyl EGTA		chemical reagent			0.00971	AHNAK
T2/C	ABLIM1		other			0.00971	TAGLN
T2/C	ABLIM2		other			0.00971	TAGLN
T2/C	ABLIM3		other			0.00971	TAGLN
T2/C	AFAP1		other			0.00971	ITGB1
T2/C	bathophenanthroline		chemical reagent			0.00971	CP
T2/C	CAV2	4310	other			0.00971	CAV1
T2/C	CFD		peptidase			0.00971	C3
T2/C	CFI		peptidase			0.00971	C3
T2/C	cortodoxone		chemical - endogenous mammalian			0.00971	FN1
T2/C	CST5		other			0.00971	ANXA5
T2/C	CTNNA1		other			0.00971	VCL
T2/C	cycloleucine		chemical toxicant			0.00971	PHB
T2/C	CYTH2		other			0.00971	ARF6
T2/C	dichlorvos		chemical toxicant			0.00971	PPIA
T2/C	dihydroxyphenylethylene glycol		chemical - endogenous mammalian			0.00971	MAP1B
T2/C	EHD1		other			0.00971	ITGB1
T2/C	EIF2B2		translation regulator			0.00971	ACTB
T2/C	endocannabinoid		chemical - endogenous mammalian			0.00971	APOA1
T2/C	fumagillin		chemical - endogenous non-mammalian			0.00971	CAV1
T2/C	FXN		kinase			0.00971	ACLY
T2/C	HOXA4		transcription regulator			0.00971	ITGB1
T2/C	IGHMBP2		enzyme			0.00971	APOA1
T2/C	IPCEF1		enzyme			0.00971	ARF6
T2/C	Lamin b		group			0.00971	LMNA
T2/C	miR-377-5p (and other miRNAs w/seed GAGGUUG)		mature microrna			0.00971	PRDX6
T2/C	miR-450a-5p (and other miRNAs w/seed UUUGCGA)		mature microrna			0.00971	HNRNPK
T2/C	miR-706 (miRNAs w/seed GAGAAAC)		mature microrna			0.00971	SLC3A2
T2/C	nafoxidine		chemical drug			0.00971	C3
T2/C	polyhydroxyethyl methacrylate		chemical reagent			0.00971	CALR
T2/C	PPP2R4		phosphatase			0.00971	VCP
T2/C	rhapontin		chemical - endogenous non-mammalian			0.00971	FASN
T2/C	RYK		kinase			0.00971	FN1
T2/C	SETX		enzyme			0.00971	ACTB
T2/C	SGMS2		enzyme			0.00971	APOA1
T2/C	SLC2A12		transporter			0.00971	SLC1A5
T2/C	synthetic peptide		chemical reagent			0.00971	SPARC
T2/C	THOC1		transcription regulator			0.00971	CALR
T2/C	TUBB3		other			0.00971	ANXA5
T2/C	tyrosine kinase inhibitor		chemical drug			0.00971	FN1
T2/C	UBA2		enzyme			0.00971	ALB
T2/C	VPS18		transporter			0.00971	ITGB1
T2/C	XRN2		enzyme			0.00971	ACTB
T1/T2	rosiglitazone		chemical drug		-1473	0.00975	AHSG,C3,C4A/C4B,CAV1,CAV2,FASN,HP,HSPA5,LRP1
T1/C	GLI1		transcription regulator		-1387	0.00979	CLU,HNRNPU,LMNA,TUFM,VIM
T2/C	amphetamine		chemical drug			0.00987	HSPA4,HSPA8,STIP1,TLN1
T1/T2	SMAD4		transcription regulator		-0,651	0.00992	APOA1,APOB,FSCN1,HP,ITGB1,VIM
T1/C	dimethyl sulfoxide		chemical drug		-1091	0.00996	ACTB,ANXA1,CALR,HSP90AB1
T2/C	FAS		transmembrane receptor		-1044	0.00996	ANXA2,CD59,COL3A1,COL6A3,FBN1,FSCN1,GNAI2,MME,PLEC
T2/C	ATN1		transcription regulator			0.01	BASP1,GSN,PTBP1,RAB2A,TUBB
T2/C	EPAS1		transcription regulator			0.01	ALDOC,CAV1,ENO1,FASN,FN1,HSPA4
T1/C	ITGB3		transmembrane receptor			0.01	COL1A2,FN1,HSP90B1
T2/C	MGEA5		enzyme		-0,378	0.01	ALDOC,ARPC4,CAV1,FN1,FSCN1,IGF2BP3,PRDX4
T1/C	PAX3		transcription regulator			0.01	ANXA1,CLU,COL1A2,HPX,PPIB
T1/C	PRKCE		kinase			0.01	ACTA2,HSP90AB1,STAT3
T1/T2	BAX		transporter			0.0101	CTSB,PDIA6,TGM2
T1/T2	enalapril		chemical drug			0.0101	A2M,C4A/C4B,CP
T1/C	LCAT		enzyme			0.0101	APOA1,CLU
T1/T2	miR-145-5p (and other miRNAs w/seed UCCAGUU)		mature microrna			0.0101	ACTA2,AHNAK,FSCN1
T2/C	Rock		group			0.0101	COL3A1,FN1,PTRF
T1/T2	RTN4	-2500	other			0.0101	NQO1,RTN4,YWHAQ
T2/C	testosterone propionate		chemical drug			0.0101	CALR,CLTC,CLU
T1/T2	ADRB1		g-protein coupled receptor			0.0102	COL3A1,HSPA5
T1/T2	ARHGDIG		other			0.0102	ANXA1,MARCKS
T1/T2	EIF2AK3		kinase			0.0102	HSPA5,SARS,WARS,YARS
T1/T2	GLIS2		transcription regulator			0.0102	C3,VIM
T1/T2	GNA15		enzyme			0.0102	ACTA2,C3,CAV2,CP
T1/T2	MST1R		kinase			0.0102	ACTA2,VIM
T1/T2	Pkg		group			0.0102	TLN1,VCL
T1/T2	PTK2B		kinase			0.0102	IGHM,VCL
T2/C	ACACB		enzyme			0.0103	ACLY,FASN
T2/C	amlodipine		chemical drug			0.0103	ANXA2,ENO1
T2/C	CETP		enzyme			0.0103	APOA1,APOB
T2/C	LIN28B		other			0.0103	CTTN,EEF2
T2/C	NCAM1		other			0.0103	CALR,HSPA4
T2/C	Ren2		peptidase			0.0103	COL3A1,GNAI2
T2/C	rituximab		biologic drug			0.0103	IGHG1,IGHM
T2/C	SCGB1A1		cytokine			0.0103	C3,FN1
T1/C	estradiol benzoate		chemical drug			0.0105	C3,HSPA8,PDIA3
T1/T2	FLI1		transcription regulator			0.0106	GNB2L1,NPM1,TCP1
T1/T2	SCAP		other			0.0106	ACLY,FASN,IGHM
T2/C	aldesleukin		biologic drug			0.0107	CALR,IGKC,PDIA3
T1/T2	CYP1A1		enzyme			0.0109	CTTN,LMNA,NQO1,SEPT2
T1/C	DNMT1		enzyme			0.0109	ACTB,RPL10A,RPL13
T1/T2	RRP1B		other			0.0109	HSP90AA1,RPL22,RPS3,RPS8
T1/C	COL4A3		other			0.011	COL1A2,FN1
T1/C	DRAP1		transcription regulator			0.011	GAPDH,HIST1H2AD
T1/C	PDGF-AA		complex			0.011	ACTA2,VIM
T1/T2	progesterone		chemical - endogenous mammalian		-0,228	0.011	ACTA2,ACTB,BSG,C3,CAV1,CFB,CP,ITGB1,RTN4,TTR,VIM
T1/C	Stat3-Stat3		complex			0.011	A2M,SERPINA3
T1/C	TWIST2		transcription regulator			0.011	FN1,VIM
T2/C	BMP6		growth factor		1982	0.0111	MYH10,TAGLN,TXNRD1,VCL
T1/T2	3,3'-diindolylmethane		chemical drug			0.0112	FASN,NQO1,VIM
T1/T2	glucagon		biologic drug			0.0112	AHNAK,LMNA,PXN
T1/T2	MAP3K1		kinase			0.0112	COL3A1,HSPB1,PRDX1
T1/T2	RAC1		enzyme			0.0112	ACTA2,GSN,HSPB1,ITGB1
T1/C	gemfibrozil		chemical drug			0.0113	APOA1,HADHA,ORM1
T2/C	LGALS1	-1538	other			0.0113	FN1,IGHM,LGALS1
T2/C	methylselenic acid		chemical reagent			0.0113	ACSL3,CLU,DPYSL2,FN1,MAP1B,PDIA4,TUBB4B
T1/T2	NR3C1		ligand-dependent nuclear receptor			0.0113	A2M,ACTB,ACTN1,ANXA1,ARPC2,C4A/C4B,CAPN2,CAV1,DAD1,GSTP1,RTN4,SERPINA1
T1/T2	apicidin		chemical - endogenous non-mammalian			0.0114	GSN,TGM2
T1/T2	DPP-23		chemical reagent			0.0114	HSP90AA1,HSPA5
T1/T2	EPO		cytokine			0.0114	ACTB,EEF1A1,ITGB1,KPNB1,NPM1,SPTAN1,TF
T1/C	FOXA1		transcription regulator			0.0114	ACTA2,ANXA1,TF,TTR
T1/T2	HFE		transmembrane receptor			0.0114	HSPA5,TF
T1/T2	RARRES2		transmembrane receptor			0.0114	FASN,PHB
T1/T2	SLC29A1		transporter			0.0114	ITGB1,RPL10A
T1/T2	CDKN1A		kinase		0,606	0.0115	ACTA2,ACTB,CTSB,HSPA5,NPM1,PSAP
T1/T2	bisphenol A		chemical - endogenous non-mammalian		0,728	0.0116	APOB,C3,CTTN,RPN2
T2/C	glutamyl-Se-methylselenocysteine		chemical - endogenous mammalian			0.0116	CLU,GNAI2
T2/C	MMP1		peptidase			0.0116	FN1,TAGLN
T2/C	pirfenidone		chemical drug			0.0116	COL3A1,FN1
T2/C	tacrolimus		chemical drug		0,277	0.0116	BASP1,COL3A1,FN1,HSPD1,MYH10,NME1
T2/C	THY1		other			0.0116	CLU,NES
T1/T2	MAP2K7		kinase			0.0118	HSPA5,ITGB1,PDIA3
T1/C	mifepristone		chemical drug		1633	0.0118	ANXA1,C3,CLU,HSPA4,LRP1,SERPING1
T1/T2	SIN3A		transcription regulator			0.0118	GSTP1,MAP4,NCL
T1/C	TCOF1		transporter			0.0118	ANXA2,PSMC6,TXNRD1
T1/C	CCL3		cytokine			0.0119	ITGB1,STAT3
T2/C	ERG		transcription regulator		0,000	0.0119	ACTN1,CD59,FLNC,PXN,RAB2A,SPARC
T1/C	ICMT		enzyme			0.0119	ATP5B,LMNA
T1/C	arsenic trioxide		chemical drug		0,520	0.012	FN1,ITGB1,TXNRD1,VDAC1
T2/C	CDK9		kinase			0.012	HNRNPH1,NCL,PTBP1
T2/C	CEBPD		transcription regulator			0.012	ALB,C3,CLU,HP
T2/C	glucosamine		chemical - endogenous mammalian			0.012	APOB,FASN,SLC25A5
T1/T2	lithium chloride		chemical drug		0,762	0.012	BSG,FSCN1,NES,PXN
T2/C	phosphate		chemical - endogenous mammalian		0,000	0.012	A2M,NPM1,PLEC,SLC25A5
T2/C	PIN1		enzyme			0.012	COL3A1,FASN,FN1
T1/T2	pioglitazone		chemical drug		-0,591	0.0121	ACTA2,AHSG,APOA1,APOB,CAV1
T2/C	GLI1		transcription regulator		0,816	0.0122	CAV1,CLU,LMNA,NES,PLOD1,TUFM
T2/C	17-alpha-ethinylestradiol		chemical drug			0.0123	APOB,C3,NME1,SERPINH1,SLC25A5
T1/C	ETS1		transcription regulator			0.0124	ANPEP,COL1A2,FN1,HSPA8,IGF2BP3
T1/T2	hemin		chemical - endogenous mammalian			0.0124	GSTP1,HPX,NQO1
T1/T2	LCN2		transporter			0.0124	ACTN1,CAPG,VIM
T2/C	PAX3		transcription regulator			0.0124	ANXA1,CLU,CTTN,HPX,PPIB,YWHAE
T1/T2	PRKCA		kinase			0.0124	ARPC2,CAV1,CTSB,NQO1
T1/T2	E2F4		transcription regulator			0.0125	HP,NCL,NPM1,PRKCSH,PSAT1,SLC3A2
T1/T2	Mek		group	Inhibited	-2159	0.0125	ANPEP,FASN,ITGB1,NES,VIM
T1/T2	CTSB	-2632	peptidase			0.0126	ACTA2,CTSB
T1/C	lenalidomide		chemical drug		0,000	0.0126	FLNA,HIST1H2AD,IGF2BP3,VIM
T1/T2	LOX		enzyme			0.0126	COL3A1,KRT10
T1/T2	LRP6		transmembrane receptor			0.0126	ACTA2,CAV1
T1/C	cadmium		chemical toxicant			0.0127	ALB,C3,DLD
T1/C	dehydroisoandrosterone		chemical - endogenous mammalian			0.0127	GNB2L1,HADHA,HSP90AB1
T2/C	FST		other			0.0127	FN1,HP,SERPINA1
T2/C	POU2AF1		transcription regulator			0.0127	IGHG1,IGHM,LGALS1
T1/C	bisindolylmaleimide		chemical - kinase inhibitor			0.0128	FN1,PRDX1
T1/C	nicotinic acid		chemical - endogenous mammalian			0.0128	APOA1,GAPDH
T1/C	panobinostat		chemical drug			0.0128	FLNA,VIM
T1/C	ramipril		chemical drug			0.0128	COL1A2,FN1
T1/C	TAF4B		transcription regulator			0.0128	FN1,IGHM
T1/C	CD40		transmembrane receptor		-0,818	0.0129	ANPEP,IGHG1,IGHG2,IGHG3,ITGB1
T1/C	let-7		microrna		-0,857	0.0129	ACTA2,FN1,STAT3,VIM
T2/C	TGFB2		growth factor		0,520	0.0129	CD59,COL3A1,FN1,TAGLN
T2/C	GLIS2		transcription regulator			0.013	C3,SPARC
T1/T2	KLF4		transcription regulator	Inhibited	-2335	0.013	ACTA2,ALB,SERPINA1,TF,TXNRD1,VIM
T2/C	NR1H4		ligand-dependent nuclear receptor		-0,339	0.013	APOA1,C3,FASN,PGAM1,TPI1
T2/C	Pkg		group			0.013	TLN1,VCL
T2/C	PTK2B		kinase			0.013	IGHM,VCL
T2/C	TNFRSF11A		transmembrane receptor			0.013	FN1,MME
T1/C	trichostatin A		chemical drug		-0,721	0.013	ACTB,ANXA6,CLU,COL1A2,GSN,MYOF,RPL13,SCP2,VIM
T1/T2	MAPK14		kinase		0,709	0.0131	ACTA2,CALR,FASN,PRDX1,TGM2
T1/C	8-methyl-pyridoxatin		chemical reagent			0.0132	TF
T1/C	ACTC1		enzyme			0.0132	ACTA2
T1/C	APBB2		other			0.0132	LRP1
T1/C	ARFGEF2		other			0.0132	FLNA
T1/C	ARHGEF12		other			0.0132	ACTA2
T1/C	ARID5B		transcription regulator			0.0132	ACTA2
T1/C	AZIN1		enzyme			0.0132	ACTA2
T1/C	clusterin antisense oligonucleotide		biologic drug			0.0132	CLU
T1/C	Col17a1		other			0.0132	SERPINA1
T1/C	CTS-1027		chemical drug			0.0132	ACTA2
T1/C	DAB2IP		other			0.0132	CLU
T1/C	DISC1		other			0.0132	ITGB1
T1/C	ELP2		other			0.0132	HSPA4
T1/C	ephedrine		chemical drug			0.0132	TXN
T1/C	Ewsr1		other			0.0132	LMNA
T1/C	FERMT2		other			0.0132	FN1
T1/C	FKHR		group			0.0132	A2M
T1/C	hyaluronidase		group			0.0132	FN1
T1/C	ITGA7		other			0.0132	ITGB1
T1/C	KDM4B		other			0.0132	VIM
T1/C	L-isoleucine		chemical - endogenous mammalian			0.0132	ALB
T1/C	L-leucine		chemical - endogenous mammalian			0.0132	ALB
T1/C	Ly6a (includes others)		other			0.0132	IGHM
T1/C	MDC1		other			0.0132	CLU
T1/C	metformin		chemical drug	Inhibited	-2000	0.0132	ACTA2,AHSG,APOB,FN1
T1/C	miR-1195 (miRNAs w/seed GAGUUCG)		mature microrna			0.0132	STAT3
T1/T2	MKL1		transcription regulator		-0,119	0.0132	ACTA2,ACTB,ITGB1,VCL
T1/C	N(6)-carboxymethyl-L-lysine		chemical - endogenous mammalian			0.0132	FN1
T1/C	NBN		other			0.0132	CLU
T1/C	nexrutine		chemical drug			0.0132	STAT3
T1/C	opioid receptor		group			0.0132	TXN
T1/C	PDIA6		enzyme			0.0132	HSP90B1
T1/C	p-dimethylaminoazobenzene		chemical toxicant			0.0132	ALB
T1/C	PPAP2B		phosphatase			0.0132	FN1
T1/C	RAP1B		enzyme			0.0132	FN1
T1/C	RBM17		other			0.0132	FN1
T1/C	S-adenosylhomocysteine		chemical - endogenous mammalian			0.0132	COL1A2
T1/C	sibutramine		chemical drug			0.0132	APOB
T1/C	sodium arsenate		chemical toxicant			0.0132	PRDX1
T1/C	SPTBN1		other			0.0132	STAT3
T1/C	STK38L		kinase			0.0132	ITGB1
T1/C	TCEB1		transcription regulator			0.0132	HNRNPA2B1
T1/C	thiamine		chemical - endogenous mammalian			0.0132	TKT
T1/C	THOC5		other			0.0132	APOA1
T1/C	TIAM2		enzyme			0.0132	VIM
T1/C	tianeptine		chemical drug			0.0132	DPYSL2
T1/C	TLN1	-1724	other			0.0132	ITGB1
T1/C	TRIM54		other			0.0132	FLNC
T1/C	tyrphostin AG 1295		chemical - kinase inhibitor			0.0132	ACTA2
T1/C	ZDHHC7		enzyme			0.0132	TF
T1/C	ZNF224		other			0.0132	ALDOA
T2/C	L-methionine		chemical - endogenous mammalian			0.0133	ALB,CLU,EEF1A1
T2/C	ACOX1		enzyme		1342	0.0134	ANXA2,CBR1,FASN,RPL12,SERPINA1
T1/C	PPARGC1A		transcription regulator		-1988	0.0134	ATP5A1,ATP5B,C3,PGAM1,PRDX5
T1/C	RAF1		kinase	Inhibited	-2156	0.0134	ANXA1,HNRNPA2B1,ITGB1,PLEC,RPS2
T1/T2	L-dopa		chemical - endogenous mammalian		0,466	0.0135	ACTA2,C4A/C4B,CAPG,CD63,CTSB,IQGAP1,LMNA,NT5E,PSAP,PTBP1,VAT1,VDAC1
T1/T2	Akt		group		-0,152	0.0136	A2M,ATP5A1,COL3A1,CP,LMNA,PLG
T1/T2	MBD2		transcription regulator			0.0136	ACTB,GSTP1,IGHM
T1/T2	2-mercaptoacetate		chemical - endogenous non-mammalian			0.0138	ANXA2,ENO1
T1/T2	ALDH2		enzyme			0.0138	PSAT1,SLC3A2
T1/C	ALOX15		enzyme			0.0138	FN1,STAT3
T1/T2	FBN1	-4167	other			0.0138	COL3A1,FBN1
T1/T2	JINK1/2		group			0.0138	FASN,PLG
T1/T2	KITLG		growth factor			0.0138	ACTB,EEF1A1,IGHM,KPNB1,NPM1,PKM
T1/T2	mir-124		microrna			0.0138	IQGAP1,PTBP1
T1/C	NF1		other			0.0138	NCL,RPL10A
T1/T2	NTN1		other			0.0138	ACTB,CTSB
T1/T2	PDPK1		kinase			0.0138	A2M,CAV1
T1/T2	PRMT1	-2326	enzyme			0.0138	HSP90AA1,PRDX3
T1/T2	SIN3B		transcription regulator			0.0138	LDHA,NCL
T2/C	simvastatin		chemical drug		-0,728	0.0139	ANXA1,APOA1,APOB,CD81,MYH10,NONO
T1/T2	AMPK		complex		1195	0.0141	FASN,FSCN1,LDHB,VIM
T2/C	enalapril		chemical drug			0.0141	A2M,CLU,CP
T1/T2	ERK		group		1633	0.0141	ACTN1,ARPC2,CAV1,COL3A1,CTTN,TGM2
T1/C	RHOA		enzyme			0.0141	ACTA2,FN1,STAT3
T1/T2	SATB1		transcription regulator			0.0141	ACTN1,HSP90AA1,ITGB1,VIM,WARS
T1/T2	SMARCB1		transcription regulator		1000	0.0141	A2M,C4A/C4B,CTTN,GSN,HP
T2/C	RARRES2		transmembrane receptor			0.0144	FASN,PHB
T1/C	progesterone		chemical - endogenous mammalian		0,505	0.0145	ACTA2,ACTB,C3,CP,FN1,HSPA8,ITGB1,TTR,VIM
T1/C	PITX2		transcription regulator			0.0146	COL1A2,ITGB1,VIM
T1/C	RETNLB		other			0.0146	ACTA2,COL1A2,FN1
T1/C	CTBP1		enzyme			0.0147	COL1A2,FSCN1
T1/C	HMGN1		transcription regulator			0.0147	KNG1,TTR
T1/C	indole-3-carbinol		chemical drug			0.0147	ANXA1,HP
T1/C	MAPK11		kinase			0.0147	CALR,PRDX1
T2/C	3-nitropropionic acid		chemical toxicant			0.0148	CBR1,GPI,TPI1
T2/C	FGF10		growth factor			0.0148	AHNAK,ANXA1,ANXA2
T1/T2	MAP2K1/2		group			0.0149	C3,HSPA5,VIM
T1/T2	NR0B2		ligand-dependent nuclear receptor			0.0149	ACLY,APOA1,FASN
T1/T2	Y 27632		chemical drug			0.0149	ACTA2,ACTB,VIM
T1/T2	bosentan		chemical drug			0.0151	ACTA2,PXN
T1/T2	diallyl trisulfide		chemical - endogenous non-mammalian			0.0151	GSR,NQO1
T1/T2	IgG1		complex			0.0151	CTTN,PDIA3
T1/T2	Ikb		group			0.0151	CFB,HSPA5
T1/T2	KDM6B		other			0.0151	PPIA,VIM
T1/T2	mezerein		chemical - endogenous non-mammalian			0.0151	EEF1A1,TXNRD1
T1/C	MYOCD		transcription regulator			0.0151	ACTA2,COL1A2,FN1
T1/T2	POSTN		other			0.0151	ACTA2,VIM
T1/T2	PRKCI		kinase			0.0151	COPB2,FASN
T1/T2	SEMA7A		transmembrane receptor			0.0151	COL3A1,CTSB
T1/T2	Smad2/3		group			0.0151	APOA1,TGM2
T1/T2	sucrose		chemical - endogenous mammalian			0.0151	FASN,PDIA3
T1/C	GATA6		transcription regulator		0,000	0.0153	ACTA2,C4A/C4B,DLD,GPI
T2/C	GNA15		enzyme			0.0154	C3,CAV2,CP,TAGLN
T1/T2	staurosporine		chemical - kinase inhibitor		1103	0.0155	ANXA5,NQO1,PHB,PRDX1
T2/C	MAP3K1		kinase			0.0156	COL3A1,HSPB1,PRDX1
T1/T2	NRIP1		transcription regulator			0.0156	APOA1,FASN,LDHB
T1/C	ciglitazone		chemical drug			0.0157	ACTA2,FN1,GSN
T1/C	APOB	10810	transporter			0.0158	APOB,PSMC6
T1/C	bardoxolone		chemical drug			0.0158	ACTA2,TXNRD1
T1/C	CTF1		cytokine			0.0158	A2M,SERPINA3
T1/C	ENG		transmembrane receptor			0.0158	ACTA2,FN1
T1/C	INPP5D		phosphatase			0.0158	IGHG1,IGHM
T1/C	PRKG1		kinase			0.0158	ACTA2,FN1
T2/C	bisindolylmaleimide I		chemical - kinase inhibitor		-0,762	0.0159	APOA1,CLU,FN1,HSP90AB1
T2/C	ETS1		transcription regulator			0.0159	ANPEP,ARPC2,CAV1,FN1,HSPA8,IGF2BP3
T2/C	H2AFZ		other			0.0159	ALB,APOA1
T2/C	IL1		group		0,943	0.0159	ALB,C3,CD59,CP,FN1,HP,LRP1,SPARC
T1/T2	25-hydroxycholesterol		chemical reagent			0.0162	ACLY,FASN,HSPA5
T1/C	SNCA		other			0.0162	CFL1,HSP90B1,PYGB
T2/C	MAP2K7		kinase			0.0163	ITGB1,PDIA3,SERPINC1
T2/C	caffeic acid phenethyl ester		chemical toxicant		-1067	0.0164	GNAI2,GSR,HSPB1,TCP1
T1/C	E2F4		transcription regulator			0.0164	HP,HSP90B1,NCL,SFPQ,SLC3A2
T1/T2	FAM3B		cytokine			0.0165	CAV1,LDHA
T1/C	HGF		growth factor		0,184	0.0165	A2M,ACTA2,COL1A2,FLNA,FN1,ITGB1,PGAM1,VIM
T1/T2	LCAT		enzyme			0.0165	APOA1,HSPA5
T1/T2	methyl-beta-cyclodextrin		chemical drug			0.0165	ARL6IP5,CAV1
T2/C	PTH		other		1387	0.0165	AHNAK,FN1,LMNA,MME,PXN
T1/T2	sorafenib		chemical drug			0.0165	HSPA5,VIM
T1/T2	tripterine		chemical - endogenous non-mammalian			0.0165	TCP1,TTR
T1/C	sphingosine-1-phosphate		chemical - endogenous mammalian			0.0167	ANXA2,FN1,VIM
T1/C	TGFA		growth factor			0.0167	ALB,SERPINA1,VIM
T1/C	ANXA1	-2381	enzyme			0.0168	ANXA1,ANXA2
T1/C	IFRD1		other			0.0168	PPIA,RPL22
T1/C	MIR124		group			0.0168	STAT3,VIM
T1/C	Nuclear factor 1		group			0.0168	ALDOA,SERPINA3
T1/C	taurine		chemical - endogenous mammalian			0.0168	FN1,VIM
T1/C	VTN		other			0.0168	COL1A2,ITGB1
T1/T2	10E,12Z-octadecadienoic acid		chemical - endogenous mammalian			0.0169	CAV1,FASN,LRP1
T1/T2	calphostin C		chemical - kinase inhibitor			0.0169	ACTA2,HSPA5,NQO1
T1/T2	8-methyl-pyridoxatin		chemical reagent			0.0171	TF
T1/T2	ABCG2		transporter			0.0171	GSR
T1/T2	ACTC1		enzyme			0.0171	ACTA2
T1/T2	AGXT		enzyme			0.0171	COL3A1
T1/T2	APBB2		other			0.0171	LRP1
T1/T2	ARHGEF12		other			0.0171	ACTA2
T1/T2	ARID5B		transcription regulator			0.0171	ACTA2
T1/T2	AZIN1		enzyme			0.0171	ACTA2
T1/T2	bacitracin		biologic drug			0.0171	ANXA5
T1/T2	Beta Secretase		group			0.0171	NES
T1/T2	cation		chemical - other			0.0171	GSTP1
T1/T2	Col17a1		other			0.0171	SERPINA1
T1/T2	CTS-1027		chemical drug			0.0171	ACTA2
T1/T2	dimethyl succinate		chemical - endogenous mammalian			0.0171	BSG
T1/T2	DISC1		other			0.0171	ITGB1
T1/T2	DST		other			0.0171	HSPA5
T1/T2	econazole		chemical drug			0.0171	HSPA5
T1/T2	EEF2K		kinase			0.0171	MAP1B
T1/T2	ENC1		peptidase			0.0171	NQO1
T1/T2	Ewsr1		other			0.0171	LMNA
T1/T2	FKHR		group			0.0171	A2M
T1/T2	FKRP		other			0.0171	LAMC1
T1/T2	GSTZ1		enzyme			0.0171	NQO1
T1/T2	HSD17B13		enzyme			0.0171	FASN
T1/T2	hydroxyl radical		chemical toxicant			0.0171	CAV1
T1/T2	IPO9		transporter			0.0171	PXN
T1/T2	ITGA7		other			0.0171	ITGB1
T1/T2	KDM4B		other			0.0171	VIM
T1/T2	L-isoleucine		chemical - endogenous mammalian			0.0171	ALB
T1/T2	L-leucine		chemical - endogenous mammalian			0.0171	ALB
T1/T2	Ly6a (includes others)		other			0.0171	IGHM
T1/T2	NCEH1		enzyme			0.0171	HSPA5
T1/T2	PACS2		other			0.0171	HSPA5
T1/T2	PDIA6	3650	enzyme			0.0171	HSPA5
T1/T2	p-dimethylaminoazobenzene		chemical toxicant			0.0171	ALB
T1/T2	PIGA		enzyme			0.0171	CD59
T1/T2	PRSS3		peptidase			0.0171	PSAP
T1/T2	RAR-RXR		complex			0.0171	TGM2
T1/T2	RNF139		enzyme			0.0171	FASN
T1/T2	SFTPA2		other			0.0171	HSPA5
T1/T2	sibutramine		chemical drug			0.0171	APOB
T1/T2	sodium arsenate		chemical toxicant			0.0171	PRDX1
T1/T2	STK38L		kinase			0.0171	ITGB1
T1/T2	talarozole		chemical drug			0.0171	KRT10
T1/T2	thiamine		chemical - endogenous mammalian			0.0171	TKT
T1/T2	THOC5		other			0.0171	APOA1
T1/T2	TIAM2		enzyme			0.0171	VIM
T1/T2	TLN1	5040	other			0.0171	ITGB1
T1/T2	TRIM54		other			0.0171	FLNC
T1/C	tunicamycin		chemical - endogenous non-mammalian		-0,942	0.0171	CALR,HSP90B1,HSPA9,VIM
T1/T2	TXNDC5		enzyme			0.0171	CTSB
T1/T2	tyrphostin AG 1295		chemical - kinase inhibitor			0.0171	ACTA2
T1/T2	VRK2		kinase			0.0171	TCP1
T1/T2	ZDHHC7		enzyme			0.0171	TF
T1/T2	ZNF224		other			0.0171	ALDOA
T1/T2	ZNF76		other			0.0171	TCP1
T1/C	REL		transcription regulator			0.0172	FN1,IGHG1,IGHM,STAT3,VIM
T2/C	ZAP70		kinase			0.0172	ANXA1,ETFA,PLEC
T2/C	2-mercaptoacetate		chemical - endogenous non-mammalian			0.0174	ANXA2,ENO1
T2/C	ALDH2		enzyme			0.0174	PSAT1,SLC3A2
T2/C	COMMD1		transporter			0.0174	ALDOA,TF
T2/C	mir-124		microrna			0.0174	IQGAP1,PTBP1
T2/C	PDPK1		kinase			0.0174	A2M,CAV1
T2/C	VCAN		other			0.0174	FN1,ITGB1
T1/C	Akt		group			0.0175	A2M,ATP5A1,CP,FN1,LMNA
T2/C	TGFB3		growth factor		-0,333	0.0175	CD59,COL3A1,FN1,TAGLN
T1/T2	caffeine		chemical drug			0.0177	CAV1,FASN,VIM
T1/T2	Collagen type I		complex			0.0177	ACTA2,ITGB1,VIM
T1/T2	flutamide		chemical drug			0.0177	COL3A1,NQO1,VIM
T1/T2	OTX2		transcription regulator			0.0177	A2M,TF,TTR
T1/T2	THRB		ligand-dependent nuclear receptor			0.0177	APOA1,DAD1,FASN,GSN,IGHM
T1/C	KITLG		growth factor			0.0178	ACTB,EEF1A1,IGHM,PKM,STAT3
T1/C	NS-398		chemical reagent			0.0178	COL1A2,PRDX1,XRCC5
T2/C	palmitic acid		chemical - endogenous mammalian		-1179	0.0178	ACLY,ALDOA,ATP5J2,EEF1A1,FASN
T1/C	potassium chloride		chemical drug			0.0178	CALR,HSP90B1,PDIA3
T1/C	ABCB4		transporter			0.0179	ACTA2,COL1A2
T1/T2	BCR (complex)		complex		1067	0.0179	CALR,HSPA5,IGHG1,ITGB1
T1/C	CASP1		peptidase			0.0179	ACTA2,VIM
T1/C	CDC42		enzyme			0.0179	ITGB1,STAT3
T1/T2	COL4A3		other			0.0179	COL3A1,LAMC1
T1/C	KNG1	14100	other			0.0179	CALR,COL1A2
T1/C	linsidomine		chemical drug			0.0179	ALB,ANXA2
T1/T2	oleoyl-estrone		chemical drug			0.0179	FASN,PRMT1
T1/T2	PDGF-AA		complex			0.0179	ACTA2,VIM
T2/C	diethylstilbestrol		chemical drug		-0,557	0.018	C3,CLU,CTTN,HSP90AB1,RPN2,SPARC
T2/C	lithium chloride		chemical drug		-0,762	0.0181	BSG,FSCN1,NES,PXN
T1/C	Esrra		transcription regulator			0.0184	ALDOA,ATP5B,ENO1
T1/C	FBXO32		enzyme			0.0184	CALR,HPX,PDIA3
T1/T2	JAK2		kinase			0.0184	ACTB,ACTN1,MYL12A,PFN1
T1/T2	NEUROG1		transcription regulator			0.0184	C3,CFH,COL3A1
T1/C	WT1		transcription regulator		0,849	0.0185	ANPEP,ETFA,HSP90B1,LRP1,PPIB
T2/C	arsenite		chemical toxicant			0.0187	CAV1,HSPA9,HSPB1,TXNRD1
T2/C	PRKCA		kinase			0.0187	ARPC2,CAV1,FN1,IGF2BP3
T1/C	CR1L		other			0.019	C3,COL1A2
T1/C	ERBB4		kinase			0.019	ACTA2,SERPINA3,TLN1
T1/C	F7		peptidase			0.019	EEF1A1,EEF2
T1/C	LGALS3		other			0.019	FN1,FSCN1,ITGB1
T1/C	SCARB1		transporter			0.019	APOA1,APOB
T2/C	Fibrin		complex			0.0191	FN1,TAGLN
T2/C	IgG1		complex			0.0191	CTTN,PDIA3
T2/C	KDM6B		other			0.0191	FN1,PPIA
T2/C	KEAP1		transcription regulator			0.0191	GNAI2,PRDX1
T2/C	PRKCI		kinase			0.0191	COPB2,FASN
T2/C	SEMA7A		transmembrane receptor			0.0191	COL3A1,FN1
T2/C	sucrose		chemical - endogenous mammalian			0.0191	FASN,PDIA3
T2/C	8-methyl-pyridoxatin		chemical reagent			0.0193	TF
T2/C	ABCG2		transporter			0.0193	GSR
T2/C	ABRA		transcription regulator			0.0193	TAGLN
T2/C	AGXT		enzyme			0.0193	COL3A1
T2/C	APBB2		other			0.0193	LRP1
T2/C	ARID5B		transcription regulator			0.0193	TAGLN
T2/C	bacitracin		biologic drug			0.0193	ANXA5
T2/C	Beta Secretase		group			0.0193	NES
T2/C	clusterin antisense oligonucleotide		biologic drug			0.0193	CLU
T2/C	Col17a1		other			0.0193	SERPINA1
T2/C	DAB2IP		other			0.0193	CLU
T2/C	dimethyl succinate		chemical - endogenous mammalian			0.0193	BSG
T2/C	DISC1		other			0.0193	ITGB1
T2/C	EEF2K		kinase			0.0193	MAP1B
T2/C	ELP2		other			0.0193	HSPA4
[truncated: 942 more rows]
